# Supplementary material for: Hierarchical Molecular Events Driven by Oocyte-Specific Factors Lead to Rapid and Extensive Reprogramming
Source: Mol Cell. 2014 Aug 21;55(4):524–36. doi: 10.1016/j.molcel.2014.06.024 (PMC4156308; doi:10.1016/j.molcel.2014.06.024)
Supplement: Table S1. RNA-Seq Analysis of Mouse Nuclei Before and After NTRelated to Figure 1 [file mmc2.xls]

## Sheet: Reprogrammed (upregulated)
Table S1. RNA-seq analysis of mouse nuclei before and after NT (reprogrammed genes).
Accession number	logFold_Change_DonorCell_Divided_By_NT	P-Value	False Discovery Rate	GO	Term	Synonym	Symbol	Description	cpm_Donor-1	cpm_Donor-2	cpm_Donor-3	cpm_NT-1	cpm_NT-2	cpm_NT-3	RPKM_Donor-1	RPKM_Donor-2	RPKM_Donor-3	RPKM_NT-1	RPKM_NT-2	RPKM_NT-3	counts_Donor-1	counts_Donor-2	counts_Donor-3	counts_NT-1	counts_NT-2	counts_NT-3
NM_138753	-15.4952	2.11e-12	1.25e-10	GO:0000122	negative regulation of transcription from RNA polymerase II promoter	down regulation of global transcription from RNA polymerase II promoter	Hexim1	hexamethylene bis-acetamide inducible 1	0	0	0	1788.44	1207.76	2167.13	0	0	0	525.856	355.12	637.205	0	0	0	4644	541	6368
NM_027715	-15.7576	4.26e-12	2.33e-10	GO:0003674	molecular_function	molecular function	Otud1	OTU domain containing 1	0	0	0	1195.37	5313.26	1382.36	0	0	0	472.479	2100.1	546.389	0	0	0	3104	2380	4062
NM_010028	-13.6723	8.92e-12	4.32e-10	GO:0000166	nucleotide binding	NA	Ddx3x	DEAD/H (Asp-Glu-Ala-Asp/His) box polypeptide 3, X-linked	0	0	0.0220454	1999.48	542.488	3380.36	0	0	0.00480501	435.805	118.241	736.783	0	0	1	5192	243	9933
NM_028696	-15.1239	2.22e-11	9.62e-10	GO:0000724	double-strand break repair via homologous recombination	HDR	Obfc2a	oligonucleotide/oligosaccharide-binding fold containing 2A	0	0	0	1443.77	2033.77	1131.21	0	0	0	507.653	715.11	397.753	0	0	0	3749	911	3324
NM_013519	-15.1042	4.87e-11	1.99e-09	GO:0000122	negative regulation of transcription from RNA polymerase II promoter	down regulation of global transcription from RNA polymerase II promoter	Foxc2	forkhead box C2	0	0	0	1741.45	377.286	1678.1	0	0	0	639.066	138.454	615.816	0	0	0	4522	169	4931
NM_018831	-15.0525	1.62e-10	5.34e-09	GO:0005634	nucleus	cell nucleus	Dclre1a	DNA cross-link repair 1A, PSO2 homolog (S. cerevisiae)	0	0	0	891.908	350.496	2095.67	0	0	0	218.391	85.8219	513.141	0	0	0	2316	157	6158
NM_025995	-14.7584	2.06e-10	6.54e-09	GO:0000089	mitotic metaphase	NA	Fbxo5	F-box protein 5	0	0	0	864.565	828.243	1376.92	0	0	0	477.133	457.088	759.889	0	0	0	2245	371	4046
NM_013507	-8.64716	2.31e-10	7.22e-09	NA	NA	NA	Eif4g2	eukaryotic translation initiation factor 4, gamma 2	0.472238	0.406512	1.63136	4364.03	4049.69	7767.38	0.0606834	0.0522375	0.209632	560.785	520.391	998.121	17	17	74	11332	1814	22824
NM_023054	-14.7772	3.12e-10	9.32e-09	GO:0005515	protein binding	alpha-2 macroglobulin receptor-associated protein activity	Utp3	UTP3, small subunit (SSU) processome component, homolog (S. cerevisiae)	0	0	0	516.814	1464.49	1320.77	0	0	0	322.605	914.167	824.449	0	0	0	1342	656	3881
NM_028082	-14.4962	4.28e-10	1.2e-08	NA	NA	NA	Cnot2	CCR4-NOT transcription complex, subunit 2	0	0	0	889.982	796.989	998.147	0	0	0	328.649	294.309	368.592	0	0	0	2311	357	2933
NM_133662	-14.4143	6.19e-10	1.67e-08	GO:0001562	response to protozoan	resistance to pathogenic protozoa	Ier3	immediate early response 3	0	0	0	1174.19	448.725	884.482	0	0	0	1075.27	410.92	809.965	0	0	0	3049	201	2599
NM_008046	-14.3863	7.19e-10	1.86e-08	GO:0000122	negative regulation of transcription from RNA polymerase II promoter	down regulation of global transcription from RNA polymerase II promoter	Fst	follistatin	0	0	0	1039.4	446.492	931.445	0	0	0	443.621	190.564	397.544	0	0	0	2699	200	2737
NM_008709	-12.4857	7.99e-10	2.05e-08	GO:0001502	cartilage condensation	NA	Mycn	v-myc myelocytomatosis viral related oncogene, neuroblastoma derived (avian)	0.0555575	0	0	963.538	317.01	3671.33	0.0213765	0	0	370.734	121.974	1412.59	2	0	0	2502	142	10788
NM_008532	-14.9558	8.43e-10	2.14e-08	GO:0005886	plasma membrane	bacterial inner membrane	Epcam	epithelial cell adhesion molecule	0	0	0	335.813	290.22	2274.33	0	0	0	162.15	140.135	1098.18	0	0	0	872	130	6683
NM_010496	-14.1702	9.27e-10	2.32e-08	GO:0000122	negative regulation of transcription from RNA polymerase II promoter	down regulation of global transcription from RNA polymerase II promoter	Id2	inhibitor of DNA binding 2	0	0	0	950.059	982.283	493.118	0	0	0	745.144	770.418	386.759	0	0	0	2467	440	1449
NR_073433	-14.4418	1.12e-09	2.72e-08	NA	NA	NA	NULL	NULL	0	0	0	479.458	1940.01	645.58	0	0	0	475.182	1922.7	639.821	0	0	0	1245	869	1897
NM_001033156	-12.9358	1.22e-09	2.95e-08	GO:0003674	molecular_function	molecular function	Fbxo33	F-box protein 33	0	0	0.0220454	1049.8	245.571	2142.97	0	0	0.00638996	304.29	71.1799	621.151	0	0	1	2726	110	6297
NM_010516	-14.3213	1.51e-09	3.51e-08	GO:0001558	regulation of cell growth	NA	Cyr61	cysteine rich protein 61	0	0	0	1177.66	198.689	885.843	0	0	0	579.271	97.732	435.732	0	0	0	3058	89	2603
NR_036615	-14.4964	1.67e-09	3.83e-08	NA	NA	NA	Srsf7	serine/arginine-rich splicing factor 7	0	0	0	1223.1	2310.6	101.414	0	0	0	445.087	840.829	36.9047	0	0	0	3176	1035	298
NM_025589	-14.0332	1.78e-09	4.03e-08	GO:0003674	molecular_function	molecular function	Rpl36al	ribosomal protein L36A-like	0	0	0	717.454	631.787	656.47	0	0	0	1382.38	1217.32	1264.87	0	0	0	1863	283	1929
NM_019480	-12.5396	1.95e-09	4.32e-08	GO:0005794	Golgi apparatus	Golgi	Ebag9	estrogen receptor-binding fragment-associated gene 9	0	0	0.0220454	770.599	1321.62	1121.68	0	0	0.0140416	490.827	841.795	714.447	0	0	1	2001	592	3296
NM_009087	-13.878	2.76e-09	5.95e-08	GO:0005515	protein binding	alpha-2 macroglobulin receptor-associated protein activity	Polr1d	polymerase (RNA) I polypeptide D	0	0	0	635.427	843.871	467.254	0	0	0	704.464	935.555	518.02	0	0	0	1650	378	1373
NM_011495	-13.951	2.82e-09	6.01e-08	GO:0000166	nucleotide binding	NA	Plk4	polo-like kinase 4 (Drosophila)	0	0	0	599.612	1236.78	371.625	0	0	0	168.288	347.119	104.301	0	0	0	1557	554	1092
NM_011291	-14.6585	2.95e-09	6.15e-08	GO:0003677	DNA binding	microtubule/chromatin interaction	Rpl7	ribosomal protein L7	0	0	0	785.618	3359.85	103.796	0	0	0	834.876	3570.52	110.304	0	0	0	2040	1505	305
NM_019666	-14.0952	3.13e-09	6.46e-08	GO:0000166	nucleotide binding	NA	Syncrip	synaptotagmin binding, cytoplasmic RNA interacting protein	0	0	0	405.518	413.005	1003.93	0	0	0	145.191	147.872	359.446	0	0	0	1053	185	2950
NM_019979	-13.8802	3.58e-09	7.31e-08	GO:0003674	molecular_function	molecular function	Selk	selenoprotein K	0	0	0	386.647	1196.6	455.003	0	0	0	377.954	1169.7	444.773	0	0	0	1004	536	1337
NM_001039562	-13.7508	3.65e-09	7.39e-08	GO:0003674	molecular_function	molecular function	Ankrd37	ankyrin repeat domain 37	0	0	0	809.88	736.712	308.326	0	0	0	890.957	810.465	339.193	0	0	0	2103	330	906
NM_001163514	-12.4651	3.63e-09	7.39e-08	GO:0001888	glucuronyl-galactosyl-proteoglycan 4-alpha-N-acetylglucosaminyltransferase activity	alpha-1,4-N-acetylglucosaminyltransferase activity	Extl2	exostoses (multiple)-like 2	0	0	0.0220454	727.852	2449.01	515.239	0	0	0.00780644	257.738	867.213	182.45	0	0	1	1890	1097	1514
NM_010637	-13.7924	4.18e-09	8.35e-08	GO:0000122	negative regulation of transcription from RNA polymerase II promoter	down regulation of global transcription from RNA polymerase II promoter	Klf4	Kruppel-like factor 4 (gut)	0	0	0	450.19	631.787	604.402	0	0	0	147.652	207.211	198.229	0	0	0	1169	283	1776
NM_145420	-13.6886	4.27e-09	8.49e-08	GO:0000166	nucleotide binding	NA	Ube2d1	ubiquitin-conjugating enzyme E2D 1, UBC4/5 homolog (yeast)	0	0	0	685.49	540.256	425.395	0	0	0	476.697	375.699	295.824	0	0	0	1780	242	1250
NR_045576	-13.7247	4.4e-09	8.65e-08	NA	NA	NA	Plk4	polo-like kinase 4 (Drosophila)	0	0	0	419.382	1116.23	346.102	0	0	0	460.859	1226.63	380.331	0	0	0	1089	500	1017
NM_153503	-13.7204	4.42e-09	8.66e-08	GO:0003674	molecular_function	molecular function	Rnf113a1	ring finger protein 113A1	0	0	0	478.303	640.717	526.809	0	0	0	425.536	570.033	468.692	0	0	0	1242	287	1548
NM_008160	-13.7464	4.56e-09	8.85e-08	GO:0000302	response to reactive oxygen species	response to active oxygen species	Gpx1	glutathione peroxidase 1	0	0	0	819.893	390.681	458.406	0	0	0	783.088	373.143	437.828	0	0	0	2129	175	1347
NM_153053	-13.5941	5.17e-09	9.94e-08	GO:0000166	nucleotide binding	NA	Sf3b4	splicing factor 3b, subunit 4	0	0	0	446.339	669.739	439.688	0	0	0	262.09	393.27	258.185	0	0	0	1159	300	1292
NM_025649	-13.5998	5.39e-09	1.03e-07	GO:0005515	protein binding	alpha-2 macroglobulin receptor-associated protein activity	Mad2l1bp	MAD2L1 binding protein	0	0	0	669.701	957.726	177.645	0	0	0	525.256	751.158	139.329	0	0	0	1739	429	522
NM_178214	-13.7387	5.76e-09	1.09e-07	GO:0000786	nucleosome	GO:0005718	Hist2h2be	histone cluster 2, H2be	0	0	0	588.443	1321.62	161.31	0	0	0	224.683	504.627	61.5922	0	0	0	1528	592	474
NM_001123037	-13.5396	6.86e-09	1.27e-07	GO:0000166	nucleotide binding	NA	Eif4a2	eukaryotic translation initiation factor 4A2	0	0	0	360.845	977.818	311.049	0	0	0	161.959	438.877	139.609	0	0	0	937	438	914
NM_010234	-13.7718	7.69e-09	1.39e-07	GO:0003677	DNA binding	microtubule/chromatin interaction	Fos	FBJ osteosarcoma oncogene	0	0	0	968.159	122.785	513.537	0	0	0	461.688	58.5529	244.891	0	0	0	2514	55	1509
NM_178647	-13.5978	7.65e-09	1.39e-07	GO:0003677	DNA binding	microtubule/chromatin interaction	Cggbp1	CGG triplet repeat binding protein 1	0	0	0	494.477	305.847	581.26	0	0	0	114.383	70.7488	134.458	0	0	0	1284	137	1708
NM_021457	-13.7882	7.81e-09	1.4e-07	GO:0001934	positive regulation of protein phosphorylation	activation of protein amino acid phosphorylation	Fzd1	frizzled homolog 1 (Drosophila)	0	0	0	166.366	785.827	699.35	0	0	0	37.9918	179.453	159.705	0	0	0	432	352	2055
NM_009368	-13.4306	8.34e-09	1.48e-07	GO:0000187	activation of MAPK activity	activation of MAP kinase	Tgfb3	transforming growth factor, beta 3	0	0	0	870.342	475.514	167.436	0	0	0	256.587	140.187	49.3619	0	0	0	2260	213	492
NM_175749	-10.4843	8.32e-09	1.48e-07	GO:0005515	protein binding	alpha-2 macroglobulin receptor-associated protein activity	Nup153	nucleoporin 153	0	0	0.28659	2352.62	1239.02	3060.46	0	0	0.0474251	389.313	205.033	506.448	0	0	13	6109	555	8993
NM_172119	-14.0688	8.5e-09	1.5e-07	GO:0004800	thyroxine 5'-deiodinase activity	acceptor:3,5,3'-triiodo-L-thyronine oxidoreductase (iodinating)	Dio3	deiodinase, iodothyronine type III	0	0	0	77.0214	1667.65	595.213	0	0	0	41.21	892.268	318.466	0	0	0	200	747	1749
NM_009911	-13.7888	9.1e-09	1.6e-07	GO:0001569	patterning of blood vessels	branching involved in blood vessel morphogenesis	Cxcr4	chemokine (C-X-C motif) receptor 4	0	0	0	338.894	245.571	846.026	0	0	0	186.616	135.226	465.873	0	0	0	880	110	2486
NM_007917	-13.5006	9.43e-09	1.65e-07	GO:0000082	G1/S transition of mitotic cell cycle	NA	Eif4e	eukaryotic translation initiation factor 4E	0	0	0	421.307	254.501	582.281	0	0	0	145.781	88.0625	201.481	0	0	0	1094	114	1711
NM_028099	-13.5149	9.72e-09	1.68e-07	GO:0003723	RNA binding	NA	Dusp11	dual specificity phosphatase 11 (RNA/RNP complex 1-interacting)	0	0	0	618.867	216.549	491.417	0	0	0	96.0526	33.6099	76.2714	0	0	0	1607	97	1444
NM_001123038	-13.3016	1.01e-08	1.72e-07	NA	NA	NA	Eif4a2	eukaryotic translation initiation factor 4A2	0	0	0	336.969	723.318	294.033	0	0	0	188.99	405.674	164.909	0	0	0	875	324	864
NM_025525	-13.9378	1.06e-08	1.8e-07	GO:0003674	molecular_function	molecular function	Rnf113a2	ring finger protein 113A2	0	0	0	136.713	406.308	1018.91	0	0	0	99.0674	294.426	738.338	0	0	0	355	182	2994
NM_020287	-13.2875	1.08e-08	1.83e-07	GO:0003676	nucleic acid binding	NA	Insm2	insulinoma-associated 2	0	0	0	351.218	464.352	396.809	0	0	0	113.223	149.694	127.92	0	0	0	912	208	1166
NM_134058	-13.2228	1.16e-08	1.94e-07	GO:0003674	molecular_function	molecular function	Pelo	pelota homolog (Drosophila)	0	0	0	473.296	582.673	233.457	0	0	0	300.697	370.186	148.321	0	0	0	1229	261	686
NM_001015876	-13.387	1.17e-08	1.95e-07	GO:0000166	nucleotide binding	NA	Tyw1	tRNA-yW synthesizing protein 1 homolog (S. cerevisiae)	0	0	0	870.342	254.501	242.305	0	0	0	284.24	83.1158	79.133	0	0	0	2260	114	712
NR_027357	-13.1948	1.29e-08	2.09e-07	NA	NA	NA	Slc25a44	solute carrier family 25, member 44	0	0	0	462.513	339.334	336.913	0	0	0	133.443	97.9037	97.2051	0	0	0	1201	152	990
NM_001081005	-13.2464	1.36e-08	2.19e-07	GO:0003674	molecular_function	molecular function	1500012F01Rik	RIKEN cDNA 1500012F01 gene	0	0	0	271.886	692.063	316.154	0	0	0	365.929	931.444	425.51	0	0	0	706	310	929
NM_001177609	-13.8758	1.38e-08	2.2e-07	GO:0000122	negative regulation of transcription from RNA polymerase II promoter	down regulation of global transcription from RNA polymerase II promoter	Ube2i	ubiquitin-conjugating enzyme E2I	0	0	0	668.161	58.044	808.251	0	0	0	206.541	17.9425	249.846	0	0	0	1735	26	2375
NM_024190	-13.5246	1.44e-08	2.29e-07	GO:0005575	cellular_component	cellular component	Chmp1b	charged multivesicular body protein 1B	0	0	0	157.894	1464.49	197.724	0	0	0	62.4086	578.852	78.1517	0	0	0	410	656	581
NM_029529	-13.2906	1.46e-08	2.3e-07	GO:0006810	transport	auxiliary transport protein activity	Slc35d3	solute carrier family 35, member D3	0	0	0	192.939	727.783	371.625	0	0	0	73.3328	276.618	141.249	0	0	0	501	326	1092
NM_001159930	-13.0456	1.63e-08	2.54e-07	GO:0000775	chromosome, centromeric region	centromere	Cenpl	centromere protein L	0	0	0	301.154	830.476	131.362	0	0	0	167.774	462.661	73.1822	0	0	0	782	372	386
NM_025887	-11.5454	1.64e-08	2.54e-07	GO:0000166	nucleotide binding	NA	Rab5a	RAB5A, member RAS oncogene family	0	0	0	71.6299	272.36	77.2518	0	0	0	30.2236	114.92	32.5957	0	0	0	186	122	227
NM_178891	-12.7906	1.72e-08	2.59e-07	GO:0005634	nucleus	cell nucleus	Prmt6	protein arginine N-methyltransferase 6	0	0	0	73.9405	897.45	123.875	0	0	0	30.1306	365.709	50.4788	0	0	0	192	402	364
NM_013760	-12.616	1.72e-08	2.59e-07	GO:0005634	nucleus	cell nucleus	Dnajb9	DnaJ (Hsp40) homolog, subfamily B, member 9	0	0	0	134.787	779.129	75.8905	0	0	0	72.156	417.093	40.6266	0	0	0	350	349	223
NM_008197	-11.8692	1.71e-08	2.59e-07	GO:0000786	nucleosome	GO:0005718	H1f0	H1 histone family, member 0	0	0	0	95.1214	413.005	60.236	0	0	0	41.5377	180.352	26.3039	0	0	0	247	185	177
NM_026892	-11.1831	1.7e-08	2.59e-07	GO:0003743	translation initiation factor activity	GO:0003744	Eif1b	eukaryotic translation initiation factor 1B	0	0	0	58.9214	216.549	56.1522	0	0	0	63.9754	235.124	60.9687	0	0	0	153	97	165
NM_172939	-11.8561	1.79e-08	2.68e-07	GO:0003674	molecular_function	molecular function	Sowahc	sosondowah ankyrin repeat domain family member C	0	0	0.0220454	532.603	857.265	648.983	0	0	0.00488486	118.015	189.955	143.803	0	0	1	1383	384	1907
NM_026067	-13.0642	1.84e-08	2.72e-07	GO:0003676	nucleic acid binding	NA	Eri1	exoribonuclease 1	0	0	0	159.434	1040.33	128.299	0	0	0	31.4218	205.031	25.2856	0	0	0	414	466	377
NM_001110204	-13.0148	1.84e-08	2.72e-07	GO:0000082	G1/S transition of mitotic cell cycle	NA	Acvr1	activin A receptor, type 1	0	0	0	279.588	395.146	330.107	0	0	0	84.4421	119.343	99.7	0	0	0	726	177	970
NM_027297	-12.111	1.84e-08	2.72e-07	GO:0000398	nuclear mRNA splicing, via spliceosome	mRNA splicing	Prpf4	PRP4 pre-mRNA processing factor 4 homolog (yeast)	0	0	0	89.7299	515.699	72.147	0	0	0	17.0882	98.2096	13.7397	0	0	0	233	231	212
NM_007451	-11.4489	1.9e-08	2.79e-07	GO:0005215	transporter activity	small-molecule carrier or transporter	Slc25a5	solute carrier family 25 (mitochondrial carrier, adenine nucleotide translocator), member 5	0	0	0	67.3937	274.593	62.9585	0	0	0	54.2623	221.089	50.6912	0	0	0	175	123	185
NR_015348	-11.1558	1.94e-08	2.83e-07	NA	NA	NA	Hoxa11as	HOXA11 antisense RNA (non-protein coding)	0	0	0	52.3746	200.922	63.6391	0	0	0	28.4027	108.96	34.5115	0	0	0	136	90	187
NM_008173	-13.1755	1.99e-08	2.91e-07	GO:0001012	RNA polymerase II regulatory region DNA binding	NA	Nr3c1	nuclear receptor subfamily 3, group C, member 1	0	0	0	289.6	263.43	464.872	0	0	0	45.6999	41.5702	73.3584	0	0	0	752	118	1366
NM_001042591	-12.325	2.01e-08	2.91e-07	GO:0003674	molecular_function	molecular function	Arrdc3	arrestin domain containing 3	0	0	0	129.781	636.252	50.7071	0	0	0	31.6771	155.297	12.3766	0	0	0	337	285	149
NM_030114	-13.6769	2.05e-08	2.94e-07	NA	NA	NA	Herc4	hect domain and RLD 4	0	0	0	782.152	55.8115	582.281	0	0	0	192.222	13.7163	143.102	0	0	0	2031	25	1711
NM_008946	-11.8132	2.05e-08	2.94e-07	GO:0000502	proteasome complex	26S proteasome	Psmb6	proteasome (prosome, macropain) subunit, beta type 6	0	0	0	109.37	354.961	66.702	0	0	0	104.962	340.654	64.0134	0	0	0	284	159	196
NM_009721	-11.9082	2.08e-08	2.97e-07	GO:0001666	response to hypoxia	response to hypoxic stress	Atp1b1	ATPase, Na+/K+ transporting, beta 1 polypeptide	0	0	0	130.936	357.194	72.8277	0	0	0	53.9277	147.114	29.9949	0	0	0	340	160	214
NM_029977	-10.9603	2.08e-08	2.97e-07	NA	NA	NA	Polq	polymerase (DNA directed), theta	0	0	0	57.3809	212.084	31.9897	0	0	0	6.6862	24.7126	3.72754	0	0	0	149	95	94
NM_033596	-12.6373	2.12e-08	2.98e-07	GO:0005515	protein binding	alpha-2 macroglobulin receptor-associated protein activity	Hist2h4	histone cluster 2, H4	0	0	0	214.505	604.997	116.048	0	0	0	614.626	1733.52	332.515	0	0	0	557	271	341
NR_027987	-11.8189	2.11e-08	2.98e-07	NA	NA	NA	C030016D13Rik	RIKEN cDNA C030016D13 gene	0	0	0	76.6363	317.01	104.817	0	0	0	29.5209	122.115	40.3765	0	0	0	199	142	308
NM_027930	-11.3961	2.11e-08	2.98e-07	GO:0003674	molecular_function	molecular function	Fam54a	family with sequence similarity 54, member A	0	0	0	49.6788	221.014	89.8435	0	0	0	21.4688	95.5115	38.826	0	0	0	129	99	264
NM_025974	-12.2263	2.14e-08	3e-07	GO:0003674	molecular_function	molecular function	Rpl14	ribosomal protein L14	0	0	0	200.256	294.685	137.828	0	0	0	212.812	313.161	146.47	0	0	0	520	132	405
NM_009718	-11.4977	2.16e-08	3.01e-07	GO:0001764	neuron migration	neuron chemotaxis	Neurog2	neurogenin 2	0	0	0	68.549	332.637	43.5605	0	0	0	30.8919	149.904	19.6307	0	0	0	178	149	128
NR_024139	-11.8841	2.18e-08	3.02e-07	NA	NA	NA	Prmt6	protein arginine N-methyltransferase 6	0	0	0	115.532	292.452	106.519	0	0	0	37.7556	95.5727	34.8101	0	0	0	300	131	313
NR_031761	-11.5061	2.18e-08	3.02e-07	NA	NA	NA	Rmi1	RMI1, RecQ mediated genome instability 1, homolog (S. cerevisiae)	0	0	0	40.0511	370.589	44.5814	0	0	0	11.1191	102.884	12.3769	0	0	0	104	166	131
NR_027965	-12.194	2.24e-08	3.06e-07	NA	NA	NA	2310061J03Rik	RIKEN cDNA 2310061J03 gene	0	0	0	72.4001	406.308	154.163	0	0	0	53.59	300.746	114.11	0	0	0	188	182	453
NM_013493	-12.9425	2.26e-08	3.09e-07	NA	NA	NA	Cnbp	cellular nucleic acid binding protein	0	0	0	477.918	250.036	245.368	0	0	0	218.927	114.538	112.399	0	0	0	1241	112	721
NM_001077265	-11.5024	2.32e-08	3.14e-07	GO:0000166	nucleotide binding	NA	Hnrnpd	heterogeneous nuclear ribonucleoprotein D	0	0	0	98.9725	187.527	92.566	0	0	0	668.733	1267.07	625.446	0	0	0	257	84	272
NM_175242	-10.9941	2.36e-08	3.18e-07	NA	NA	NA	Ppp1r18	protein phosphatase 1, regulatory subunit 18	0	0	0	78.9469	136.18	57.5134	0	0	0	24.7638	42.7165	18.0406	0	0	0	205	61	169
NM_054097	-12.7132	2.41e-08	3.2e-07	GO:0000166	nucleotide binding	NA	Pip4k2c	phosphatidylinositol-5-phosphate 4-kinase, type II, gamma	0	0	0	382.796	350.496	160.97	0	0	0	113.119	103.575	47.5678	0	0	0	994	157	473
NM_175663	-12.4948	2.4e-08	3.2e-07	GO:0000786	nucleosome	GO:0005718	Hist1h2ba	histone cluster 1, H2ba	0	0	0	243.773	404.076	141.912	0	0	0	633.176	1049.55	368.602	0	0	0	633	181	417
NM_178205	-11.9823	2.43e-08	3.2e-07	GO:0000785	chromatin	chromosome scaffold	Hist1h3e	histone cluster 1, H3e	0	0	0	197.175	265.663	91.8854	0	0	0	478.58	644.813	223.023	0	0	0	512	119	270
NR_033143	-11.425	2.4e-08	3.2e-07	NA	NA	NA	Ctps2	cytidine 5'-triphosphate synthase 2	0	0	0	67.3937	178.597	103.116	0	0	0	12.2556	32.4781	18.7517	0	0	0	175	80	303
NM_019745	-11.3166	2.39e-08	3.2e-07	GO:0001525	angiogenesis	blood vessel formation from pre-existing blood vessels	Pdcd10	programmed cell death 10	0	0	0	87.4193	160.737	83.0371	0	0	0	46.5491	85.5896	44.2157	0	0	0	227	72	244
NM_019794	-12.0543	2.46e-08	3.21e-07	GO:0001948	glycoprotein binding	NA	Dnaja2	DnaJ (Hsp40) homolog, subfamily A, member 2	0	0	0	47.7533	437.563	119.111	0	0	0	16.7673	153.639	41.8226	0	0	0	124	196	350
NM_008098	-11.2863	2.46e-08	3.21e-07	GO:0005634	nucleus	cell nucleus	Mtpn	myotrophin	0	0	0	88.1895	252.268	36.4138	0	0	0	21.7967	62.35	8.99996	0	0	0	229	113	107
NR_040442	-11.1272	2.46e-08	3.21e-07	NA	NA	NA	AV051173	expressed sequence AV051173	0	0	0	69.7044	258.966	23.1415	0	0	0	111.171	413.023	36.9083	0	0	0	181	116	68
NM_028760	-11.7695	2.51e-08	3.24e-07	NA	NA	NA	Cep55	centrosomal protein 55	0	0	0	55.4554	287.988	120.812	0	0	0	20.2097	104.952	44.0278	0	0	0	144	129	355
NM_019689	-11.4915	2.51e-08	3.24e-07	GO:0003677	DNA binding	microtubule/chromatin interaction	Arid3b	AT rich interactive domain 3B (BRIGHT-like)	0	0	0	125.545	276.825	34.0316	0	0	0	33.0817	72.9447	8.96749	0	0	0	326	124	100
NM_013743	-11.1011	2.5e-08	3.24e-07	GO:0000155	two-component sensor activity	two-component sensor molecule	Pdk4	pyruvate dehydrogenase kinase, isoenzyme 4	0	0	0	48.9086	281.29	22.1206	0	0	0	14.1191	81.2039	6.38584	0	0	0	127	126	65
NM_025615	-10.9036	2.53e-08	3.25e-07	GO:0003674	molecular_function	molecular function	2810004N23Rik	RIKEN cDNA 2810004N23 gene	0	0	0	31.9639	169.667	60.236	0	0	0	23.0122	122.151	43.3664	0	0	0	83	76	177
NM_001160209	-12.5347	2.58e-08	3.3e-07	NA	NA	NA	Blzf1	basic leucine zipper nuclear factor 1	0	0	0	159.049	350.496	230.394	0	0	0	39.5546	87.1665	57.2977	0	0	0	413	157	677
NM_025824	-12.7517	2.62e-08	3.34e-07	GO:0005488	binding	ligand	Bzw1	basic leucine zipper and W2 domains 1	0	0	0	270.73	272.36	278.719	0	0	0	95.16	95.733	97.968	0	0	0	703	122	819
NM_019671	-12.0185	2.64e-08	3.34e-07	NA	NA	NA	Net1	neuroepithelial cell transforming gene 1	0	0	0	69.7044	339.334	142.592	0	0	0	20.1341	98.0168	41.1879	0	0	0	181	152	419
NM_001163311	-11.4749	2.62e-08	3.34e-07	GO:0000166	nucleotide binding	NA	Srr	serine racemase	0	0	0	85.1086	334.869	28.9269	0	0	0	24.4495	96.1992	8.30993	0	0	0	221	150	85
NM_029580	-12.6023	2.65e-08	3.36e-07	GO:0003674	molecular_function	molecular function	Trmt5	TRM5 tRNA methyltransferase 5 homolog (S. cerevisiae)	0	0	0	362.001	308.08	152.121	0	0	0	216.249	184.038	90.873	0	0	0	940	138	447
NM_198010	-12.9645	2.68e-08	3.37e-07	NA	NA	NA	Ankrd17	ankyrin repeat domain 17	0	0	0	600.382	191.992	208.954	0	0	0	64.2326	20.5405	22.3552	0	0	0	1559	86	614
NM_009791	-12.6852	2.67e-08	3.37e-07	GO:0000922	spindle pole	GO:0030615	Aspm	asp (abnormal spindle)-like, microcephaly associated (Drosophila)	0	0	0	222.977	375.054	234.478	0	0	0	22.5366	37.9072	23.699	0	0	0	579	168	689
NM_007487	-11.7841	2.72e-08	3.39e-07	NA	NA	NA	Arl4a	ADP-ribosylation factor-like 4A	0	0	0	55.8405	261.198	135.786	0	0	0	15.2611	71.3851	37.1102	0	0	0	145	117	399
NM_178206	-11.7433	2.7e-08	3.39e-07	GO:0003674	molecular_function	molecular function	Hist1h3h	histone cluster 1, H3h	0	0	0	157.509	243.338	75.2099	0	0	0	322.104	497.624	153.803	0	0	0	409	109	221
NM_013915	-10.6956	2.72e-08	3.39e-07	NA	NA	NA	Zfp238	zinc finger protein 238	0	0	0	30.0383	180.829	35.3929	0	0	0	6.07203	36.5533	7.15441	0	0	0	78	81	104
NM_026931	-12.3111	2.79e-08	3.4e-07	GO:0003674	molecular_function	molecular function	1810011O10Rik	RIKEN cDNA 1810011O10 gene	0	0	0	273.426	366.124	85.079	0	0	0	205.275	274.868	63.8732	0	0	0	710	164	250
NM_013548	-12.1728	2.78e-08	3.4e-07	GO:0003674	molecular_function	molecular function	Hist1h3f	histone cluster 1, H3f	0	0	0	248.779	276.825	102.775	0	0	0	247.788	275.722	102.366	0	0	0	646	124	302
NM_001033271	-12.0771	2.78e-08	3.4e-07	GO:0003674	molecular_function	molecular function	Tmem55b	transmembrane protein 55b	0	0	0	233.375	214.316	116.388	0	0	0	84.5561	77.6508	42.1696	0	0	0	606	96	342
NM_008245	-11.9526	2.75e-08	3.4e-07	GO:0000122	negative regulation of transcription from RNA polymerase II promoter	down regulation of global transcription from RNA polymerase II promoter	Hhex	hematopoietically expressed homeobox	0	0	0	189.473	196.457	121.493	0	0	0	106.745	110.68	68.4467	0	0	0	492	88	357
NM_010449	-11.9229	2.77e-08	3.4e-07	GO:0003677	DNA binding	microtubule/chromatin interaction	Hoxa1	homeobox A1	0	0	0	139.024	203.154	141.912	0	0	0	56.1485	82.0493	57.315	0	0	0	361	91	417
NM_001012330	-10.6956	2.75e-08	3.4e-07	GO:0000122	negative regulation of transcription from RNA polymerase II promoter	down regulation of global transcription from RNA polymerase II promoter	Zfp238	zinc finger protein 238	0	0	0	30.0383	180.829	35.3929	0	0	0	7.81841	47.0665	9.2121	0	0	0	78	81	104
NR_034048	-11.5895	2.8e-08	3.41e-07	GO:0003674	molecular_function	molecular function	Snora81	small nucleolar RNA, H/ACA box 81	0	0	0	117.458	180.829	99.3723	0	0	0	711.864	1095.94	602.256	0	0	0	305	81	292
NM_001085492	-11.7107	2.82e-08	3.42e-07	GO:0000118	histone deacetylase complex	HDAC complex	Rere	arginine glutamic acid dipeptide (RE) repeats	0	0	0	162.515	165.202	101.755	0	0	0	21.7237	22.0829	13.6017	0	0	0	422	74	299
NM_133976	-12.9865	2.94e-08	3.53e-07	GO:0003723	RNA binding	NA	Imp3	IMP3, U3 small nucleolar ribonucleoprotein, homolog (yeast)	0	0	0	107.83	442.027	397.83	0	0	0	119.811	491.142	442.033	0	0	0	280	198	1169
NM_009450	-12.6118	2.95e-08	3.53e-07	GO:0000166	nucleotide binding	NA	Tubb2a	tubulin, beta 2A class IIA	0	0	0	362.771	375.054	124.215	0	0	0	225.184	232.808	77.1045	0	0	0	942	168	365
NM_009206	-12.0571	2.93e-08	3.53e-07	GO:0005634	nucleus	cell nucleus	Slc4a1ap	solute carrier family 4 (anion exchanger), member 1, adaptor protein	0	0	0	225.288	361.659	48.6652	0	0	0	92.4067	148.342	19.9611	0	0	0	585	162	143
NM_001081073	-12.7283	2.97e-08	3.54e-07	GO:0003674	molecular_function	molecular function	Cep76	centrosomal protein 76	0	0	0	144.415	366.124	301.86	0	0	0	36.1852	91.7373	75.6353	0	0	0	375	164	887
NR_029468	-12.4922	2.96e-08	3.54e-07	GO:0003674	molecular_function	molecular function	Snhg12	small nucleolar RNA host gene 12	0	0	0	279.203	319.242	158.928	0	0	0	456.96	522.491	260.111	0	0	0	725	143	467
NM_009716	-12.349	3.07e-08	3.62e-07	GO:0003677	DNA binding	microtubule/chromatin interaction	Atf4	activating transcription factor 4	0	0	0	292.296	433.098	54.1103	0	0	0	169.153	250.635	31.3138	0	0	0	759	194	159
NM_029321	-10.7805	3.05e-08	3.62e-07	GO:0003674	molecular_function	molecular function	Ttc32	tetratricopeptide repeat domain 32	0	0	0	28.4979	218.781	27.2253	0	0	0	28.4127	218.127	27.1439	0	0	0	74	98	80
NM_177660	-12.7203	3.11e-08	3.64e-07	GO:0000122	negative regulation of transcription from RNA polymerase II promoter	down regulation of global transcription from RNA polymerase II promoter	Zbtb10	zinc finger and BTB domain containing 10	0	0	0	158.664	354.961	295.394	0	0	0	21.2858	47.6203	39.629	0	0	0	412	159	868
NM_021513	-12.3925	3.12e-08	3.64e-07	GO:0003676	nucleic acid binding	NA	Thap11	THAP domain containing 11	0	0	0	60.8469	359.426	239.242	0	0	0	32.908	194.39	129.39	0	0	0	158	161	703
NM_001164414	-11.4998	3.1e-08	3.64e-07	NA	NA	NA	Cnot4	CCR4-NOT transcription complex, subunit 4	0	0	0	145.57	160.737	76.5711	0	0	0	106.333	117.412	55.9322	0	0	0	378	72	225
NM_030096	-12.048	3.13e-08	3.65e-07	GO:0000166	nucleotide binding	NA	Ddx52	DEAD (Asp-Glu-Ala-Asp) box polypeptide 52	0	0	0	48.9086	348.264	157.907	0	0	0	15.3849	109.551	49.6718	0	0	0	127	156	464
NM_025517	-12.7521	3.16e-08	3.67e-07	GO:0000166	nucleotide binding	NA	Rtcd1	RNA terminal phosphate cyclase domain 1	0	0	0	129.011	386.216	311.049	0	0	0	82.1202	245.841	197.994	0	0	0	335	173	914
NM_026023	-12.0046	3.2e-08	3.67e-07	GO:0003674	molecular_function	molecular function	Nudcd2	NudC domain containing 2	0	0	0	93.1959	191.992	192.959	0	0	0	57.9937	119.472	120.074	0	0	0	242	86	567
NM_013562	-11.4758	3.19e-08	3.67e-07	GO:0005488	binding	ligand	Ifrd1	interferon-related developmental regulator 1	0	0	0	97.4321	147.342	107.54	0	0	0	53.2998	80.6031	58.8293	0	0	0	253	66	316
NM_023239	-13.3066	3.27e-08	3.69e-07	GO:0005515	protein binding	alpha-2 macroglobulin receptor-associated protein activity	Ndnl2	necdin-like 2	0	0	0	69.3193	504.536	557.438	0	0	0	49.7983	362.454	400.458	0	0	0	180	226	1638
NM_010479	-12.3549	3.27e-08	3.69e-07	GO:0000166	nucleotide binding	NA	Hspa1a	heat shock protein 1A	0	0	0	90.115	276.825	248.431	0	0	0	32.1954	98.9015	88.757	0	0	0	234	124	730
NM_001163818	-11.4534	3.25e-08	3.69e-07	GO:0000785	chromatin	chromosome scaffold	Ppp1r10	protein phosphatase 1, regulatory subunit 10	0	0	0	78.1767	363.891	16.3352	0	0	0	18.4249	85.7627	3.84991	0	0	0	203	163	48
NM_025565	-11.4258	3.3e-08	3.69e-07	NA	NA	NA	Spc25	SPC25, NDC80 kinetochore complex component, homolog (S. cerevisiae)	0	0	0	56.2256	131.715	131.362	0	0	0	46.8157	109.671	109.377	0	0	0	146	59	386
NM_025699	-11.2326	3.27e-08	3.69e-07	NA	NA	NA	3230401D17Rik	RIKEN cDNA 3230401D17 gene	0	0	0	128.626	200.922	28.2462	0	0	0	82.1365	128.302	18.0372	0	0	0	334	90	83
NM_178753	-11.1074	3.3e-08	3.69e-07	GO:0003674	molecular_function	molecular function	Spin4	spindlin family, member 4	0	0	0	122.849	162.97	32.6704	0	0	0	29.4109	39.016	7.82149	0	0	0	319	73	96
NR_028537	-10.7905	3.24e-08	3.69e-07	GO:0003674	molecular_function	molecular function	Snord99	small nucleolar RNA, C/D box 99	0	0	0	73.9405	89.2985	59.8956	0	0	0	1297.2	1566.64	1050.8	0	0	0	192	40	176
NM_175015	-10.6411	3.29e-08	3.69e-07	GO:0005739	mitochondrion	mitochondria	Atp5g3	ATP synthase, H+ transporting, mitochondrial F0 complex, subunit C3 (subunit 9)	0	0	0	25.8022	203.154	22.8012	0	0	0	37.7225	297.009	33.3351	0	0	0	67	91	67
NM_130448	-12.1377	3.32e-08	3.7e-07	GO:0005509	calcium ion binding	calcium ion storage activity	Pcdh18	protocadherin 18	0	0	0	163.67	526.861	29.6075	0	0	0	31.6455	101.868	5.72458	0	0	0	425	236	87
NM_023422	-10.8521	3.35e-08	3.73e-07	GO:0003674	molecular_function	molecular function	Hist1h2bc	histone cluster 1, H2bc	0	0	0	44.6724	234.408	17.6964	0	0	0	61.1951	321.108	24.2417	0	0	0	116	105	52
NM_133668	-12.8513	3.38e-08	3.75e-07	GO:0005739	mitochondrion	mitochondria	Slc25a3	solute carrier family 25 (mitochondrial carrier, phosphate carrier), member 3	0	0	0	224.902	194.224	382.515	0	0	0	147.962	127.779	251.655	0	0	0	584	87	1124
NM_138302	-10.8109	3.39e-08	3.76e-07	GO:0004645	phosphorylase activity	1,4-alpha-D-glucan:phosphate alpha-D-glucosyltransferase activity	Tymp	thymidine phosphorylase	0	0	0	52.3746	95.9959	71.8067	0	0	0	25.5985	46.9188	35.0961	0	0	0	136	43	211
NM_019502	-11.1231	3.47e-08	3.8e-07	GO:0005622	intracellular	internal to cell	Fxc1	fractured callus expressed transcript 1	0	0	0	107.445	214.316	20.419	0	0	0	107.445	214.316	20.419	0	0	0	279	96	60
NM_007811	-11.5662	3.5e-08	3.83e-07	GO:0001972	retinoic acid binding	NA	Cyp26a1	cytochrome P450, family 26, subfamily a, polypeptide 1	0	0	0.0220454	330.807	868.428	515.919	0	0	0.0123296	185.015	485.698	288.545	0	0	1	859	389	1516
NM_001099628	-11.3619	3.53e-08	3.84e-07	GO:0000166	nucleotide binding	NA	Atad2b	ATPase family, AAA domain containing 2B	0	0	0	66.6235	352.729	14.2933	0	0	0	8.19175	43.3701	1.75744	0	0	0	173	158	42
NM_025628	-12.7806	3.54e-08	3.85e-07	GO:0004129	cytochrome-c oxidase activity	aa3-type cytochrome c oxidase	Cox6b1	cytochrome c oxidase, subunit VIb polypeptide 1	0	0	0	374.324	156.272	281.782	0	0	0	735.411	307.018	553.599	0	0	0	972	70	828
NM_008179	-11.6916	3.6e-08	3.9e-07	GO:0000166	nucleotide binding	NA	Gspt2	G1 to S phase transition 2	0	0	0	176.764	287.988	33.351	0	0	0	70.8757	115.472	13.3725	0	0	0	459	129	98
NM_028753	-11.994	3.71e-08	4.01e-07	GO:0003674	molecular_function	molecular function	Pop7	processing of precursor 7, ribonuclease P family, (S. cerevisiae)	0	0	0	45.4426	285.755	175.943	0	0	0	57.2325	359.893	221.591	0	0	0	118	128	517
NM_145588	-10.6945	3.71e-08	4.01e-07	GO:0000166	nucleotide binding	NA	Kif22	kinesin family member 22	0	0	0	65.0831	73.6712	62.9585	0	0	0	31.3201	35.453	30.2976	0	0	0	169	33	185
NM_009687	-12.3131	3.77e-08	4.03e-07	GO:0003677	DNA binding	microtubule/chromatin interaction	Apex1	apurinic/apyrimidinic endonuclease 1	0	0	0	316.173	325.939	78.613	0	0	0	240.985	248.429	59.9185	0	0	0	821	146	231
NM_001165983	-12.209	3.74e-08	4.03e-07	GO:0003674	molecular_function	molecular function	Ubap2l	ubiquitin associated protein 2-like	0	0	0	224.132	194.224	165.053	0	0	0	54.6531	47.3602	40.2471	0	0	0	582	87	485
NM_019553	-11.9028	3.76e-08	4.03e-07	GO:0000166	nucleotide binding	NA	Ddx21	DEAD (Asp-Glu-Ala-Asp) box polypeptide 21	0	0	0	224.902	287.988	47.3039	0	0	0	47.2683	60.527	9.94198	0	0	0	584	129	139
NM_172716	-10.484	3.76e-08	4.03e-07	GO:0003674	molecular_function	molecular function	Pcgf3	polycomb group ring finger 3	0	0	0	74.7108	73.6712	38.796	0	0	0	19.9655	19.6877	10.3677	0	0	0	194	33	114
NM_025465	-13.0362	3.84e-08	4.09e-07	GO:0003674	molecular_function	molecular function	1810029B16Rik	RIKEN cDNA 1810029B16 gene	0	0	0	133.247	241.106	498.563	0	0	0	121.687	220.188	455.309	0	0	0	346	108	1465
NM_018808	-12.0325	3.89e-08	4.11e-07	GO:0005625	soluble fraction	soluble	Dnajb1	DnaJ (Hsp40) homolog, subfamily B, member 1	0	0	0	38.1256	350.496	159.608	0	0	0	16.8176	154.608	70.4051	0	0	0	99	157	469
NM_009415	-11.0768	3.89e-08	4.11e-07	GO:0003824	catalytic activity	enzyme activity	Tpi1	triosephosphate isomerase 1	0	0	0	31.9639	310.312	15.9949	0	0	0	19.878	192.98	9.94705	0	0	0	83	139	47
NM_007635	-11.8068	3.94e-08	4.14e-07	GO:0005634	nucleus	cell nucleus	Ccng2	cyclin G2	0	0	0	168.677	127.25	134.425	0	0	0	67.4168	50.8594	53.727	0	0	0	438	57	395
NM_029933	-10.6633	3.93e-08	4.14e-07	GO:0005634	nucleus	cell nucleus	Bcl9	B cell CLL/lymphoma 9	0	0	0	69.3193	69.2063	59.5553	0	0	0	11.3415	11.323	9.744	0	0	0	180	31	175
NM_175116	-11.5806	4.01e-08	4.19e-07	GO:0003674	molecular_function	molecular function	Lpar6	lysophosphatidic acid receptor 6	0	0	0	171.373	116.088	95.2885	0	0	0	69.4097	47.0182	38.594	0	0	0	445	52	280
NM_144788	-12.8795	4.04e-08	4.2e-07	GO:0001843	neural tube closure	NA	Hectd1	HECT domain containing 1	0	0	0	399.356	107.158	330.447	0	0	0	44.2206	11.8656	36.5903	0	0	0	1037	48	971
NM_144558	-12.7244	4.05e-08	4.2e-07	GO:0003674	molecular_function	molecular function	Bivm	basic, immunoglobulin-like variable motif containing	0	0	0	254.171	147.342	335.552	0	0	0	70.9776	41.1456	93.7034	0	0	0	660	66	986
NM_145459	-11.7638	4.04e-08	4.2e-07	GO:0003676	nucleic acid binding	NA	Zfp503	zinc finger protein 503	0	0	0	78.9469	158.505	165.053	0	0	0	18.7256	37.596	39.1493	0	0	0	205	71	485
NM_027276	-10.3162	4.08e-08	4.22e-07	GO:0005488	binding	ligand	Cdc16	CDC16 cell division cycle 16 homolog (S. cerevisiae)	0	0	0	51.6043	78.1362	37.7751	0	0	0	22.9455	34.7426	16.7964	0	0	0	134	35	111
NM_001166360	-11.3978	4.17e-08	4.26e-07	GO:0003674	molecular_function	molecular function	6030458C11Rik	RIKEN cDNA 6030458C11 gene	0	0	0	68.9342	109.391	129.66	0	0	0	34.6403	54.9702	65.156	0	0	0	179	49	381
NR_002840	-11.3461	4.15e-08	4.26e-07	NA	NA	NA	Gas5	growth arrest specific 5	0	0	0	155.583	116.088	67.0423	0	0	0	60.8222	45.3823	26.2089	0	0	0	404	52	197
NM_001146223	-11.0459	4.18e-08	4.26e-07	NA	NA	NA	Dpy30	dpy-30 homolog (C. elegans)	0	0	0	80.4874	75.9037	90.1838	0	0	0	113.522	107.057	127.199	0	0	0	209	34	265
NM_011496	-10.5535	4.21e-08	4.28e-07	GO:0000122	negative regulation of transcription from RNA polymerase II promoter	down regulation of global transcription from RNA polymerase II promoter	Aurkb	aurora kinase B	0	0	0	89.7299	107.158	20.419	0	0	0	45.6641	54.5334	10.3913	0	0	0	233	48	60
NM_026524	-12.826	4.32e-08	4.34e-07	NA	NA	NA	Mid1ip1	Mid1 interacting protein 1 (gastrulation specific G12-like (zebrafish))	0	0	0	246.854	138.413	384.557	0	0	0	119.948	67.2559	186.86	0	0	0	641	62	1130
NM_001166635	-12.8251	4.31e-08	4.34e-07	GO:0005515	protein binding	alpha-2 macroglobulin receptor-associated protein activity	Mid1ip1	Mid1 interacting protein 1 (gastrulation specific G12-like (zebrafish))	0	0	0	243.388	138.413	386.259	0	0	0	141.504	80.4725	224.569	0	0	0	632	62	1135
NM_152812	-11.2692	4.32e-08	4.34e-07	GO:0003674	molecular_function	molecular function	Otud6b	OTU domain containing 6B	0	0	0	44.2873	357.194	12.2514	0	0	0	13.5601	109.367	3.75119	0	0	0	115	160	36
NM_027404	-11.9162	4.35e-08	4.35e-07	GO:0016234	inclusion body	NA	Bag5	BCL2-associated athanogene 5	0	0	0	148.266	102.693	181.048	0	0	0	69.4455	48.0999	84.8001	0	0	0	385	46	532
NM_001146215	-11.1336	4.35e-08	4.35e-07	GO:0000166	nucleotide binding	NA	Msh5	mutS homolog 5 (E. coli)	0	0	0	13.4787	263.43	55.4715	0	0	0	4.99213	97.5668	20.545	0	0	0	35	118	163
NM_144839	-10.0848	4.4e-08	4.39e-07	GO:0000166	nucleotide binding	NA	Ube2e2	ubiquitin-conjugating enzyme E2E 2 (UBC4/5 homolog, yeast)	0	0	0	41.2064	73.6712	30.6285	0	0	0	29.8597	53.385	22.1945	0	0	0	107	33	90
NM_027828	-11.945	4.47e-08	4.45e-07	GO:0003674	molecular_function	molecular function	Fam110c	family with sequence similarity 110, member C	0	0	0	207.958	111.623	147.697	0	0	0	77.8285	41.7751	55.2759	0	0	0	540	50	434
NM_025443	-11.4973	4.49e-08	4.45e-07	GO:0003723	RNA binding	NA	Pno1	partner of NOB1 homolog (S. cerevisiae)	0	0	0	95.1214	359.426	15.3142	0	0	0	60.5869	228.934	9.75429	0	0	0	247	161	45
NM_181061	-11.472	4.61e-08	4.56e-07	NA	NA	NA	Cenpk	centromere protein K	0	0	0	51.9894	125.018	144.294	0	0	0	31.3567	75.4028	87.029	0	0	0	135	56	424
NM_054102	-11.0384	4.64e-08	4.59e-07	NA	NA	NA	Ivns1abp	influenza virus NS1A binding protein	0	0	0.176363	1175.73	95.9959	3909.89	0	0	0.0499895	333.257	27.2097	1108.25	0	0	8	3053	43	11489
NM_008235	-12.343	4.69e-08	4.61e-07	GO:0000122	negative regulation of transcription from RNA polymerase II promoter	down regulation of global transcription from RNA polymerase II promoter	Hes1	hairy and enhancer of split 1 (Drosophila)	0	0	0	362.001	234.408	102.095	0	0	0	248.798	161.105	70.1683	0	0	0	940	105	300
NM_010364	-11.0465	4.69e-08	4.61e-07	GO:0005634	nucleus	cell nucleus	Gtf2h4	general transcription factor II H, polypeptide 4	0	0	0	74.3256	71.4388	95.9692	0	0	0	45.6826	43.9083	58.9853	0	0	0	193	32	282
NM_024194	-12.5433	4.77e-08	4.66e-07	GO:0003674	molecular_function	molecular function	Lrrc40	leucine rich repeat containing 40	0	0	0	400.126	442.027	47.3039	0	0	0	97.4254	107.628	11.5179	0	0	0	1039	198	139
NM_026213	-10.4444	4.76e-08	4.66e-07	GO:0005488	binding	ligand	Ttc33	tetratricopeptide repeat domain 33	0	0	0	30.8086	80.3686	58.8747	0	0	0	16.8077	43.8454	32.1193	0	0	0	80	36	173
NM_001001806	-12.7341	4.9e-08	4.77e-07	GO:0000288	nuclear-transcribed mRNA catabolic process, deadenylation-dependent decay	deadenylation-dependent mRNA decay	Zfp36l2	zinc finger protein 36, C3H type-like 2	0	0	0	315.403	109.391	320.238	0	0	0	89.2481	30.9538	90.6162	0	0	0	819	49	941
NM_023719	-10.3268	4.91e-08	4.77e-07	NA	NA	NA	Txnip	thioredoxin interacting protein	0.0555575	0	0.0440907	1006.67	828.243	735.083	0.0197995	0	0.015713	358.756	295.169	261.968	2	0	2	2614	371	2160
NM_022019	-10.0923	4.93e-08	4.78e-07	GO:0000188	inactivation of MAPK activity	inactivation of MAPK during sporulation	Dusp10	dual specificity phosphatase 10	0	0	0	41.2064	100.461	19.0577	0	0	0	15.1717	36.9885	7.01683	0	0	0	107	45	56
NR_038184	-12.8318	5.1e-08	4.82e-07	GO:0003674	molecular_function	molecular function	C430049B03Rik	RIKEN cDNA C430049B03 gene	0	0	0	497.558	80.3686	264.085	0	0	0	166.019	26.8164	88.1166	0	0	0	1292	36	776
NM_001110234	-12.3442	5.1e-08	4.82e-07	NA	NA	NA	Ngfrap1	nerve growth factor receptor (TNFRSF16) associated protein 1	0	0	0	369.703	176.364	124.556	0	0	0	550.973	262.838	185.627	0	0	0	960	79	366
NM_199308	-11.886	5e-08	4.82e-07	GO:0000166	nucleotide binding	NA	Mast3	microtubule associated serine/threonine kinase 3	0	0	0	168.292	419.703	17.0158	0	0	0	31.3977	78.3028	3.17459	0	0	0	437	188	50
NM_008651	-11.6268	5.02e-08	4.82e-07	GO:0003677	DNA binding	microtubule/chromatin interaction	Mybl1	myeloblastosis oncogene-like 1	0	0	0	107.06	89.2985	154.163	0	0	0	29.9384	24.9716	43.1105	0	0	0	278	40	453
NM_001081117	-11.1192	5.08e-08	4.82e-07	GO:0000775	chromosome, centromeric region	centromere	Mki67	antigen identified by monoclonal antibody Ki 67	0	0	0	88.1895	66.9739	98.6917	0	0	0	8.74115	6.6383	9.78211	0	0	0	229	30	290
NM_001164789	-11.0329	4.99e-08	4.82e-07	GO:0000977	RNA polymerase II regulatory region sequence-specific DNA binding	NA	Eomes	eomesodermin homolog (Xenopus laevis)	0	0	0	95.5065	62.5089	85.7597	0	0	0	26.0662	17.0603	23.406	0	0	0	248	28	252
NM_172262	-11.0135	5.07e-08	4.82e-07	GO:0005634	nucleus	cell nucleus	Kdm1b	lysine (K)-specific demethylase 1B	0	0	0	79.7171	62.5089	92.9063	0	0	0	15.918	12.4818	18.5516	0	0	0	207	28	273
NM_013672	-12.4716	5.2e-08	4.9e-07	GO:0000978	RNA polymerase II core promoter proximal region sequence-specific DNA binding	RNA polymerase II upstream activating sequence (UAS) sequence-specific DNA binding	Sp1	trans-acting transcription factor 1	0	0	0	471.371	229.944	78.613	0	0	0	60.2468	29.3895	10.0477	0	0	0	1224	103	231
NM_009750	-12.3635	5.26e-08	4.95e-07	NA	NA	NA	Ngfrap1	nerve growth factor receptor (TNFRSF16) associated protein 1	0	0	0	379.33	176.364	124.556	0	0	0	529.052	245.976	173.718	0	0	0	985	79	366
NM_001029877	-11.8118	5.27e-08	4.95e-07	GO:0003723	RNA binding	NA	Nova2	neuro-oncological ventral antigen 2	0	0	0	82.798	509.001	11.5707	0	0	0	9.88515	60.769	1.38142	0	0	0	215	228	34
NM_020589	-10.1593	5.27e-08	4.95e-07	NA	NA	NA	Zfp467	zinc finger protein 467	0	0	0	36.9703	64.7414	41.8589	0	0	0	10.2015	17.8646	11.5505	0	0	0	96	29	123
NM_001110233	-12.3837	5.39e-08	5.03e-07	GO:0005123	death receptor binding	APO binding	Ngfrap1	nerve growth factor receptor (TNFRSF16) associated protein 1	0	0	0	388.958	176.364	124.896	0	0	0	415.553	188.424	133.436	0	0	0	1010	79	367
NM_010118	-12.3253	5.39e-08	5.03e-07	GO:0001102	RNA polymerase II activating transcription factor binding	NA	Egr2	early growth response 2	0	0	0	385.492	178.597	108.561	0	0	0	129.927	60.1945	36.5894	0	0	0	1001	80	319
NM_025900	-12.2948	5.48e-08	5.11e-07	GO:0003676	nucleic acid binding	NA	Dek	DEK oncogene (DNA binding)	0	0	0	215.275	129.483	223.928	0	0	0	82.3861	49.5533	85.6977	0	0	0	559	58	658
NM_172730	-10.7381	5.53e-08	5.14e-07	GO:0003674	molecular_function	molecular function	C130022K22Rik	RIKEN cDNA C130022K22 gene	0	0	0	35.0447	69.2063	87.1209	0	0	0	19.8217	39.1438	49.2765	0	0	0	91	31	256
NM_010828	-11.8181	5.65e-08	5.23e-07	GO:0000122	negative regulation of transcription from RNA polymerase II promoter	down regulation of global transcription from RNA polymerase II promoter	Cited2	Cbp/p300-interacting transactivator, with Glu/Asp-rich carboxy-terminal domain, 2	0	0	0	225.673	82.6011	123.194	0	0	0	114.497	41.9082	62.5035	0	0	0	586	37	362
NM_172594	-11.027	5.65e-08	5.23e-07	GO:0000166	nucleotide binding	NA	Dhx29	DEAH (Asp-Glu-Ala-His) box polypeptide 29	0	0	0	10.3979	225.479	61.5972	0	0	0	2.5207	54.6615	14.9327	0	0	0	27	101	181
NM_009451	-11.7073	5.73e-08	5.28e-07	GO:0000166	nucleotide binding	NA	Tubb4a	tubulin, beta 4A class IVA	0	0	0	60.0767	131.715	177.645	0	0	0	26.9161	59.0122	79.5901	0	0	0	156	59	522
NM_134046	-10.9594	5.79e-08	5.32e-07	GO:0000775	chromosome, centromeric region	centromere	Cenpo	centromere protein O	0	0	0	118.228	55.8115	66.702	0	0	0	27.1788	12.8302	15.3338	0	0	0	307	25	196
NM_023716	-12.1485	5.86e-08	5.38e-07	GO:0000166	nucleotide binding	NA	Tubb2b	tubulin, beta 2B class IIB	0	0	0	344.671	147.342	98.6917	0	0	0	178.957	76.5018	51.2418	0	0	0	895	66	290
NM_009890	-13.1568	5.96e-08	5.44e-07	GO:0001567	cholesterol 25-hydroxylase activity	cholesterol 25-monooxygenase activity	Ch25h	cholesterol 25-hydroxylase	0	0	0	1019.76	58.044	114.006	0	0	0	753.705	42.9002	84.2616	0	0	0	2648	26	335
NM_007659	-10.7541	6.03e-08	5.5e-07	GO:0000166	nucleotide binding	NA	Cdk1	cyclin-dependent kinase 1	0	0	0	31.9639	66.9739	91.545	0	0	0	11.145	23.3521	31.9195	0	0	0	83	30	269
NR_035445	-10.2342	6.07e-08	5.52e-07	GO:0071230	cellular response to amino acid stimulus	cellular response to amino acid	Mir1894	microRNA 1894	0	0	0	56.6107	113.856	12.932	0	0	0	690.375	1388.48	157.707	0	0	0	147	51	38
NM_010499	-13.7046	6.11e-08	5.53e-07	GO:0003674	molecular_function	molecular function	Ier2	immediate early response 2	0	0	0	717.069	11.1623	662.596	0	0	0	470.827	7.32916	435.059	0	0	0	1862	5	1947
NM_008654	-11.4611	6.13e-08	5.53e-07	GO:0005783	endoplasmic reticulum	ER	Ppp1r15a	protein phosphatase 1, regulatory (inhibitor) subunit 15A	0	0	0	214.89	98.2283	57.5134	0	0	0	92.0298	42.0678	24.631	0	0	0	558	44	169
NM_178216	-11.7692	6.19e-08	5.58e-07	GO:0000122	negative regulation of transcription from RNA polymerase II promoter	down regulation of global transcription from RNA polymerase II promoter	Hist2h3c1	histone cluster 2, H3c1	0	0	0	213.734	75.9037	123.535	0	0	0	117.051	41.5683	67.6532	0	0	0	555	34	363
NM_028774	-12.9995	6.26e-08	5.61e-07	NA	NA	NA	Rnf6	ring finger protein (C3H2C3 type) 6	0	0	0	195.249	80.3686	518.302	0	0	0	58.1618	23.9406	154.394	0	0	0	507	36	1523
NM_178215	-11.7912	6.23e-08	5.61e-07	NA	NA	NA	Hist2h3b	histone cluster 2, H3b	0	0	0	197.175	71.4388	139.87	0	0	0	478.58	173.395	339.49	0	0	0	512	32	411
NM_013539	-11.7588	6.28e-08	5.61e-07	GO:0005737	cytoplasm	NA	Spsb2	splA/ryanodine receptor domain and SOCS box containing 2	0	0	0	124.775	78.1362	173.561	0	0	0	105.562	66.105	146.837	0	0	0	324	35	510
NM_001033302	-14.2086	6.36e-08	5.65e-07	GO:0003674	molecular_function	molecular function	Gm129	predicted gene 129	0	0	0	866.491	2.23246	1035.92	0	0	0	618.48	1.59348	739.416	0	0	0	2250	1	3044
NM_011053	-10.862	6.34e-08	5.65e-07	GO:0003723	RNA binding	NA	Pdcd11	programmed cell death 11	0	0	0	117.458	51.3466	58.5344	0	0	0	19.3219	8.44656	9.62895	0	0	0	305	23	172
NM_027947	-10.0437	6.35e-08	5.65e-07	NA	NA	NA	Zbtb43	zinc finger and BTB domain containing 43	0	0	0	29.6532	111.623	18.0368	0	0	0	5.82235	21.917	3.54148	0	0	0	77	50	53
NM_054045	-11.8182	6.46e-08	5.72e-07	NA	NA	NA	Hist2h3c2	histone cluster 2, H3c2	0	0	0	217.2	71.4388	133.404	0	0	0	212.733	69.9694	130.66	0	0	0	564	32	392
NM_008211	-12.3714	6.53e-08	5.78e-07	GO:0003674	molecular_function	molecular function	H3f3b	H3 histone, family 3B	0	0	0	231.449	98.2283	251.153	0	0	0	115.898	49.1879	125.765	0	0	0	601	44	738
NM_021511	-11.8712	6.68e-08	5.87e-07	GO:0000794	condensed nuclear chromosome	meiotic chromosome	Rrs1	RRS1 ribosome biogenesis regulator homolog (S. cerevisiae)	0	0	0	63.5427	116.088	215.76	0	0	0	31.0115	56.6559	105.3	0	0	0	165	52	634
NM_133954	-11.192	6.68e-08	5.87e-07	GO:0003674	molecular_function	molecular function	AA960436	expressed sequence AA960436	0	0	0	174.068	84.8335	48.6652	0	0	0	98.2882	47.9015	27.4789	0	0	0	452	38	143
NM_001163791	-11.1333	6.68e-08	5.87e-07	GO:0000808	origin recognition complex	ORC	Orc6	origin recognition complex, subunit 6	0	0	0	8.85746	287.988	46.9636	0	0	0	5.78919	188.227	30.6952	0	0	0	23	129	138
NM_013830	-13.8061	6.72e-08	5.88e-07	GO:0000166	nucleotide binding	NA	Prpf4b	PRP4 pre-mRNA processing factor 4 homolog B (yeast)	0	0	0	249.164	20.0922	1017.55	0	0	0	55.6046	4.48386	227.08	0	0	0	647	9	2990
NM_023153	-11.1208	6.94e-08	6.04e-07	GO:0000398	nuclear mRNA splicing, via spliceosome	mRNA splicing	Cwc15	CWC15 homolog (S. cerevisiae)	0	0	0	124.39	46.8817	86.4403	0	0	0	107.325	40.4501	74.5818	0	0	0	323	21	254
NM_001005232	-10.4593	6.93e-08	6.04e-07	GO:0000976	transcription regulatory region sequence-specific DNA binding	NA	Dbx1	developing brain homeobox 1	0	0	0	80.8725	122.785	10.8901	0	0	0	38.8623	59.0031	5.23312	0	0	0	210	55	32
NM_021336	-12.1138	7.01e-08	6.09e-07	GO:0003674	molecular_function	molecular function	Snrpa1	small nuclear ribonucleoprotein polypeptide A'	0	0	0	41.5916	712.155	11.2304	0	0	0	33.0354	565.652	8.92012	0	0	0	108	319	33
NM_178162	-10.016	7.03e-08	6.09e-07	NA	NA	NA	Agfg2	ArfGAP with FG repeats 2	0	0	0	48.1384	46.8817	34.3719	0	0	0	20.016	19.4934	14.2919	0	0	0	125	21	101
NM_001161770	-12.1394	7.07e-08	6.12e-07	NA	NA	NA	Lmo4	LIM domain only 4	0	0	0	207.573	91.5309	203.849	0	0	0	133.659	58.9381	131.262	0	0	0	539	41	599
NM_001081286	-11.6331	7.25e-08	6.24e-07	GO:0005515	protein binding	alpha-2 macroglobulin receptor-associated protein activity	Fat1	FAT tumor suppressor homolog 1 (Drosophila)	0	0	0	151.732	64.7414	139.87	0	0	0	10.355	4.4183	9.54548	0	0	0	394	29	411
NM_145377	-9.78704	7.43e-08	6.37e-07	GO:0005515	protein binding	alpha-2 macroglobulin receptor-associated protein activity	Trim41	tripartite motif-containing 41	0	0	0	31.5788	53.5791	28.9269	0	0	0	9.0848	15.414	8.32189	0	0	0	82	24	85
NM_012024	-12.3734	7.64e-08	6.53e-07	GO:0000159	protein phosphatase type 2A complex	NA	Ppp2r5e	protein phosphatase 2, regulatory subunit B (B56), epsilon isoform	0	0	0	67.3937	165.202	318.876	0	0	0	13.9705	34.2459	66.102	0	0	0	175	74	937
NM_001081282	-11.6551	7.69e-08	6.54e-07	GO:0001933	negative regulation of protein phosphorylation	down regulation of protein amino acid phosphorylation	Ibtk	inhibitor of Bruton agammaglobulinemia tyrosine kinase	0	0	0	200.641	55.8115	118.77	0	0	0	35.3303	9.82771	20.914	0	0	0	521	25	349
NM_001164075	-11.2345	7.69e-08	6.54e-07	NA	NA	NA	Tgif1	TGFB-induced factor homeobox 1	0	0	0	45.8277	64.7414	140.21	0	0	0	107.577	151.975	329.132	0	0	0	119	29	412
NM_183097	-12.6574	7.75e-08	6.56e-07	GO:0003674	molecular_function	molecular function	1700067K01Rik	RIKEN cDNA 1700067K01 gene	0	0	0	557.25	80.3686	160.289	0	0	0	511.238	73.7327	147.054	0	0	0	1447	36	471
NM_010456	-11.8611	7.88e-08	6.67e-07	GO:0003677	DNA binding	microtubule/chromatin interaction	Hoxa9	homeobox A9	0	0	0	323.105	171.9	33.0107	0	0	0	142.087	75.5935	14.5166	0	0	0	839	77	97
NM_026211	-11.3446	8e-08	6.75e-07	GO:0003674	molecular_function	molecular function	Tmed9	transmembrane emp24 protein transport domain containing 9	0	0	0	212.194	100.461	40.1573	0	0	0	145.738	68.9978	27.5806	0	0	0	551	45	118
NM_001145452	-11.2524	8.13e-08	6.83e-07	GO:0003674	molecular_function	molecular function	Arhgef33	Rho guanine nucleotide exchange factor (GEF) 33	0	0	0	16.9447	138.413	126.257	0	0	0	5.16764	42.2118	38.5048	0	0	0	44	62	371
NM_028039	-11.2335	8.14e-08	6.83e-07	GO:0000785	chromatin	chromosome scaffold	Esco2	establishment of cohesion 1 homolog 2 (S. cerevisiae)	0	0	0.0220454	364.696	1024.7	193.98	0	0	0.00757573	125.325	352.131	66.6599	0	0	1	947	459	570
NM_009483	-13.4505	8.19e-08	6.84e-07	GO:0005488	binding	ligand	Kdm6a	lysine (K)-specific demethylase 6A	0	0	0	284.594	17.8597	740.528	0	0	0	53.7579	3.37357	139.881	0	0	0	739	8	2176
NM_025682	-9.70365	8.17e-08	6.84e-07	GO:0000166	nucleotide binding	NA	Pspc1	paraspeckle protein 1	0	0	0	26.5724	80.3686	15.9949	0	0	0	11.1461	33.7117	6.70925	0	0	0	69	36	47
NM_177325	-11.8022	8.75e-08	7.18e-07	GO:0003674	molecular_function	molecular function	Tsr1	TSR1, 20S rRNA accumulation, homolog (yeast)	0	0	0	311.166	183.062	22.8012	0	0	0	91.5195	53.8417	6.70623	0	0	0	808	82	67
NR_040420	-10.0903	8.74e-08	7.18e-07	NA	NA	NA	Gm6568	DnaJ (Hsp40) homolog, subfamily B, member 9 pseudogene	0	0	0	14.249	142.878	15.9949	0	0	0	15.6239	156.664	17.5382	0	0	0	37	64	47
NM_027091	-10.6578	8.78e-08	7.19e-07	NA	NA	NA	Nup35	nucleoporin 35	0	0	0	124.39	95.9959	13.953	0	0	0	45.3811	35.0222	5.09046	0	0	0	323	43	41
NM_009103	-11.8601	8.83e-08	7.22e-07	GO:0000166	nucleotide binding	NA	Rrm1	ribonucleotide reductase M1	0	0	0	316.173	78.1362	79.9743	0	0	0	78.7283	19.4562	19.9139	0	0	0	821	35	235
NM_031179	-12.7161	9.01e-08	7.35e-07	GO:0000375	RNA splicing, via transesterification reactions	pre-mRNA splicing factor activity	Sf3b1	splicing factor 3b, subunit 1	0	0	0	151.732	69.2063	429.479	0	0	0	24.406	11.1318	69.0814	0	0	0	394	31	1262
NM_133993	-9.91463	9.42e-08	7.66e-07	GO:0003674	molecular_function	molecular function	Pwp1	PWP1 homolog (S. cerevisiae)	0	0	0	16.9447	78.1362	33.351	0	0	0	6.53227	30.1219	12.857	0	0	0	44	35	98
NM_011278	-11.3248	9.62e-08	7.81e-07	GO:0003677	DNA binding	microtubule/chromatin interaction	Rnf4	ring finger protein 4	0	0	0	217.585	122.785	23.8221	0	0	0	73.9081	41.707	8.09176	0	0	0	565	55	70
NM_007483	-10.2274	9.79e-08	7.92e-07	GO:0000166	nucleotide binding	NA	Rhob	ras homolog gene family, member B	0	0	0	86.6491	73.6712	12.5917	0	0	0	38.891	33.0661	5.65157	0	0	0	225	33	37
NM_080849	-11.4557	9.81e-08	7.93e-07	GO:0000166	nucleotide binding	NA	Nek8	NIMA (never in mitosis gene a)-related expressed kinase 8	0	0	0	180.23	247.803	8.84822	0	0	0	64.0249	88.0296	3.14324	0	0	0	468	111	26
NM_030016	-11.2638	9.95e-08	8.01e-07	GO:0005575	cellular_component	cellular component	Ccdc76	coiled-coil domain containing 76	0	0	0	85.1086	40.1843	132.043	0	0	0	26.8397	12.6724	41.6407	0	0	0	221	18	388
NM_026893	-10.0433	9.94e-08	8.01e-07	GO:0003674	molecular_function	molecular function	Dcaf12	DDB1 and CUL4 associated factor 12	0	0	0	12.3234	95.9959	35.3929	0	0	0	3.5586	27.7204	10.2203	0	0	0	32	43	104
NM_178925	-10.2238	1e-07	8.06e-07	GO:0003674	molecular_function	molecular function	Nsun3	NOL1/NOP2/Sun domain family member 3	0	0	0	91.2704	64.7414	13.6126	0	0	0	67.6077	47.9566	10.0834	0	0	0	237	29	40
NM_024186	-9.83393	1e-07	8.06e-07	GO:0003677	DNA binding	microtubule/chromatin interaction	Ssbp2	single-stranded DNA binding protein 2	0	0	0	16.1745	113.856	13.6126	0	0	0	2.45738	17.298	2.06816	0	0	0	42	51	40
NM_028136	-10.4455	1.01e-07	8.08e-07	GO:0000166	nucleotide binding	NA	Dhx36	DEAH (Asp-Glu-Ala-His) box polypeptide 36	0	0	0	6.93193	140.645	45.9427	0	0	0	1.38639	28.129	9.18854	0	0	0	18	63	135
NR_027899	-11.1696	1.03e-07	8.18e-07	GO:0003674	molecular_function	molecular function	1700109F18Rik	RIKEN cDNA 1700109F18 gene	0	0	0	202.181	75.9037	33.0107	0	0	0	253.678	95.2368	41.4187	0	0	0	525	34	97
NM_026252	-11.6755	1.03e-07	8.2e-07	GO:0000166	nucleotide binding	NA	Cpeb4	cytoplasmic polyadenylation element binding protein 4	0	0	0	313.477	91.5309	38.796	0	0	0	135.003	39.419	16.708	0	0	0	814	41	114
NM_010054	-10.1002	1.04e-07	8.26e-07	GO:0000122	negative regulation of transcription from RNA polymerase II promoter	down regulation of global transcription from RNA polymerase II promoter	Dlx2	distal-less homeobox 2	0	0	0	82.798	49.1142	17.6964	0	0	0	33.4402	19.8361	7.14719	0	0	0	215	22	52
NM_178880	-11.0228	1.06e-07	8.34e-07	NA	NA	NA	Son	Son DNA binding protein	0	0	0	83.5682	254.501	4.08379	0	0	0	9.87454	30.0722	0.482547	0	0	0	217	114	12
NM_011879	-9.53238	1.07e-07	8.44e-07	GO:0005634	nucleus	cell nucleus	Ik	IK cytokine	0	0	0	19.2553	82.6011	11.9111	0	0	0	9.55126	40.9728	5.90827	0	0	0	50	37	35
NM_025842	-9.64421	1.07e-07	8.45e-07	GO:0005515	protein binding	alpha-2 macroglobulin receptor-associated protein activity	Vps28	vacuolar protein sorting 28 (yeast)	0	0	0	12.7085	93.7634	15.6545	0	0	0	14.1995	104.764	17.4911	0	0	0	33	42	46
NM_013559	-11.3651	1.09e-07	8.56e-07	GO:0000166	nucleotide binding	NA	Hsph1	heat shock 105kDa/110kDa protein 1	0	0	0	105.134	37.9519	135.786	0	0	0	30.0727	10.8558	38.8404	0	0	0	273	17	399
NM_025942	-11.0011	1.09e-07	8.56e-07	GO:0000166	nucleotide binding	NA	Ola1	Obg-like ATPase 1	0	0	0	134.787	31.2545	72.8277	0	0	0	104.567	24.2471	56.4993	0	0	0	350	14	214
NM_012053	-11.3156	1.1e-07	8.57e-07	GO:0003723	RNA binding	NA	Rpl8	ribosomal protein L8	0	0	0	222.207	87.066	36.0735	0	0	0	255.999	100.306	41.5593	0	0	0	577	39	106
NM_001082975	-11.1594	1.13e-07	8.8e-07	GO:0000166	nucleotide binding	NA	Sdr39u1	short chain dehydrogenase/reductase family 39U, member 1	0	0	0	16.5596	98.2283	132.383	0	0	0	13.4303	79.6661	107.367	0	0	0	43	44	389
NM_007552	-9.79378	1.13e-07	8.8e-07	GO:0000122	negative regulation of transcription from RNA polymerase II promoter	down regulation of global transcription from RNA polymerase II promoter	Bmi1	Bmi1 polycomb ring finger oncogene	0	0	0	57.3809	37.9519	20.7593	0	0	0	15.9215	10.5305	5.76007	0	0	0	149	17	61
NM_022813	-9.78083	1.14e-07	8.85e-07	GO:0005634	nucleus	cell nucleus	Scamp2	secretory carrier membrane protein 2	0	0	0	32.349	31.2545	38.1154	0	0	0	13.7597	13.2941	16.2124	0	0	0	84	14	112
NM_001271397	-12.8178	1.14e-07	8.86e-07	NA	NA	NA	NULL	NULL	0	0	0	87.0342	78.1362	504.349	0	0	0	18.6648	16.7566	108.16	0	0	0	226	35	1482
NM_001164045	-9.83873	1.14e-07	8.86e-07	NA	NA	NA	Ccl27a	chemokine (C-C motif) ligand 27A	0	0	0	60.4618	60.2765	11.2304	0	0	0	68.3184	68.109	12.6898	0	0	0	157	27	33
NM_011803	-11.0295	1.16e-07	8.91e-07	GO:0003677	DNA binding	microtubule/chromatin interaction	Klf6	Kruppel-like factor 6	0	0	0	187.162	89.2985	18.3771	0	0	0	44.3407	21.1558	4.35372	0	0	0	486	40	54
NM_009225	-11.6766	1.17e-07	8.96e-07	GO:0003676	nucleic acid binding	NA	Snrpb	small nuclear ribonucleoprotein B	0	0	0	48.9086	58.044	212.357	0	0	0	43.3587	51.4575	188.26	0	0	0	127	26	624
NM_010481	-10.9063	1.18e-07	8.96e-07	GO:0000166	nucleotide binding	NA	Hspa9	heat shock protein 9	0	0	0	4.62128	234.408	47.3039	0	0	0	1.51072	76.6291	15.4639	0	0	0	12	105	139
NM_025356	-10.0688	1.17e-07	8.96e-07	GO:0000166	nucleotide binding	NA	Ube2d3	ubiquitin-conjugating enzyme E2D 3 (UBC4/5 homolog, yeast)	0	0.239125	0	1394.09	1285.9	1740.04	0	0.0910258	0	530.677	489.493	662.366	0	10	0	3620	576	5113
NM_001102430	-11.3958	1.18e-07	9e-07	GO:0005085	guanyl-nucleotide exchange factor activity	GDP-dissociation stimulator activity	Arfgef1	ADP-ribosylation factor guanine nucleotide-exchange factor 1(brefeldin A-inhibited)	0	0	0	79.332	40.1843	154.844	0	0	0	11.2051	5.67575	21.8706	0	0	0	206	18	455
NM_010495	-13.3207	1.2e-07	9.11e-07	GO:0000122	negative regulation of transcription from RNA polymerase II promoter	down regulation of global transcription from RNA polymerase II promoter	Id1	inhibitor of DNA binding 1	0	0	0	1098.33	11.1623	179.006	0	0	0	1202.98	12.226	196.064	0	0	0	2852	5	526
NM_146083	-11.0472	1.21e-07	9.14e-07	NA	NA	NA	Srsf7	serine/arginine-rich splicing factor 7	0	0	0	148.651	167.435	7.82727	0	0	0	1327.24	1494.95	69.8864	0	0	0	386	75	23
NM_001195486	-11.0472	1.22e-07	9.25e-07	NA	NA	NA	Srsf7	serine/arginine-rich splicing factor 7	0	0	0	148.651	167.435	7.82727	0	0	0	1881.66	2119.43	99.0794	0	0	0	386	75	23
NM_197989	-11.4669	1.23e-07	9.27e-07	GO:0000079	regulation of cyclin-dependent protein kinase activity	regulation of CDK activity	Fam58b	family with sequence similarity 58, member B	0	0	0	86.6491	40.1843	161.65	0	0	0	70.7339	32.8035	131.959	0	0	0	225	18	475
NM_011240	-11.1712	1.24e-07	9.29e-07	GO:0000413	protein peptidyl-prolyl isomerization	protein proline isomerization	Ranbp2	RAN binding protein 2	0	0	0	11.1681	131.715	121.833	0	0	0	1.17497	13.8575	12.8178	0	0	0	29	59	358
NM_016755	-9.93983	1.24e-07	9.29e-07	GO:0000276	mitochondrial proton-transporting ATP synthase complex, coupling factor F(o)	NA	Atp5j	ATP synthase, H+ transporting, mitochondrial F0 complex, subunit F	0	0	0	9.24257	93.7634	32.33	0	0	0	12.1135	122.888	42.3723	0	0	0	24	42	95
NM_183392	-10.3391	1.25e-07	9.31e-07	GO:0005487	nucleocytoplasmic transporter activity	NA	Nup54	nucleoporin 54	0	0	0	12.7085	194.224	10.2095	0	0	0	5.42173	82.8601	4.35558	0	0	0	33	87	30
NM_001081195	-9.93873	1.25e-07	9.31e-07	GO:0017053	transcriptional repressor complex	NA	Arid4a	AT rich interactive domain 4A (RBP1-like)	0	0	0	43.9022	26.7895	41.5186	0	0	0	7.56413	4.6157	7.15344	0	0	0	114	12	122
NM_008976	-11.1958	1.26e-07	9.36e-07	NA	NA	NA	Ptpn14	protein tyrosine phosphatase, non-receptor type 14	0	0	0	77.0214	312.545	3.06285	0	0	0	7.15613	29.0388	0.284572	0	0	0	200	140	9
NM_026298	-9.28052	1.26e-07	9.38e-07	GO:0000122	negative regulation of transcription from RNA polymerase II promoter	down regulation of global transcription from RNA polymerase II promoter	Ift172	intraflagellar transport 172 homolog (Chlamydomonas)	0	0	0	23.1064	55.8115	11.9111	0	0	0	4.23505	10.2294	2.18311	0	0	0	60	25	35
NR_033221	-11.911	1.29e-07	9.59e-07	NA	NA	NA	BC031361	cDNA sequence BC031361	0	0.0239125	0	2256.73	53.5791	80.3146	0	0.00569616	0	537.572	12.763	19.1316	0	1	0	5860	24	236
NM_010139	-10.5051	1.3e-07	9.6e-07	GO:0000166	nucleotide binding	NA	Epha2	Eph receptor A2	0	0	0	8.47235	205.386	20.419	0	0	0	2.14544	52.0097	5.17067	0	0	0	22	92	60
NM_026312	-10.4189	1.33e-07	9.8e-07	GO:0003674	molecular_function	molecular function	2610029G23Rik	RIKEN cDNA 2610029G23 gene	0	0.0239125	0	158.279	738.945	82.0162	0	0.00910951	0	60.2968	281.503	31.2443	0	1	0	411	331	241
NM_025988	-11.4607	1.34e-07	9.83e-07	NA	NA	NA	Acbd4	acyl-Coenzyme A binding domain containing 4	0	0	0	13.0936	107.158	173.902	0	0	0	6.27691	51.3702	83.366	0	0	0	34	48	511
NM_178204	-9.58001	1.34e-07	9.84e-07	GO:0003674	molecular_function	molecular function	Hist1h3d	histone cluster 1, H3d	0	0	0	43.132	42.4168	17.3561	0	0	0	104.689	102.953	42.1265	0	0	0	112	19	51
NM_007682	-9.56429	1.34e-07	9.84e-07	GO:0000775	chromosome, centromeric region	centromere	Cenpb	centromere protein B	0	0	0	22.7213	89.2985	8.16759	0	0	0	8.3381	32.7701	2.99728	0	0	0	59	40	24
NM_172121	-12.4017	1.37e-07	1e-06	GO:0003674	molecular_function	molecular function	Zc3h3	zinc finger CCCH type containing 3	0	0	0	522.59	46.8817	110.262	0	0	0	155.997	13.9945	32.9142	0	0	0	1357	21	324
NM_001205386	-11.957	1.37e-07	1e-06	NA	NA	NA	Actr3	ARP3 actin-related protein 3 homolog (yeast)	0	0	0	28.4979	93.7634	265.787	0	0	0	11.1146	36.5692	103.661	0	0	0	74	42	781
NM_008252	-10.8251	1.37e-07	1e-06	GO:0000793	condensed chromosome	cytoplasmic mitotic chromosome	Hmgb2	high mobility group box 2	0	0.0239125	0	460.588	323.707	260.342	0	0.00886632	0	170.778	120.025	96.5302	0	1	0	1196	145	765
NM_009434	-12.1011	1.42e-07	1.03e-06	GO:0005543	phospholipid binding	NA	Phlda2	pleckstrin homology-like domain, family A, member 2	0	0	0	347.752	46.8817	131.022	0	0	0	470.571	63.4394	177.296	0	0	0	903	21	385
NM_175097	-10.8398	1.41e-07	1.03e-06	GO:0008270	zinc ion binding	zinc binding	Prickle3	prickle homolog 3 (Drosophila)	0	0	0	169.447	73.6712	14.9739	0	0	0	71.0768	30.9024	6.281	0	0	0	440	33	44
NM_172565	-10.8053	1.42e-07	1.03e-06	GO:0003674	molecular_function	molecular function	Klhl11	kelch-like 11 (Drosophila)	0	0	0	56.9958	238.873	3.40316	0	0	0	23.3781	97.9792	1.39588	0	0	0	148	107	10
NM_194339	-10.0382	1.42e-07	1.03e-06	GO:0003674	molecular_function	molecular function	Bms1	BMS1 homolog, ribosome assembly protein (yeast)	0	0	0	86.6491	42.4168	14.6336	0	0	0	20.0995	9.8392	3.39448	0	0	0	225	19	43
NM_013684	-12.1095	1.44e-07	1.04e-06	GO:0000120	RNA polymerase I transcription factor complex	NA	Tbp	TATA box binding protein	0	0	0	258.407	33.4869	192.619	0	0	0	139.679	18.101	104.118	0	0	0	671	15	566
NM_011865	-10.6294	1.44e-07	1.04e-06	GO:0003677	DNA binding	microtubule/chromatin interaction	Pcbp1	poly(rC) binding protein 1	0.0555575	0	0	591.909	817.081	491.757	0.0332679	0	0	354.437	489.27	294.465	2	0	0	1537	366	1445
NM_031863	-10.5127	1.46e-07	1.05e-06	GO:0000775	chromosome, centromeric region	centromere	Cenpq	centromere protein Q	0	0	0	94.3512	127.25	5.10474	0	0	0	65.025	87.6984	3.51809	0	0	0	245	57	15
NM_029092	-12.0252	1.49e-07	1.07e-06	GO:0003674	molecular_function	molecular function	Rg9mtd1	RNA (guanine-9-) methyltransferase domain containing 1	0	0	0	134.402	31.2545	247.07	0	0	0	72.7285	16.9126	133.696	0	0	0	349	14	726
NM_178203	-9.65103	1.49e-07	1.07e-06	NA	NA	NA	Hist1h3b	histone cluster 1, H3b	0	0	0	53.1448	26.7895	21.4399	0	0	0	128.992	65.0232	52.0386	0	0	0	138	12	63
NM_001081557	-12.8524	1.52e-07	1.08e-06	GO:0003674	molecular_function	molecular function	Camta1	calmodulin binding transcription activator 1	0	0	0	119.383	37.9519	517.961	0	0	0	14.0915	4.47968	61.138	0	0	0	310	17	1522
NM_029571	-12.4173	1.52e-07	1.08e-06	GO:0000166	nucleotide binding	NA	Kti12	KTI12 homolog, chromatin associated (S. cerevisiae)	0	0	0	447.494	29.022	168.116	0	0	0	287.408	18.6397	107.974	0	0	0	1162	13	494
NM_001164076	-11.7908	1.52e-07	1.08e-06	NA	NA	NA	Tgif1	TGFB-induced factor homeobox 1	0	0	0	159.049	22.3246	185.132	0	0	0	1046.38	146.872	1217.97	0	0	0	413	10	544
NM_001163622	-9.71036	1.66e-07	1.17e-06	GO:0004252	serine-type endopeptidase activity	blood coagulation factor activity	Prepl	prolyl endopeptidase-like	0	0	0	53.915	62.5089	7.82727	0	0	0	14.0221	16.2572	2.0357	0	0	0	140	28	23
NM_013685	-9.44605	1.65e-07	1.17e-06	NA	NA	NA	Tcf4	transcription factor 4	0	0	0	31.9639	31.2545	23.4818	0	0	0	45.728	44.7131	33.5934	0	0	0	83	14	69
NR_028425	-10.1875	1.69e-07	1.19e-06	NA	NA	NA	D7Ertd143e	DNA segment, Chr 7, ERATO Doi 143, expressed	0	0	0	95.8916	22.3246	27.5656	0	0	0	42.943	9.99759	12.3447	0	0	0	249	10	81
NR_045289	-9.42228	1.7e-07	1.19e-06	NA	NA	NA	2610019E17Rik	RIKEN cDNA 2610019E17 gene	0	0	0	28.1128	71.4388	7.14664	0	0	0	94.6559	240.535	24.0628	0	0	0	73	32	21
NM_145616	-10.2414	1.71e-07	1.2e-06	NA	NA	NA	Lrrc49	leucine rich repeat containing 49	0	0	0	47.3682	17.8597	62.2779	0	0	0	146.198	55.1225	192.216	0	0	0	123	8	183
NM_175656	-9.85561	1.72e-07	1.2e-06	GO:0003674	molecular_function	molecular function	Hist1h4i	histone cluster 1, H4i	0	0	0	76.2512	33.4869	14.6336	0	0	0	141.731	62.2434	27.2	0	0	0	198	15	43
NM_026499	-9.55261	1.75e-07	1.22e-06	GO:0003674	molecular_function	molecular function	Srsf6	serine/arginine-rich splicing factor 6	0	0	0	29.6532	82.6011	6.46601	0	0	0	8.34832	23.2548	1.82038	0	0	0	77	37	19
NM_025613	-10.5105	1.76e-07	1.23e-06	GO:0000122	negative regulation of transcription from RNA polymerase II promoter	down regulation of global transcription from RNA polymerase II promoter	Eid1	EP300 interacting inhibitor of differentiation 1	0	0	0	48.9086	191.992	2.72253	0	0	0	19.2251	75.4684	1.07018	0	0	0	127	86	8
NM_176828	-9.62885	1.78e-07	1.24e-06	NA	NA	NA	C030006K11Rik	RIKEN cDNA C030006K11 gene	0	0	0	32.349	87.066	6.12569	0	0	0	17.7352	47.7336	3.35838	0	0	0	84	39	18
NM_025401	-9.74618	1.82e-07	1.26e-06	GO:0003674	molecular_function	molecular function	Ubl5	ubiquitin-like 5	0	0	0	69.3193	35.7194	12.2514	0	0	0	35.6581	18.3742	6.30215	0	0	0	180	16	36
NM_152804	-7.06345	1.82e-07	1.26e-06	GO:0000082	G1/S transition of mitotic cell cycle	NA	Plk2	polo-like kinase 2 (Drosophila)	0.972255	8.2498	8.61974	5299.46	2911.13	23690.1	0.345384	2.93066	3.06208	1882.58	1034.15	8415.66	35	345	391	13761	1304	69612
NM_008275	-13.052	1.84e-07	1.28e-06	GO:0001501	skeletal system development	skeletal development	Hoxd13	homeobox D13	0	0	0	819.508	442.027	4.08379	0	0	0	329.782	177.878	1.64338	0	0	0	2128	198	12
NM_020590	-12.4678	1.85e-07	1.28e-06	GO:0005515	protein binding	alpha-2 macroglobulin receptor-associated protein activity	Gabarapl1	gamma-aminobutyric acid (GABA) A receptor-associated protein-like 1	0	0	0	142.49	31.2545	365.159	0	0	0	80.1855	17.5883	205.492	0	0	0	370	14	1073
NM_013686	-11.7569	1.91e-07	1.31e-06	GO:0000166	nucleotide binding	NA	Tcp1	t-complex protein 1	0	0	0	356.609	122.785	14.2933	0	0	0	150.151	51.6991	6.01822	0	0	0	926	55	42
NM_178198	-9.10334	1.9e-07	1.31e-06	NA	NA	NA	Hist1h2bj	histone cluster 1, H2bj	0	0	0	18.1	55.8115	9.18854	0	0	0	47.3823	146.104	24.0538	0	0	0	47	25	27
NM_026989	-12.9575	1.96e-07	1.33e-06	NA	NA	NA	Srsf11	serine/arginine-rich splicing factor 11	0	0	0	41.5916	60.2765	599.977	0	0	0	13.3606	19.3628	192.733	0	0	0	108	27	1763
NM_011734	-10.9852	1.95e-07	1.33e-06	GO:0001681	sialate O-acetylesterase activity	N-acetylneuraminate acetyltransferase activity	Siae	sialic acid acetylesterase	0	0	0	65.0831	15.6272	119.791	0	0	0	18.903	4.53884	34.7927	0	0	0	169	7	352
NM_026456	-9.94644	1.99e-07	1.35e-06	GO:0005515	protein binding	alpha-2 macroglobulin receptor-associated protein activity	Tceb1	transcription elongation factor B (SIII), polypeptide 1	0	0	0	13.4787	31.2545	58.1941	0	0	0	14.055	32.5907	60.682	0	0	0	35	14	171
NM_026774	-9.14332	1.98e-07	1.35e-06	GO:0003674	molecular_function	molecular function	Hbxip	hepatitis B virus x interacting protein	0	0	0.0220454	28.1128	314.777	47.6443	0	0	0.0248539	31.6943	354.878	53.7139	0	0	1	73	141	140
NM_134003	-9.07026	2.04e-07	1.39e-06	GO:0003676	nucleic acid binding	NA	Zc3h10	zinc finger CCCH type containing 10	0	0	0	23.8766	29.022	16.3352	0	0	0	11.4133	13.8729	7.8084	0	0	0	62	13	48
NR_027395	-11.1372	2.08e-07	1.4e-06	NA	NA	NA	Rnf44	ring finger protein 44	0	0	0	162.13	17.8597	79.2937	0	0	0	41.8724	4.61252	20.4787	0	0	0	421	8	233
NM_009044	-10.7815	2.09e-07	1.4e-06	GO:0001816	cytokine production	interferon production	Rel	reticuloendotheliosis oncogene	0	0	0	2.69575	176.364	61.9375	0	0	0	1.03922	67.9894	23.8772	0	0	0	7	79	182
NM_175382	-10.6388	2.07e-07	1.4e-06	GO:0003674	molecular_function	molecular function	Fam72a	family with sequence similarity 72, member A	0	0	0	152.502	24.5571	27.9059	0	0	0	72.3103	11.6439	13.2318	0	0	0	396	11	82
NM_018868	-9.81798	2.07e-07	1.4e-06	GO:0005634	nucleus	cell nucleus	Nop58	NOP58 ribonucleoprotein homolog (yeast)	0	0	0	5.3915	98.2283	26.2043	0	0	0	2.70793	49.3362	13.1614	0	0	0	14	44	77
NM_133204	-9.11234	2.08e-07	1.4e-06	GO:0003674	molecular_function	molecular function	Zscan5b	zinc finger and SCAN domain containing 5B	0	0	0	29.6532	35.7194	11.2304	0	0	0	15.0143	18.0858	5.6863	0	0	0	77	16	33
NM_018798	-9.7502	2.12e-07	1.42e-06	GO:0005488	binding	ligand	Ubqln2	ubiquilin 2	0	0	0	11.9383	44.6492	42.8798	0	0	0	3.58723	13.4162	12.8846	0	0	0	31	20	126
NR_028378	-9.50868	2.13e-07	1.42e-06	NA	NA	NA	Gm17762	predicted gene, 17762	0	0	0	10.0128	98.2283	9.52885	0	0	0	3.00684	29.498	2.86152	0	0	0	26	44	28
NM_008467	-12.4486	2.17e-07	1.44e-06	GO:0005488	binding	ligand	Kpna4	karyopherin (importin) alpha 4	0	0	0	204.107	17.8597	328.405	0	0	0	54.5302	4.77149	87.7385	0	0	0	530	8	965
NM_021463	-10.5972	2.17e-07	1.44e-06	GO:0000166	nucleotide binding	NA	Prps1	phosphoribosyl pyrophosphate synthetase 1	0	0	0	141.719	24.5571	30.6285	0	0	0	71.5032	12.3901	15.4533	0	0	0	368	11	90
NM_025885	-10.6601	2.19e-07	1.45e-06	GO:0001104	RNA polymerase II transcription cofactor activity	RNA polymerase II transcription mediator activity	Med19	mediator of RNA polymerase II transcription, subunit 19 homolog (yeast)	0	0.0239125	0	274.196	238.873	336.573	0	0.0115855	0	132.847	115.733	163.068	0	1	0	712	107	989
NM_025381	-10.2233	2.26e-07	1.49e-06	GO:0006200	ATP catabolic process	ATP breakdown	Atp6v1f	ATPase, H+ transporting, lysosomal V1 subunit F	0	0	0	69.7044	11.1623	50.7071	0	0	0	109.426	17.5232	79.603	0	0	0	181	5	149
NM_017463	-9.42557	2.29e-07	1.5e-06	GO:0003677	DNA binding	microtubule/chromatin interaction	Pbx2	pre B cell leukemia homeobox 2	0	0	0	19.6405	87.066	5.44506	0	0	0	6.98949	30.9843	1.93774	0	0	0	51	39	16
NM_026255	-9.43911	2.31e-07	1.51e-06	GO:0000095	S-adenosylmethionine transmembrane transporter activity	S-adenosyl methionine permease activity	Slc25a26	solute carrier family 25 (mitochondrial carrier, phosphate carrier), member 26	0	0	0	29.2681	75.9037	5.10474	0	0	0	15.1727	39.3487	2.64632	0	0	0	76	34	15
NM_030093	-10.586	2.33e-07	1.52e-06	GO:0003674	molecular_function	molecular function	Snrnp25	small nuclear ribonucleoprotein 25 (U11/U12)	0	0	0	152.117	42.4168	15.3142	0	0	0	181.741	50.6771	18.2966	0	0	0	395	19	45
NM_001162433	-11.9039	2.34e-07	1.53e-06	NA	NA	NA	Lck	lymphocyte protein tyrosine kinase	0	0	0	424.388	73.6712	26.885	0	0	0	199.337	34.6037	12.628	0	0	0	1102	33	79
NM_026909	-9.36091	2.35e-07	1.53e-06	GO:0003676	nucleic acid binding	NA	Thap7	THAP domain containing 7	0	0	0	16.1745	84.8335	6.12569	0	0	0	13.8362	72.5693	5.24011	0	0	0	42	38	18
NM_001110148	-12.5988	2.43e-07	1.57e-06	GO:0000139	Golgi membrane	NA	Mgat1	mannoside acetylglucosaminyltransferase 1	0	0	0	21.1809	102.693	448.877	0	0	0	6.70918	32.5287	142.185	0	0	0	55	46	1319
NM_018821	-9.07851	2.42e-07	1.57e-06	GO:0005515	protein binding	alpha-2 macroglobulin receptor-associated protein activity	Socs6	suppressor of cytokine signaling 6	0	0	0	15.4043	62.5089	7.14664	0	0	0	4.79436	19.455	2.22429	0	0	0	40	28	21
NM_001042499	-10.4419	2.46e-07	1.59e-06	GO:0000166	nucleotide binding	NA	Rabl3	RAB, member of RAS oncogene family-like 3	0	0	0	118.228	13.3948	36.7541	0	0	0	58.2403	6.59841	18.1055	0	0	0	307	6	108
NM_027885	-11.9484	2.49e-07	1.61e-06	GO:0000702	oxidized base lesion DNA N-glycosylase activity	NA	Smug1	single-strand selective monofunctional uracil DNA glycosylase	0	0	0	376.635	24.5571	87.8016	0	0	0	104.129	6.78935	24.2747	0	0	0	978	11	258
NM_010591	-10.7538	2.51e-07	1.61e-06	GO:0000790	nuclear chromatin	NA	Jun	Jun oncogene	0.0277787	0	0	230.679	270.128	450.919	0.00871353	0	0	72.3586	84.7327	141.443	1	0	0	599	121	1325
NM_010509	-10.6293	2.49e-07	1.61e-06	NA	NA	NA	Ifnar2	interferon (alpha and beta) receptor 2	0	0.0239125	0	538.765	241.106	164.713	0	0.0110399	0	248.737	111.314	76.0448	0	1	0	1399	108	484
NM_008302	-10.7475	2.61e-07	1.68e-06	GO:0000166	nucleotide binding	NA	Hsp90ab1	heat shock protein 90 alpha (cytosolic), class B member 1	0	0	0	178.305	51.3466	10.5498	0	0	0	70.812	20.3918	4.18975	0	0	0	463	23	31
NM_001276473	-11.057	2.64e-07	1.69e-06	NA	NA	NA	NULL	NULL	0	0	0	132.862	11.1623	89.8435	0	0	0	171.214	14.3844	115.778	0	0	0	345	5	264
NM_025513	-11.0393	2.66e-07	1.7e-06	GO:0000176	nuclear exosome (RNase complex)	eukaryotic exosome multienzyme ribonuclease complex	Exosc3	exosome component 3	0	0	0	1.92553	301.382	33.351	0	0	0	1.85504	290.349	32.13	0	0	0	5	135	98
NM_026697	-11.4071	2.75e-07	1.75e-06	GO:0000166	nucleotide binding	NA	Rab14	RAB14, member RAS oncogene family	0	0	0	293.066	75.9037	12.5917	0	0	0	94.8742	24.5723	4.0763	0	0	0	761	34	37
NM_026655	-11.6934	2.8e-07	1.77e-06	GO:0005575	cellular_component	cellular component	2310057M21Rik	RIKEN cDNA 2310057M21 gene	0	0	0	241.847	11.1623	121.833	0	0	0	108.94	5.02807	54.8798	0	0	0	628	5	358
NM_178195	-9.29907	2.81e-07	1.77e-06	NA	NA	NA	Hist1h2bf	histone cluster 1, H2bf	0	0	0	13.0936	84.8335	5.78537	0	0	0	34.2765	222.077	15.145	0	0	0	34	38	17
NM_011263	-12.8953	2.89e-07	1.82e-06	GO:0000122	negative regulation of transcription from RNA polymerase II promoter	down regulation of global transcription from RNA polymerase II promoter	Rest	RE1-silencing transcription factor	0	0	0	633.886	4.46492	244.687	0	0	0	148.451	1.04565	57.3038	0	0	0	1646	2	719
NM_009335	-12.1378	2.89e-07	1.82e-06	NA	NA	NA	Tfap2c	transcription factor AP-2, gamma	0	0	0	5.3915	165.202	290.29	0	0	0	1.89574	58.088	102.071	0	0	0	14	74	853
NM_013614	-10.3469	2.88e-07	1.82e-06	GO:0001822	kidney development	nephrogenesis	Odc1	ornithine decarboxylase, structural 1	0	0	0	88.9597	8.92985	49.0055	0	0	0	34.7635	3.48958	19.1503	0	0	0	231	4	144
NM_019715	-9.1221	2.88e-07	1.82e-06	GO:0004842	ubiquitin-protein ligase activity	anaphase-promoting complex activity	Kcmf1	potassium channel modulatory factor 1	0	0	0	11.1681	73.6712	6.12569	0	0	0	3.4279	22.6124	1.8802	0	0	0	29	33	18
NM_001080930	-12.3757	2.93e-07	1.83e-06	GO:0003674	molecular_function	molecular function	Atxn1l	ataxin 1-like	0	0	0	463.284	11.1623	154.163	0	0	0	61.5251	1.48238	20.4732	0	0	0	1203	5	453
NM_001159344	-10.4724	2.93e-07	1.83e-06	GO:0003677	DNA binding	microtubule/chromatin interaction	Casz1	castor homolog 1, zinc finger (Drosophila)	0	0	0	3.46596	221.014	13.6126	0	0	0	0.433951	27.6717	1.70435	0	0	0	9	99	40
NR_024257	-10.2377	2.95e-07	1.84e-06	GO:0003674	molecular_function	molecular function	4930412O13Rik	RIKEN cDNA 4930412O13 gene	0	0	0.0220454	349.292	265.663	112.645	0	0	0.00545138	86.3729	65.6931	27.8548	0	0	1	907	119	331
NM_021313	-9.18676	3.15e-07	1.95e-06	GO:0004842	ubiquitin-protein ligase activity	anaphase-promoting complex activity	Rnf25	ring finger protein 25	0	0	0	25.4171	62.5089	4.42411	0	0	0	17.1159	42.0936	2.9792	0	0	0	66	28	13
NM_026810	-9.08337	3.15e-07	1.95e-06	GO:0000239	pachytene	NA	Mlh1	mutL homolog 1 (E. coli)	0	0	0	26.9575	17.8597	19.7383	0	0	0	10.3009	6.82449	7.54235	0	0	0	70	8	58
NM_175366	-12.3233	3.27e-07	2.02e-06	GO:0005634	nucleus	cell nucleus	Mex3b	mex3 homolog B (C. elegans)	0	0	0	26.5724	42.4168	384.898	0	0	0	7.77425	12.4098	112.609	0	0	0	69	19	1131
NR_029441	-10.3795	3.4e-07	2.09e-06	NA	NA	NA	2810454H06Rik	RIKEN cDNA 2810454H06 gene	0	0	0.0220454	477.148	174.132	123.875	0	0	0.00780091	168.842	61.6178	43.8341	0	0	1	1239	78	364
NM_178211	-9.3579	3.46e-07	2.12e-06	GO:0003674	molecular_function	molecular function	Hist1h4k	histone cluster 1, H4k	0	0	0	6.54682	93.7634	7.82727	0	0	0	20.9164	299.564	25.0073	0	0	0	17	42	23
NM_008498	-8.73043	3.45e-07	2.12e-06	GO:0001071	nucleic acid binding transcription factor activity	transcription factor activity	Lhx1	LIM homeobox protein 1	0	0	0	16.9447	22.3246	14.2933	0	0	0	6.15053	8.10331	5.18812	0	0	0	44	10	42
NM_030178	-11.8571	3.64e-07	2.22e-06	GO:0005634	nucleus	cell nucleus	Brpf1	bromodomain and PHD finger containing, 1	0	0	0	190.628	6.69739	187.174	0	0	0	42.9052	1.5074	42.1278	0	0	0	495	3	550
NM_025820	-10.57	3.79e-07	2.3e-06	GO:0000245	spliceosome assembly	NA	Crnkl1	Crn, crooked neck-like 1 (Drosophila)	0	0	0	115.532	8.92985	51.0474	0	0	0	36.9703	2.85755	16.3352	0	0	0	300	4	150
NM_011252	-9.97825	3.78e-07	2.3e-06	NA	NA	NA	Rbmx	RNA binding motif protein, X chromosome	0	0	0	6.16171	160.737	6.12569	0	0	0	2.5191	65.7143	2.50437	0	0	0	16	72	18
NM_013550	-9.33696	3.8e-07	2.3e-06	GO:0005634	nucleus	cell nucleus	Hist1h3a	histone cluster 1, H3a	0	0	0	48.5235	17.8597	15.3142	0	0	0	90.6981	33.3826	28.6247	0	0	0	126	8	45
NM_001110508	-10.9807	3.84e-07	2.32e-06	NA	NA	NA	Zfp703	zinc finger protein 703	0	0	0	100.898	227.711	1.02095	0	0	0	30.5012	68.8365	0.30863	0	0	0	262	102	3
NR_027966	-11.9194	3.92e-07	2.37e-06	NA	NA	NA	4930429B21Rik	RIKEN cDNA 4930429B21 gene	0	0	0	170.988	6.69739	212.357	0	0	0	87.641	3.4328	108.845	0	0	0	444	3	624
NM_007671	-10.9254	4.02e-07	2.42e-06	GO:0000079	regulation of cyclin-dependent protein kinase activity	regulation of CDK activity	Cdkn2c	cyclin-dependent kinase inhibitor 2C (p18, inhibits CDK4)	0	0	0	8.08725	330.404	3.40316	0	0	0	7.29896	298.199	3.07145	0	0	0	21	148	10
NM_009902	-11.0993	4.08e-07	2.45e-06	GO:0005198	structural molecule activity	NA	Cldn3	claudin 3	0	0	0	67.0086	6.69739	136.467	0	0	0	53.0131	5.29856	107.964	0	0	0	174	3	401
NM_134097	-10.0753	4.13e-07	2.48e-06	GO:0003677	DNA binding	microtubule/chromatin interaction	Topors	topoisomerase I binding, arginine/serine-rich	0	0	0.0220454	198.33	118.32	223.247	0	0	0.00573352	51.5813	30.7726	58.0617	0	0	1	515	53	656
NM_029818	-10.9403	4.32e-07	2.59e-06	NA	NA	NA	2700049A03Rik	RIKEN cDNA 2700049A03 gene	0	0	0	217.2	20.0922	21.7802	0	0	0	39.2981	3.63527	3.9407	0	0	0	564	9	64
NM_016686	-9.73902	4.4e-07	2.63e-06	GO:0001525	angiogenesis	blood vessel formation from pre-existing blood vessels	Vezf1	vascular endothelial zinc finger 1	0	0.0239125	0	211.039	91.5309	154.163	0	0.00521082	0	45.9879	19.9457	33.5941	0	1	0	548	41	453
NM_198424	-8.25265	4.44e-07	2.65e-06	GO:0016020	membrane	NA	Orai3	ORAI calcium release-activated calcium modulator 3	0	0	0.0220454	76.6363	60.2765	39.1364	0	0	0.0110337	38.3565	30.1684	19.5878	0	0	1	199	27	115
NM_001276292	-11.6901	4.51e-07	2.68e-06	NA	NA	NA	NULL	NULL	0	0	0	296.147	6.69739	90.8644	0	0	0	46.881	1.06022	14.3841	0	0	0	769	3	267
NM_145073	-9.12021	4.51e-07	2.68e-06	GO:0003674	molecular_function	molecular function	Hist1h3g	histone cluster 1, H3g	0	0	0	21.9511	13.3948	25.864	0	0	0	44.5256	27.1699	52.4625	0	0	0	57	6	76
NM_019809	-8.3246	4.5e-07	2.68e-06	NA	NA	NA	Pdlim5	PDZ and LIM domain 5	0	0	0	8.47235	24.5571	10.2095	0	0	0	6.30853	18.2852	7.602	0	0	0	22	11	30
NM_001014976	-11.2016	4.58e-07	2.7e-06	GO:0000070	mitotic sister chromatid segregation	mitotic chromosome segregation	Espl1	extra spindle poles-like 1 (S. cerevisiae)	0	0	0	174.068	6.69739	85.7597	0	0	0	26.1325	1.00546	12.8749	0	0	0	452	3	252
NM_001039511	-9.99943	4.57e-07	2.7e-06	GO:0003674	molecular_function	molecular function	Ivns1abp	influenza virus NS1A binding protein	0	0	0	89.3448	60.2765	2.72253	0	0	0	54.7121	36.9115	1.66719	0	0	0	232	27	8
NM_080560	-9.14464	4.59e-07	2.7e-06	GO:0000151	ubiquitin ligase complex	NA	Ube2n	ubiquitin-conjugating enzyme E2N	0	0	0.0220454	83.5682	75.9037	123.535	0	0	0.00571864	21.6779	19.6897	32.0453	0	0	1	217	34	363
NM_178197	-8.95701	4.57e-07	2.7e-06	GO:0000786	nucleosome	GO:0005718	Hist1h2bh	histone cluster 1, H2bh	0	0	0	18.4851	58.044	3.74348	0	0	0	48.3904	151.948	9.79968	0	0	0	48	26	11
NM_030082	-8.65567	4.57e-07	2.7e-06	GO:0000786	nucleosome	GO:0005718	Hist3h2ba	histone cluster 3, H2ba	0	0	0	22.3362	29.022	6.46601	0	0	0	35.9681	46.7343	10.4122	0	0	0	58	13	19
NM_011129	-12.5033	4.68e-07	2.75e-06	GO:0000166	nucleotide binding	NA	2004-09-01	septin 4	0	0	0	528.752	4.46492	158.587	0	0	0	320.845	2.7093	96.2302	0	0	0	1373	2	466
NM_025924	-11.1222	4.68e-07	2.75e-06	GO:0003729	mRNA binding	NA	Upf3a	UPF3 regulator of nonsense transcripts homolog A (yeast)	0	0	0	4.62128	49.1142	157.226	0	0	0	3.27751	34.8327	111.508	0	0	0	12	22	462
NM_001142655	-10.3729	4.67e-07	2.75e-06	GO:0000086	G2/M transition of mitotic cell cycle	NA	Arpp19	cAMP-regulated phosphoprotein 19	0	0	0	24.6468	203.154	1.36126	0	0	0	6.21297	51.211	0.343147	0	0	0	64	91	4
NM_011590	-9.01261	4.72e-07	2.76e-06	GO:0005739	mitochondrion	mitochondria	Timm17a	translocase of inner mitochondrial membrane 17a	0	0	0	35.4298	35.7194	4.76443	0	0	0	38.3855	38.6992	5.16189	0	0	0	92	16	14
NM_028293	-10.7935	4.84e-07	2.83e-06	NA	NA	NA	Cep55	centrosomal protein 55	0	0	0	33.8894	8.92985	120.812	0	0	0	28.5505	7.52304	101.779	0	0	0	88	4	355
NM_001252261	-10.3481	4.85e-07	2.83e-06	NA	NA	NA	Npm1	nucleophosmin 1	0	0	0	75.481	4.46492	59.215	0	0	0	254.145	15.0334	199.377	0	0	0	196	2	174
NM_001177394	-10.2378	4.85e-07	2.83e-06	NA	NA	NA	Gm13476	predicted gene 13476	0	0	0	55.4554	4.46492	63.2988	0	0	0	42.4946	3.4214	48.5048	0	0	0	144	2	186
NM_175937	-10.7157	4.91e-07	2.86e-06	NA	NA	NA	Cpeb2	cytoplasmic polyadenylation element binding protein 2	0.0277787	0	0	95.1214	238.873	529.532	0.00406478	0	0	13.9189	34.9537	77.4849	1	0	0	247	107	1556
NM_001081112	-10.4615	4.94e-07	2.87e-06	GO:0003674	molecular_function	molecular function	Ankrd26	ankyrin repeat domain 26	0	0	0	92.4257	4.46492	57.8537	0	0	0	16.1076	0.778132	10.0826	0	0	0	240	2	170
NM_001172154	-12.1418	4.99e-07	2.9e-06	GO:0004518	nuclease activity	NA	Dnase1l1	deoxyribonuclease 1-like 1	0	0	0	4.62128	87.066	327.724	0	0	0	3.04834	57.4314	216.177	0	0	0	12	39	963
NM_001168253	-11.8077	5.02e-07	2.9e-06	GO:0003674	molecular_function	molecular function	Fam83h	family with sequence similarity 83, member H	0	0	0	114.762	4.46492	223.247	0	0	0	25.2779	0.983463	49.1734	0	0	0	298	2	656
NM_023598	-8.99095	5.02e-07	2.9e-06	GO:0001822	kidney development	nephrogenesis	Arid5b	AT rich interactive domain 5B (MRF1-like)	0	0	0.0220454	136.713	66.9739	74.8696	0	0	0.00489462	30.3537	14.8699	16.6229	0	0	1	355	30	220
NM_019410	-11.4602	5.04e-07	2.92e-06	GO:0003779	actin binding	membrane associated actin binding	Pfn2	profilin 2	0	0	0	3.08086	488.909	4.76443	0	0	0	1.52291	241.675	2.35513	0	0	0	8	219	14
NM_001160112	-10.9118	5.07e-07	2.92e-06	GO:0000122	negative regulation of transcription from RNA polymerase II promoter	down regulation of global transcription from RNA polymerase II promoter	Foxg1	forkhead box G1	0	0	0	18.8702	13.3948	140.21	0	0	0	4.73413	3.36045	35.1757	0	0	0	49	6	412
NM_145480	-9.39699	5.07e-07	2.92e-06	GO:0000166	nucleotide binding	NA	Rfc4	replication factor C (activator 1) 4	0	0	0	13.4787	98.2283	3.06285	0	0	0	10.9851	80.0557	2.49621	0	0	0	35	44	9
NM_011199	-10.9403	5.16e-07	2.96e-06	NA	NA	NA	Pth1r	parathyroid hormone 1 receptor	0	0	0	5.3915	40.1843	139.189	0	0	0	2.40692	17.9394	62.1381	0	0	0	14	18	409
NM_001177867	-9.85954	5.19e-07	2.97e-06	GO:0000775	chromosome, centromeric region	centromere	Sgol2	shugoshin-like 2 (S. pombe)	0.0277787	0	0	70.0895	191.992	251.834	0.0228068	0	0	57.5447	157.629	206.76	1	0	0	182	86	740
NM_019719	-9.41038	5.19e-07	2.97e-06	GO:0000151	ubiquitin ligase complex	NA	Stub1	STIP1 homology and U-Box containing protein 1	0	0	0	33.1192	8.92985	31.3091	0	0	0	19.7256	5.31855	18.6475	0	0	0	86	4	92
NM_010933	-10.613	5.28e-07	3.02e-06	GO:0001503	ossification	bone biosynthesis	Nppc	natriuretic peptide type C	0	0	0.0220454	171.758	78.1362	435.264	0	0	0.0210961	164.361	74.7714	416.521	0	0	1	446	35	1279
NR_045831	-8.33595	5.35e-07	3.04e-06	NA	NA	NA	4933408N05Rik	RIKEN cDNA 4933408N05 gene	0	0	0	9.62767	35.7194	5.10474	0	0	0	6.07424	22.5359	3.22066	0	0	0	25	16	15
NM_029628	-11.2995	5.42e-07	3.08e-06	GO:0003674	molecular_function	molecular function	Ppp1r3g	protein phosphatase 1, regulatory (inhibitor) subunit 3G	0	0	0	201.411	4.46492	84.0581	0	0	0	87.1909	1.93287	36.3888	0	0	0	523	2	247
NM_023645	-12.0792	5.47e-07	3.1e-06	GO:0005783	endoplasmic reticulum	ER	Kdelc1	KDEL (Lys-Asp-Glu-Leu) containing 1	0	0	0	280.743	4.46492	185.132	0	0	0	120.284	1.91299	79.3196	0	0	0	729	2	544
NM_009994	-11.6841	5.48e-07	3.1e-06	GO:0001525	angiogenesis	blood vessel formation from pre-existing blood vessels	Cyp1b1	cytochrome P450, family 1, subfamily b, polypeptide 1	0	0	0	271.5	4.46492	105.498	0	0	0	52.9137	0.870186	20.5609	0	0	0	705	2	310
NM_007561	-10.3185	5.53e-07	3.12e-06	GO:0000166	nucleotide binding	NA	Bmpr2	bone morphogenic protein receptor, type II (serine/threonine kinase)	0	0	0	3.85107	214.316	4.76443	0	0	0	1.09405	60.8853	1.35353	0	0	0	10	96	14
NM_025915	-11.987	5.55e-07	3.13e-06	GO:0003674	molecular_function	molecular function	Tmem88	transmembrane protein 88	0	0	0	267.264	4.46492	171.179	0	0	0	168.408	2.81344	107.863	0	0	0	694	2	503
NM_001163310	-11.4538	5.69e-07	3.19e-06	GO:0000166	nucleotide binding	NA	Rit1	Ras-like without CAAX 1	0	0	0	105.519	4.46492	164.713	0	0	0	44.5417	1.88473	69.5285	0	0	0	274	2	484
NM_178201	-8.46501	5.67e-07	3.19e-06	NA	NA	NA	Hist1h2bn	histone cluster 1, H2bn	0	0	0	20.4107	22.3246	6.46601	0	0	0	53.4311	58.4414	16.9267	0	0	0	53	10	19
NM_001122978	-9.86214	5.72e-07	3.21e-06	GO:0003714	transcription corepressor activity	transcription co-repressor activity	Casp8ap2	caspase 8 associated protein 2	0	0	0	57.766	4.46492	39.1364	0	0	0	8.79507	0.6798	5.95864	0	0	0	150	2	115
NM_023191	-9.42714	5.79e-07	3.24e-06	NA	NA	NA	Wdr61	WD repeat domain 61	0	0	0	4.23618	35.7194	37.4348	0	0	0	3.49231	29.4471	30.8613	0	0	0	11	16	110
NM_010478	-9.28184	5.81e-07	3.24e-06	GO:0000166	nucleotide binding	NA	Hspa1b	heat shock protein 1B	0	0.0239125	0	135.173	71.4388	121.153	0	0.00850675	0	48.087	25.414	43.0995	0	1	0	351	32	356
NM_013700	-9.90224	5.86e-07	3.26e-06	GO:0004221	ubiquitin thiolesterase activity	ubiquitin C-terminal hydrolase activity	Usp5	ubiquitin specific peptidase 5 (isopeptidase T)	0	0	0	58.5363	4.46492	40.8379	0	0	0	18.3155	1.39703	12.7778	0	0	0	152	2	120
NM_020510	-9.58146	5.86e-07	3.26e-06	GO:0001944	vasculature development	vascular system development	Fzd2	frizzled homolog 2 (Drosophila)	0	0.0239125	0.0440907	284.979	350.496	376.39	0	0.00658927	0.0121496	78.5283	96.5821	103.717	0	1	2	740	157	1106
NM_028248	-9.61282	6.04e-07	3.35e-06	GO:0003674	molecular_function	molecular function	Tmem87b	transmembrane protein 87B	0	0	0	16.5596	8.92985	49.6862	0	0	0	3.56811	1.92412	10.7059	0	0	0	43	4	146
NM_024214	-10.7331	6.09e-07	3.38e-06	GO:0005739	mitochondrion	mitochondria	Tomm20	translocase of outer mitochondrial membrane 20 homolog (yeast)	0	0	0	3.46596	35.7194	120.812	0	0	0	0.694443	7.15676	24.206	0	0	0	9	16	355
NM_011443	-11.556	6.18e-07	3.42e-06	GO:0000122	negative regulation of transcription from RNA polymerase II promoter	down regulation of global transcription from RNA polymerase II promoter	Sox2	SRY-box containing gene 2	0	0	0	21.566	13.3948	227.672	0	0	0	8.77737	5.45168	92.6624	0	0	0	56	6	669
NM_001013749	-11.6109	6.25e-07	3.46e-06	GO:0003674	molecular_function	molecular function	Tmem151b	transmembrane protein 151B	0	0	0	58.1512	4.46492	219.504	0	0	0	11.98	0.919844	45.2212	0	0	0	151	2	645
NM_153538	-11.321	6.27e-07	3.46e-06	GO:0003676	nucleic acid binding	NA	Zcchc6	zinc finger, CCHC domain containing 6	0	0	0	235.685	4.46492	66.702	0	0	0	42.2451	0.800309	11.9559	0	0	0	612	2	196
NR_046233	-7.04027	6.28e-07	3.46e-06	NA	NA	NA	Rn45s	45S pre-ribosomal RNA	0.944477	0.167387	15.3215	11093	15649.6	11543.2	0.161892	0.0286917	2.62625	1901.44	2682.47	1978.61	34	7	695	28805	7010	33919
NM_153134	-8.91231	6.34e-07	3.49e-06	GO:0003674	molecular_function	molecular function	Irgq	immunity-related GTPase family, Q	0	0	0	16.5596	60.2765	2.72253	0	0	0	2.70273	9.83784	0.444349	0	0	0	43	27	8
NM_025366	-9.2435	6.37e-07	3.5e-06	GO:0003674	molecular_function	molecular function	Chchd1	coiled-coil-helix-coiled-coil-helix domain containing 1	0	0	0	3.46596	40.1843	29.2672	0	0	0	5.79592	67.1978	48.9418	0	0	0	9	18	86
NM_133231	-11.9878	6.39e-07	3.51e-06	GO:0003677	DNA binding	microtubule/chromatin interaction	Rfxap	regulatory factor X-associated protein	0	0	0	28.1128	8.92985	312.07	0	0	0	12.9851	4.12464	144.143	0	0	0	73	4	917
NR_037956	-11.8489	6.6e-07	3.61e-06	NA	NA	NA	1190002F15Rik	RIKEN cDNA 1190002F15 gene	0	0	0	207.188	2.23246	177.645	0	0	0	340.209	3.66578	291.7	0	0	0	538	1	522
NM_172691	-11.7131	6.59e-07	3.61e-06	NA	NA	NA	B230312A22Rik	RIKEN cDNA B230312A22 gene	0	0	0	177.534	2.23246	168.116	0	0	0	57.5849	0.72412	54.5301	0	0	0	461	1	494
NM_133236	-9.44673	6.62e-07	3.61e-06	GO:0005515	protein binding	alpha-2 macroglobulin receptor-associated protein activity	Glcci1	glucocorticoid induced transcript 1	0.0277787	0	0	102.053	98.2283	180.027	0.00447178	0	0	16.4284	15.8127	28.9806	1	0	0	265	44	529
NR_037955	-11.7002	6.69e-07	3.65e-06	NA	NA	NA	1190002F15Rik	RIKEN cDNA 1190002F15 gene	0	0	0	183.696	2.23246	161.99	0	0	0	1080.56	13.1321	952.885	0	0	0	477	1	476
NM_031403	-10.469	6.72e-07	3.66e-06	GO:0000375	RNA splicing, via transesterification reactions	pre-mRNA splicing factor activity	Dbr1	debranching enzyme homolog 1 (S. cerevisiae)	0	0	0	123.619	4.46492	39.817	0	0	0	58.5596	2.11508	18.8617	0	0	0	321	2	117
NM_025520	-8.07848	6.72e-07	3.66e-06	GO:0003723	RNA binding	NA	Lsm5	LSM5 homolog, U6 small nuclear RNA associated (S. cerevisiae)	0	0	0	6.54682	24.5571	7.48696	0	0	0	12.9384	48.5318	14.7964	0	0	0	17	11	22
NM_001081383	-9.72932	7.05e-07	3.82e-06	GO:0003677	DNA binding	microtubule/chromatin interaction	Mll3	myeloid/lymphoid or mixed-lineage leukemia 3	0	0	0	53.915	4.46492	34.7122	0	0	0	3.1942	0.264525	2.05653	0	0	0	140	2	102
NM_009172	-8.69017	7.04e-07	3.82e-06	GO:0004842	ubiquitin-protein ligase activity	anaphase-promoting complex activity	Siah1a	seven in absentia 1A	0	0	0	3.46596	42.4168	12.932	0	0	0	1.64186	20.0932	6.12601	0	0	0	9	19	38
NM_001142957	-10.6165	7.09e-07	3.84e-06	GO:0003674	molecular_function	molecular function	Zfp955b	zinc finger protein 955B	0	0	0.0220454	151.347	53.5791	459.767	0	0	0.00680413	46.7121	16.5368	141.903	0	0	1	393	24	1351
NM_029363	-11.226	7.34e-07	3.95e-06	GO:0003674	molecular_function	molecular function	2010109A12Rik	RIKEN cDNA 2010109A12 gene	0	0	0	248.009	4.46492	45.9427	0	0	0	450.107	8.10331	83.3805	0	0	0	644	2	135
NM_013749	-11.1346	7.51e-07	4.03e-06	NA	NA	NA	Tnfrsf12a	tumor necrosis factor receptor superfamily, member 12a	0	0	0	60.8469	2.23246	146.676	0	0	0	62.7935	2.30388	151.369	0	0	0	158	1	431
NM_008231	-11.5049	7.53e-07	4.04e-06	GO:0000166	nucleotide binding	NA	Hdgf	hepatoma-derived growth factor	0	0	0	95.5065	2.23246	180.027	0	0	0	42.4285	0.991764	79.9766	0	0	0	248	1	529
NM_001134646	-11.056	7.68e-07	4.11e-06	NA	NA	NA	Tomm5	translocase of outer mitochondrial membrane 5 homolog (yeast)	0	0	0	71.2448	2.23246	130.681	0	0	0	103.403	3.24015	189.668	0	0	0	185	1	384
NM_015787	-9.7549	7.74e-07	4.13e-06	GO:0000786	nucleosome	GO:0005718	Hist1h1e	histone cluster 1, H1e	0	0	0	77.0214	4.46492	22.1206	0	0	0	39.8661	2.31104	11.4496	0	0	0	200	2	65
NM_178194	-12.5466	7.83e-07	4.17e-06	NA	NA	NA	Hist1h2be	histone cluster 1, H2be	0	0	0	783.308	40.1843	4.76443	0	0	0	312.324	16.0225	1.89969	0	0	0	2034	18	14
NM_146085	-10.5004	7.81e-07	4.17e-06	GO:0001540	beta-amyloid binding	NA	Apbb3	amyloid beta (A4) precursor protein-binding, family B, member 3	0	0	0	94.3512	2.23246	60.9166	0	0	0	45.4924	1.0764	29.3715	0	0	0	245	1	179
NM_001177653	-12.5385	7.87e-07	4.19e-06	NA	NA	NA	Hist1h2be	histone cluster 1, H2be	0	0	0	778.686	40.1843	4.76443	0	0	0	313.733	16.1903	1.91959	0	0	0	2022	18	14
NM_026240	-9.47459	7.89e-07	4.2e-06	GO:0003674	molecular_function	molecular function	Gramd3	GRAM domain containing 3	0	0	0	35.0447	4.46492	34.7122	0	0	0	13.381	1.70482	13.254	0	0	0	91	2	102
NM_145546	-11.8649	7.92e-07	4.21e-06	GO:0003677	DNA binding	microtubule/chromatin interaction	Gtf2b	general transcription factor IIB	0	0	0	75.481	2.23246	259.661	0	0	0	59.9531	1.7732	206.244	0	0	0	196	1	763
NM_009331	-10.9682	8e-07	4.21e-06	GO:0003677	DNA binding	microtubule/chromatin interaction	Tcf7	transcription factor 7, T cell specific	0	0	0	56.2256	2.23246	129.32	0	0	0	25.1794	0.999759	57.9132	0	0	0	146	1	380
NM_145979	-10.3976	7.97e-07	4.21e-06	GO:0000166	nucleotide binding	NA	Chd4	chromodomain helicase DNA binding protein 4	0	0	0	39.666	2.23246	85.4194	0	0	0	6.13645	0.345368	13.2146	0	0	0	103	1	251
NM_026547	-10.2647	7.96e-07	4.21e-06	GO:0003674	molecular_function	molecular function	1520402A15Rik	RIKEN cDNA 1520402A15 gene	0	0	0	88.1895	2.23246	46.6233	0	0	0	61.7141	1.56225	32.6265	0	0	0	229	1	137
NM_011545	-9.30105	7.97e-07	4.21e-06	GO:0000122	negative regulation of transcription from RNA polymerase II promoter	down regulation of global transcription from RNA polymerase II promoter	Tcf21	transcription factor 21	0	0	0	22.3362	6.69739	34.7122	0	0	0	18.1448	5.44061	28.1984	0	0	0	58	3	102
NM_011926	-9.16991	7.97e-07	4.21e-06	NA	NA	NA	Ceacam1	carcinoembryonic antigen-related cell adhesion molecule 1	0	0	0	53.1448	20.0922	5.78537	0	0	0	16.5922	6.27292	1.80624	0	0	0	138	9	17
NM_010144	-8.20489	7.98e-07	4.21e-06	NA	NA	NA	Ephb4	Eph receptor B4	0	0	0	4.23618	33.4869	7.14664	0	0	0	0.97361	7.69637	1.64253	0	0	0	11	15	21
NM_177128	-9.70255	8.18e-07	4.29e-06	GO:0001750	photoreceptor outer segment	NA	Iqcb1	IQ calmodulin-binding motif containing 1	0	0	0	57.3809	71.4388	1.36126	0	0	0	25.145	31.3053	0.596523	0	0	0	149	32	4
NM_153398	-10.2473	8.32e-07	4.34e-06	GO:0003676	nucleic acid binding	NA	Zbtb24	zinc finger and BTB domain containing 24	0	0	0	92.4257	2.23246	42.8798	0	0	0	32.5672	0.786632	15.1092	0	0	0	240	1	126
NM_011344	-8.4696	8.35e-07	4.35e-06	NA	NA	NA	Sel1l	sel-1 suppressor of lin-12-like (C. elegans)	0	0	0.0220454	38.8958	37.9519	89.8435	0	0	0.00357241	6.303	6.15003	14.559	0	0	1	101	17	264
NM_175439	-9.29319	8.49e-07	4.43e-06	GO:0000166	nucleotide binding	NA	Mars2	methionine-tRNA synthetase 2 (mitochondrial)	0.0555575	0	0.0440907	791.78	359.426	201.807	0.0192707	0	0.0152934	274.638	124.671	69.9991	2	0	2	2056	161	593
NM_146185	-10.5535	8.53e-07	4.44e-06	NA	NA	NA	Zfp790	zinc finger protein 790	0	0	0	47.7533	2.23246	93.2466	0	0	0	10.5416	0.492817	20.5842	0	0	0	124	1	274
NM_133951	-12.223	8.56e-07	4.45e-06	NA	NA	NA	Rrp8	ribosomal RNA processing 8, methyltransferase, homolog (yeast)	0	0	0	497.173	2.23246	94.2676	0	0	0	171.617	0.770612	32.5397	0	0	0	1291	1	277
NM_145511	-9.03556	8.57e-07	4.45e-06	NA	NA	NA	BC003331	cDNA sequence BC003331	0	0	0	23.1064	6.69739	25.5237	0	0	0	7.09657	2.05694	7.83898	0	0	0	60	3	75
NM_010463	-12.1088	8.67e-07	4.49e-06	GO:0003677	DNA binding	microtubule/chromatin interaction	Hoxc12	homeobox C12	0	0	0	93.581	2.23246	305.264	0	0	0	110.747	2.64197	361.259	0	0	0	243	1	897
NM_001013372	-9.93004	8.68e-07	4.49e-06	NA	NA	NA	Nrp	neural regeneration protein	0	0	0.0220454	408.599	189.759	26.5447	0	0	0.0188261	348.931	162.049	22.6684	0	0	1	1061	85	78
NM_008228	-9.88988	8.77e-07	4.52e-06	GO:0000118	histone deacetylase complex	HDAC complex	Hdac1	histone deacetylase 1	0	0	0	48.9086	2.23246	46.9636	0	0	0	24.6391	1.12467	23.6593	0	0	0	127	1	138
NM_010218	-8.86926	8.75e-07	4.52e-06	GO:0005576	extracellular region	extracellular	Fjx1	four jointed box 1 (Drosophila)	0	0	0	6.16171	17.8597	26.2043	0	0	0	2.53777	7.35572	10.7926	0	0	0	16	8	77
NM_181821	-10.7959	8.82e-07	4.54e-06	GO:0003674	molecular_function	molecular function	Hcfc1r1	host cell factor C1 regulator 1 (XPO1-dependent)	0	0	0	157.894	2.23246	50.0265	0	0	0	126.721	1.7917	40.1497	0	0	0	410	1	147
NM_025352	-10.6886	8.95e-07	4.6e-06	GO:0003674	molecular_function	molecular function	Uqcrq	ubiquinol-cytochrome c reductase, complex III subunit VII	0	0	0	192.168	6.69739	17.0158	0	0	0	383.57	13.368	33.9637	0	0	0	499	3	50
NM_001034881	-10.8483	9.01e-07	4.63e-06	GO:0003674	molecular_function	molecular function	Gm5464	predicted gene 5464	0	0	0.0220454	918.48	17.8597	117.749	0	0	0.0102204	425.814	8.27988	54.5894	0	0	1	2385	8	346
NM_027419	-8.83897	9.01e-07	4.63e-06	GO:0003674	molecular_function	molecular function	2810408A11Rik	RIKEN cDNA 2810408A11 gene	0	0	0	26.9575	6.69739	17.6964	0	0	0	16.0175	3.97943	10.5148	0	0	0	70	3	52
NM_027350	-11.2594	9.1e-07	4.66e-06	NA	NA	NA	Nars	asparaginyl-tRNA synthetase	0	0	0	204.492	2.23246	77.5921	0	0	0	76.8189	0.838641	29.148	0	0	0	531	1	228
NM_026178	-8.23348	9.3e-07	4.75e-06	GO:0004872	receptor activity	receptor guanylate cyclase activity	Mmd	monocyte to macrophage differentiation-associated	0	0	0	4.62128	22.3246	11.9111	0	0	0	1.73212	8.36755	4.46442	0	0	0	12	10	35
NM_201617	-11.5129	9.47e-07	4.81e-06	NA	NA	NA	Gnas	GNAS (guanine nucleotide binding protein, alpha stimulating) complex locus	0	0	0	3.08086	35.7194	221.206	0	0	0	1.12728	13.0697	80.9387	0	0	0	8	16	650
NM_183275	-9.77738	9.44e-07	4.81e-06	GO:0005739	mitochondrion	mitochondria	1110002N22Rik	RIKEN cDNA 1110002N22 gene	0	0	0	52.7597	2.23246	38.796	0	0	0	40.8673	1.72925	30.0512	0	0	0	137	1	114
NM_008826	-8.13967	9.54e-07	4.84e-06	GO:0000166	nucleotide binding	NA	Pfkl	phosphofructokinase, liver, B-type	0	0	0	10.783	31.2545	3.06285	0	0	0	2.88393	8.35904	0.819162	0	0	0	28	14	9
NM_027946	-9.28313	9.59e-07	4.86e-06	GO:0005634	nucleus	cell nucleus	Dcaf7	DDB1 and CUL4 associated factor 7	0	0	0	1.92553	46.8817	28.5866	0	0	0	0.334527	8.14484	4.96639	0	0	0	5	21	84
NM_133948	-8.91477	9.6e-07	4.86e-06	GO:0000395	nuclear mRNA 5'-splice site recognition	nuclear mRNA 5' splice site recognition	Psip1	PC4 and SFRS1 interacting protein 1	0	0	0.0220454	11.5532	113.856	118.43	0	0	0.00689564	3.61377	35.6132	37.0441	0	0	1	30	51	348
NM_001093757	-7.80317	9.63e-07	4.87e-06	GO:0005506	iron ion binding	iron binding	Ogfod1	2-oxoglutarate and iron-dependent oxygenase domain containing 1	0.0277787	0.0239125	0	38.1256	136.18	73.5083	0.00534823	0.00460386	0	7.34031	26.2187	14.1525	1	1	0	99	61	216
NM_009387	-10.6077	9.68e-07	4.88e-06	GO:0000166	nucleotide binding	NA	Tk1	thymidine kinase 1	0	0	0	149.036	2.23246	37.4348	0	0	0	108.311	1.62243	27.2055	0	0	0	387	1	110
NM_011221	-12.0908	9.9e-07	4.97e-06	GO:0000900	translation repressor activity, nucleic acid binding	NA	Purb	purine rich element binding protein B	0	0	0	27.3426	4.46492	339.295	0	0	0	3.22474	0.526586	40.0159	0	0	0	71	2	997
NM_183270	-10.126	9.87e-07	4.97e-06	GO:0003674	molecular_function	molecular function	Chchd8	coiled-coil-helix-coiled-coil-helix domain containing 8	0	0	0	132.477	11.1623	6.80632	0	0	0	158.465	13.352	8.14154	0	0	0	344	5	20
NM_001127191	-9.89656	9.9e-07	4.97e-06	GO:0005737	cytoplasm	NA	Snx16	sorting nexin 16	0	0	0	4.23618	160.737	2.72253	0	0	0	1.66713	63.2575	1.07144	0	0	0	11	72	8
NM_001163434	-9.45964	9.89e-07	4.97e-06	GO:0000166	nucleotide binding	NA	Hspa5	heat shock protein 5	0	0	0	22.7213	4.46492	41.5186	0	0	0	82.0264	16.1189	149.887	0	0	0	59	2	122
NM_029166	-8.60605	1.02e-06	5.11e-06	GO:0003674	molecular_function	molecular function	Uhrf1bp1l	UHRF1 (ICBP90) binding protein 1-like	0	0	0	2.69575	53.5791	6.80632	0	0	0	0.416847	8.285	1.05247	0	0	0	7	24	20
NM_198101	-8.16837	1.04e-06	5.18e-06	GO:0005096	GTPase activator activity	GAP activity	Gmip	Gem-interacting protein	0.0277787	0.0239125	0.0220454	60.4618	247.803	136.467	0.00703972	0.00605993	0.00558676	15.3223	62.7986	34.5836	1	1	1	157	111	401
NM_001136079	-9.84027	1.06e-06	5.31e-06	GO:0004871	signal transducer activity	hematopoietin/interferon-class (D200-domain) cytokine receptor signal transducer activity	Ptger4	prostaglandin E receptor 4 (subtype EP4)	0	0	0	35.4298	2.23246	52.4087	0	0	0	12.5638	0.791653	18.5846	0	0	0	92	1	154
NM_029349	-10.2928	1.1e-06	5.48e-06	GO:0005488	binding	ligand	2310035C23Rik	RIKEN cDNA 2310035C23 gene	0	0	0	122.849	2.23246	27.9059	0	0	0	22.9111	0.416349	5.20439	0	0	0	319	1	82
NM_001164704	-10.7308	1.11e-06	5.51e-06	GO:0003824	catalytic activity	enzyme activity	Renbp	renin binding protein	0	0	0	28.1128	2.23246	121.153	0	0	0	20.2688	1.60956	87.3486	0	0	0	73	1	356
NM_001146023	-11.3507	1.11e-06	5.54e-06	GO:0003674	molecular_function	molecular function	Fam98c	family with sequence similarity 98, member C	0	0	0	37.3554	2.23246	190.577	0	0	0	29.2524	1.74821	149.238	0	0	0	97	1	560
NM_175475	-8.86019	1.13e-06	5.6e-06	NA	NA	NA	Cyp26b1	cytochrome P450, family 26, subfamily b, polypeptide 1	0	0	0	1.92553	62.5089	9.18854	0	0	0	0.404694	13.1376	1.93118	0	0	0	5	28	27
NM_026765	-8.29079	1.13e-06	5.6e-06	GO:0000166	nucleotide binding	NA	Uckl1	uridine-cytidine kinase 1-like 1	0	0	0	18.1	8.92985	10.2095	0	0	0	9.92326	4.89575	5.59731	0	0	0	47	4	30
NM_010097	-7.88338	1.15e-06	5.68e-06	GO:0005509	calcium ion binding	calcium ion storage activity	Sparcl1	SPARC-like 1	0	0	0	5.00639	29.022	4.08379	0	0	0	1.60102	9.2811	1.30598	0	0	0	13	13	12
NM_028304	-9.62868	1.16e-06	5.71e-06	NA	NA	NA	Pus10	pseudouridylate synthase 10	0	0	0	59.6916	2.23246	27.5656	0	0	0	124.617	4.66067	57.5482	0	0	0	155	1	81
NM_001113515	-9.10771	1.15e-06	5.71e-06	GO:0001501	skeletal system development	skeletal development	Col2a1	collagen, type II, alpha 1	0	0.0239125	0	109.755	29.022	128.98	0	0.00479977	0	22.0304	5.82537	25.8892	0	1	0	285	13	379
NM_007531	-10.1118	1.2e-06	5.89e-06	GO:0004872	receptor activity	receptor guanylate cyclase activity	Phb2	prohibitin 2	0	0	0	133.247	8.92985	6.46601	0	0	0	97.3316	6.5229	4.72316	0	0	0	346	4	19
NM_183146	-8.0527	1.25e-06	6.12e-06	GO:0003674	molecular_function	molecular function	A530054K11Rik	RIKEN cDNA A530054K11 gene	0	0	0	11.1681	8.92985	10.5498	0	0	0	2.15476	1.72291	2.03546	0	0	0	29	4	31
NM_007420	-8.83205	1.26e-06	6.13e-06	GO:0001965	G-protein alpha-subunit binding	G-alpha protein subunit binding	Adrb2	adrenergic receptor, beta 2	0	0	0.0661361	66.2384	526.861	132.723	0	0	0.0308327	30.8804	245.623	61.8757	0	0	3	172	236	390
NM_016710	-9.31288	1.31e-06	6.38e-06	GO:0000785	chromatin	chromosome scaffold	Hmgn5	high-mobility group nucleosome binding domain 5	0	0	0	1.15532	84.8335	13.2723	0	0	0	0.603932	44.3458	6.93797	0	0	0	3	38	39
NM_001159648	-7.70185	1.33e-06	6.48e-06	NA	NA	NA	Cntn1	contactin 1	0	0	0	10.0128	15.6272	4.08379	0	0	0	1.75817	2.74403	0.717084	0	0	0	26	7	12
NM_009838	-9.43251	1.34e-06	6.5e-06	GO:0000166	nucleotide binding	NA	Cct6a	chaperonin containing Tcp1, subunit 6a (zeta)	0	0	0	57.766	2.23246	20.419	0	0	0	27.9468	1.08005	9.87855	0	0	0	150	1	60
NM_010434	-7.67786	1.35e-06	6.55e-06	NA	NA	NA	Hipk3	homeodomain interacting protein kinase 3	0	0.0239125	0	43.9022	93.7634	8.5079	0	0.00318324	0	5.84428	12.4818	1.13258	0	1	0	114	42	25
NM_001270431	-8.04115	1.35e-06	6.56e-06	NA	NA	NA	NULL	NULL	0	0	0	15.7894	20.0922	3.06285	0	0	0	95.1168	121.037	18.4509	0	0	0	41	9	9
NM_001177580	-8.22446	1.38e-06	6.65e-06	GO:0003674	molecular_function	molecular function	Gm13308	predicted gene 13308	0	0	0	20.4107	20.0922	3.06285	0	0	0	49.0641	48.2985	7.36261	0	0	0	53	9	9
NM_030738	-7.43504	1.38e-06	6.66e-06	GO:0003674	molecular_function	molecular function	Vmn1r65	vomeronasal 1 receptor 65	0	0	0.0220454	12.7085	98.2283	12.2514	0	0	0.00821057	4.73316	36.5841	4.5629	0	0	1	33	44	36
NM_019969	-8.31374	1.41e-06	6.81e-06	GO:0003676	nucleic acid binding	NA	Plag1	pleiomorphic adenoma gene 1	0	0	0	22.7213	8.92985	7.82727	0	0	0	4.89578	1.92412	1.68655	0	0	0	59	4	23
NM_178189	-11.1038	1.44e-06	6.95e-06	GO:0003674	molecular_function	molecular function	Hist1h2ac	histone cluster 1, H2ac	0	0	0	279.973	8.92985	8.84822	0	0	0	112.259	3.58053	3.5478	0	0	0	727	4	26
NM_001145886	-9.45075	1.47e-06	7.03e-06	GO:0005085	guanyl-nucleotide exchange factor activity	GDP-dissociation stimulator activity	Tiam1	T cell lymphoma invasion and metastasis 1	0	0	0	75.481	4.46492	9.52885	0	0	0	10.364	0.613061	1.30837	0	0	0	196	2	28
NR_037996	-10.9762	1.49e-06	7.13e-06	NA	NA	NA	Hmga2-ps1	high mobility group AT-hook 2, pseudogene 1	0	0	0	251.475	26.7895	2.38221	0	0	0	166.429	17.7297	1.57658	0	0	0	653	12	7
NM_001200023	-8.99204	1.56e-06	7.44e-06	GO:0003674	molecular_function	molecular function	Zfp963	zinc finger protein 963	0	0	0	13.0936	73.6712	1.02095	0	0	0	5.70529	32.1008	0.444858	0	0	0	34	33	3
NM_178164	-8.29491	1.6e-06	7.59e-06	NA	NA	NA	Rod1	ROD1 regulator of differentiation 1 (S. pombe)	0	0.0239125	0.0220454	41.2064	66.9739	150.42	0	0.00348122	0.0032094	5.9989	9.75016	21.8983	0	1	1	107	30	442
NR_004857	-7.96297	1.59e-06	7.59e-06	NA	NA	NA	Gm12060	selenoprotein K pseudogene	0	0	0	3.85107	35.7194	3.06285	0	0	0	4.91208	45.5604	3.90669	0	0	0	10	16	9
NM_027371	-8.15825	1.61e-06	7.64e-06	NA	NA	NA	Rpf1	ribosome production factor 1 homolog (S. cerevisiae)	0	0	0	10.3979	35.7194	1.70158	0	0	0	8.16161	28.0372	1.33562	0	0	0	27	16	5
NR_045268	-8.14787	1.61e-06	7.64e-06	NA	NA	NA	2810013P06Rik	RIKEN cDNA 2810013P06 gene	0.0277787	0.0478249	0	140.564	256.733	85.079	0.0136908	0.0235707	0	69.2775	126.532	41.9315	1	2	0	365	115	250
NM_001033305	-7.70587	1.62e-06	7.67e-06	GO:0005634	nucleus	cell nucleus	Ndufb6	NADH dehydrogenase (ubiquinone) 1 beta subcomplex, 6	0	0	0.0220454	37.3554	22.3246	44.2411	0	0	0.0409765	69.4338	41.4956	82.2325	0	0	1	97	10	130
NM_027346	-9.18906	1.63e-06	7.69e-06	GO:0003674	molecular_function	molecular function	Taco1	translational activator of mitochondrially encoded cytochrome c oxidase I	0	0	0	27.7277	2.23246	29.6075	0	0	0	20.6615	1.66353	22.0622	0	0	0	72	1	87
NM_027695	-7.49064	1.62e-06	7.69e-06	GO:0003824	catalytic activity	enzyme activity	Oxsm	3-oxoacyl-ACP synthase, mitochondrial	0	0	0.0220454	20.7958	104.926	6.80632	0	0	0.00587094	5.53816	27.9429	1.8126	0	0	1	54	47	20
NM_023536	-8.51236	1.73e-06	8.18e-06	GO:0003674	molecular_function	molecular function	Mrto4	MRT4, mRNA turnover 4, homolog (S. cerevisiae)	0	0	0	21.566	4.46492	14.2933	0	0	0	22.9915	4.76005	15.238	0	0	0	56	2	42
NM_023374	-8.02864	1.75e-06	8.23e-06	GO:0005739	mitochondrion	mitochondria	Sdhb	succinate dehydrogenase complex, subunit B, iron sulfur (Ip)	0	0	0	5.3915	37.9519	2.0419	0	0	0	4.98751	35.1081	1.8889	0	0	0	14	17	6
NM_028108	-7.7509	1.75e-06	8.23e-06	GO:0005515	protein binding	alpha-2 macroglobulin receptor-associated protein activity	Naa50	N(alpha)-acetyltransferase 50, NatE catalytic subunit	0	0	0.0220454	80.1023	29.022	18.0368	0	0	0.00486546	17.6787	6.40521	3.98075	0	0	1	208	13	53
NM_001162956	-8.60653	1.77e-06	8.32e-06	GO:0003674	molecular_function	molecular function	Ccdc138	coiled-coil domain containing 138	0	0	0	28.883	4.46492	11.9111	0	0	0	11.637	1.79892	4.79898	0	0	0	75	2	35
NM_201637	-10.8425	1.78e-06	8.35e-06	NA	NA	NA	Chd8	chromodomain helicase DNA binding protein 8	0	0	0	234.915	6.69739	6.80632	0	0	0	28.5542	0.814074	0.827315	0	0	0	610	3	20
NR_024326	-6.64103	1.79e-06	8.39e-06	NA	NA	NA	9130024F11Rik	RIKEN cDNA 9130024F11 gene	0.388902	2.63037	2.35886	2263.27	933.169	4600.73	0.312622	2.11445	1.89619	1819.35	750.136	3698.34	14	110	107	5877	418	13519
NM_009837	-10.2324	1.82e-06	8.47e-06	GO:0000166	nucleotide binding	NA	Cct4	chaperonin containing Tcp1, subunit 4 (delta)	0	0	0	10.0128	2.23246	91.2047	0	0	0	5.05696	1.12751	46.063	0	0	0	26	1	268
NM_145138	-9.51597	1.81e-06	8.47e-06	GO:0000166	nucleotide binding	NA	Nek9	NIMA (never in mitosis gene a)-related expressed kinase 9	0	0	0	16.9447	2.23246	48.3249	0	0	0	3.13327	0.412807	8.93582	0	0	0	44	1	142
NM_008479	-8.86016	1.81e-06	8.47e-06	GO:0004888	transmembrane signaling receptor activity	non G protein coupled 7TM receptor activity	Lag3	lymphocyte-activation gene 3	0	0	0	37.3554	31.2545	1.36126	0	0	0	18.5755	15.5418	0.676909	0	0	0	97	14	4
NM_010450	-9.2026	1.85e-06	8.6e-06	GO:0001501	skeletal system development	skeletal development	Hoxa11	homeobox A11	0	0	0	18.8702	2.23246	35.3929	0	0	0	8.40171	0.993972	15.7582	0	0	0	49	1	104
NM_009887	-7.62861	1.85e-06	8.6e-06	GO:0005125	cytokine activity	autocrine activity	Cer1	cerberus 1 homolog (Xenopus laevis)	0	0	0	7.31703	8.92985	7.48696	0	0	0	4.19555	5.12033	4.29298	0	0	0	19	4	22
NM_029128	-8.9366	1.86e-06	8.64e-06	GO:0005515	protein binding	alpha-2 macroglobulin receptor-associated protein activity	Qtrtd1	queuine tRNA-ribosyltransferase domain containing 1	0	0	0	26.1873	2.23246	22.8012	0	0	0	9.25019	0.788577	8.05411	0	0	0	68	1	67
NM_025590	-7.87313	1.87e-06	8.67e-06	GO:0004091	carboxylesterase activity	Ali-esterase activity	Acot11	acyl-CoA thioesterase 11	0	0	0	4.62128	33.4869	2.38221	0	0	0	0.813034	5.89144	0.419109	0	0	0	12	15	7
NM_001040399	-9.34163	1.88e-06	8.72e-06	GO:0003674	molecular_function	molecular function	Larp1b	La ribonucleoprotein domain family, member 1B	0	0	0	62.7724	2.23246	13.953	0	0	0	36.602	1.30173	8.13584	0	0	0	163	1	41
NM_007865	-10.852	1.88e-06	8.73e-06	GO:0001701	in utero embryonic development	NA	Dll1	delta-like 1 (Drosophila)	0	0	0	3.08086	8.92985	145.315	0	0	0	0.895858	2.59664	42.255	0	0	0	8	4	427
NM_026479	-10.1004	1.89e-06	8.77e-06	GO:0003674	molecular_function	molecular function	Zcchc10	zinc finger, CCHC domain containing 10	0	0	0	129.781	2.23246	10.8901	0	0	0	102.919	1.77039	8.6361	0	0	0	337	1	32
NM_021556	-8.38715	1.9e-06	8.79e-06	GO:0003674	molecular_function	molecular function	Mrps30	mitochondrial ribosomal protein S30	0	0	0	22.7213	26.7895	1.70158	0	0	0	14.2453	16.796	1.06682	0	0	0	59	12	5
NM_144808	-8.94546	1.91e-06	8.81e-06	NA	NA	NA	Slc39a14	solute carrier family 39 (zinc transporter), member 14	0	0	0	1.92553	24.5571	27.9059	0	0	0	0.390021	4.97409	5.65241	0	0	0	5	11	82
NM_178208	-8.69836	1.94e-06	8.92e-06	NA	NA	NA	Hist1h4c	histone cluster 1, H4c	0	0	0	1.92553	66.9739	3.40316	0	0	0	6.15187	213.974	10.8727	0	0	0	5	30	10
NM_130858	-8.90186	1.96e-06	8.99e-06	GO:0005102	receptor binding	receptor ligand	Nxph3	neurexophilin 3	0	0	0	30.8086	2.23246	19.0577	0	0	0	14.7058	1.06561	9.09676	0	0	0	80	1	56
NM_146019	-9.40904	1.96e-06	9e-06	GO:0004386	helicase activity	NA	Chd3	chromodomain helicase DNA binding protein 3	0	0	0	17.7149	2.23246	43.5605	0	0	0	2.41974	0.304939	5.95007	0	0	0	46	1	128
NM_009344	-7.27673	1.96e-06	9e-06	GO:0005543	phospholipid binding	NA	Phlda1	pleckstrin homology-like domain, family A, member 1	0	0.0239125	0.0440907	51.6043	91.5309	71.4664	0	0.0122314	0.0225528	26.3961	46.8189	36.5557	0	1	2	134	41	210
NM_172967	-8.48384	2e-06	9.15e-06	GO:0005576	extracellular region	extracellular	4930503L19Rik	RIKEN cDNA 4930503L19 gene	0	0	0.0220454	145.57	84.8335	5.78537	0	0	0.00958495	63.2915	36.8842	2.51538	0	0	1	378	38	17
NM_008825	-7.81997	2.01e-06	9.18e-06	NA	NA	NA	Pfkfb2	6-phosphofructo-2-kinase/fructose-2,6-biphosphatase 2	0	0	0.0220454	84.7235	20.0922	23.1415	0	0	0.00378007	14.5274	3.44516	3.96802	0	0	1	220	9	68
NM_001162933	-7.25709	2.01e-06	9.19e-06	GO:0003735	structural constituent of ribosome	ribosomal protein	Rpl10l	ribosomal protein L10-like	0	0.0478249	0	33.1192	93.7634	39.817	0	0.046704	0	32.343	91.5658	38.8838	0	2	0	86	42	117
NM_021372	-9.17578	2.05e-06	9.33e-06	NA	NA	NA	Sertad2	SERTA domain containing 2	0	0.0239125	0	2.31064	428.633	20.0787	0	0.00417175	0	0.403113	74.7789	3.50291	0	1	0	6	192	59
NM_011967	-9.81343	2.09e-06	9.51e-06	GO:0000502	proteasome complex	26S proteasome	Psma5	proteasome (prosome, macropain) subunit, alpha type 5	0	0	0	105.904	2.23246	8.84822	0	0	0	86.3821	1.82093	7.21715	0	0	0	275	1	26
NM_173182	-7.84674	2.09e-06	9.51e-06	GO:0003674	molecular_function	molecular function	Fndc3b	fibronectin type III domain containing 3B	0	0	0	14.6341	6.69739	6.46601	0	0	0	2.12057	0.970495	0.936967	0	0	0	38	3	19
NM_008272	-8.34855	2.11e-06	9.6e-06	GO:0003677	DNA binding	microtubule/chromatin interaction	Hoxc9	homeobox C9	0	0	0	23.1064	24.5571	1.70158	0	0	0	13.4184	14.2608	0.988142	0	0	0	60	11	5
NM_175251	-8.42391	2.13e-06	9.64e-06	GO:0005667	transcription factor complex	NA	Arid2	AT rich interactive domain 2 (ARID, RFX-like)	0.0277787	0.0478249	0.154318	338.124	500.071	556.757	0.00306947	0.00528452	0.0170517	37.3618	55.2565	61.5201	1	2	7	878	224	1636
NM_001113517	-9.33594	2.17e-06	9.81e-06	GO:0005085	guanyl-nucleotide exchange factor activity	GDP-dissociation stimulator activity	Arhgef7	Rho guanine nucleotide exchange factor (GEF7)	0	0	0	14.249	2.23246	42.8798	0	0	0	4.67179	0.731955	14.059	0	0	0	37	1	126
NM_015751	-8.8741	2.17e-06	9.81e-06	GO:0000166	nucleotide binding	NA	Abce1	ATP-binding cassette, sub-family E (OABP), member 1	0	0.0717374	0.0220454	521.05	413.005	73.168	0	0.0187255	0.00575447	136.009	107.806	19.0989	0	3	1	1353	185	215
NM_013850	-9.85952	2.2e-06	9.95e-06	GO:0000166	nucleotide binding	NA	Abca7	ATP-binding cassette, sub-family A (ABC1), member 7	0	0	0	109.37	2.23246	9.18854	0	0	0	16.4714	0.336214	1.38382	0	0	0	284	1	27
NM_178115	-10.0353	2.21e-06	1e-05	NA	NA	NA	2700050L05Rik	RIKEN cDNA 2700050L05 gene	0	0	0	128.241	2.23246	7.82727	0	0	0	23.9121	0.416271	1.4595	0	0	0	333	1	23
NM_001039483	-8.43146	2.24e-06	1.01e-05	GO:0003674	molecular_function	molecular function	Tmco1	transmembrane and coiled-coil domains 1	0	0	0	8.08725	51.3466	1.02095	0	0	0	1.80479	11.4587	0.227839	0	0	0	21	23	3
NM_008115	-8.99472	2.26e-06	1.02e-05	GO:0004872	receptor activity	receptor guanylate cyclase activity	Gfra2	glial cell line derived neurotrophic factor family receptor alpha 2	0	0	0	15.4043	2.23246	30.9688	0	0	0	4.43799	0.643175	8.92215	0	0	0	40	1	91
NM_001162926	-8.26936	2.26e-06	1.02e-05	GO:0003674	molecular_function	molecular function	Fam84b	family with sequence similarity 84, member B	0.0277787	0.263037	0.0881815	613.475	1172.04	525.788	0.00499169	0.0472663	0.0158457	110.238	210.61	94.4813	1	11	4	1593	525	1545
NM_001009935	-8.26827	2.28e-06	1.02e-05	GO:0000122	negative regulation of transcription from RNA polymerase II promoter	down regulation of global transcription from RNA polymerase II promoter	Txnip	thioredoxin interacting protein	0	0	0	24.6468	6.69739	6.80632	0	0	0	320.089	86.979	88.3938	0	0	0	64	3	20
NM_028247	-7.76239	2.26e-06	1.02e-05	NA	NA	NA	Slc16a10	solute carrier family 16 (monocarboxylic acid transporters), member 10	0	0	0.0220454	88.5746	35.7194	10.5498	0	0	0.00951873	38.2446	15.4229	4.55518	0	0	1	230	16	31
NM_177250	-7.4317	2.28e-06	1.02e-05	GO:0003674	molecular_function	molecular function	Lingo4	leucine rich repeat and Ig domain containing 4	0	0	0	5.00639	11.1623	6.12569	0	0	0	1.69996	3.79026	2.08003	0	0	0	13	5	18
NR_028376	-7.65806	2.3e-06	1.03e-05	GO:0003674	molecular_function	molecular function	A930004D18Rik	RIKEN cDNA A930004D18 gene	0	0	0.0440907	14.6341	225.479	18.7174	0	0	0.0136631	4.53488	69.8725	5.80024	0	0	2	38	101	55
NM_011323	-9.81467	2.32e-06	1.04e-05	NA	NA	NA	Scn8a	sodium channel, voltage-gated, type VIII, alpha	0.0277787	0	0	16.9447	781.362	3.40316	0.00246747	0	0	1.50513	69.405	0.302288	1	0	0	44	350	10
NM_001163263	-10.5565	2.37e-06	1.06e-05	GO:0000151	ubiquitin ligase complex	NA	Rnf20	ring finger protein 20	0	0	0	191.783	15.6272	1.36126	0	0	0	44.2713	3.60739	0.314235	0	0	0	498	7	4
NM_172524	-8.96878	2.45e-06	1.09e-05	GO:0003674	molecular_function	molecular function	Nipal4	NIPA-like domain containing 4	0	0	0	2.69575	84.8335	1.70158	0	0	0	0.816646	25.6993	0.515474	0	0	0	7	38	5
NM_010308	-7.35513	2.49e-06	1.1e-05	NA	NA	NA	Gnao1	guanine nucleotide binding protein, alpha O	0	0	0	5.00639	17.8597	3.06285	0	0	0	2.89387	10.3235	1.77043	0	0	0	13	8	9
NM_026274	-9.01619	2.5e-06	1.11e-05	GO:0003674	molecular_function	molecular function	Rspry1	ring finger and SPRY domain containing 1	0	0	0	11.9383	2.23246	33.6913	0	0	0	3.08963	0.577759	8.71928	0	0	0	31	1	99
NM_001242430	-10.7698	2.53e-06	1.12e-05	GO:0003674	molecular_function	molecular function	Ammecr1l	AMME chromosomal region gene 1-like	0	0	0	2.69575	4.46492	139.189	0	0	0	0.54023	0.894774	27.8936	0	0	0	7	2	409
NR_027920	-7.98765	2.53e-06	1.12e-05	GO:0010629	negative regulation of gene expression	NA	Msx1as	homeobox, msh-like 1 antisense	0.0555575	0	0.0440907	175.224	305.847	93.5869	0.0253803	0	0.020142	80.0474	139.72	42.7533	2	0	2	455	137	275
NM_029409	-9.90499	2.56e-06	1.13e-05	GO:0003674	molecular_function	molecular function	Mff	mitochondrial fission factor	0	0	0	120.924	6.69739	2.72253	0	0	0	64.527	3.57384	1.45279	0	0	0	314	3	8
NM_198167	-8.93254	2.55e-06	1.13e-05	GO:0000166	nucleotide binding	NA	Tmem63b	transmembrane protein 63b	0	0	0	45.8277	2.23246	10.8901	0	0	0	14.0533	0.684594	3.3395	0	0	0	119	1	32
NR_045326	-7.89104	2.58e-06	1.14e-05	GO:0003674	molecular_function	molecular function	A330009N23Rik	RIKEN cDNA A330009N23 gene	0	0	0	6.16171	6.69739	12.2514	0	0	0	4.40122	4.78385	8.75099	0	0	0	16	3	36
NR_027864	-10.1179	2.63e-06	1.15e-05	NA	NA	NA	Tardbp	TAR DNA binding protein	0	0	0	5.3915	2.23246	86.4403	0	0	0	0.932462	0.386105	14.9499	0	0	0	14	1	254
NR_033642	-8.09074	2.62e-06	1.15e-05	NA	NA	NA	Gm3230	predicted gene 3230	0	0	0	19.6405	4.46492	7.82727	0	0	0	9.38388	2.13326	3.73974	0	0	0	51	2	23
NM_028296	-7.96392	2.62e-06	1.15e-05	GO:0003674	molecular_function	molecular function	Car10	carbonic anhydrase 10	0	0	0	15.4043	4.46492	8.5079	0	0	0	4.60517	1.33481	2.54347	0	0	0	40	2	25
NR_033340	-7.53651	2.63e-06	1.15e-05	NA	NA	NA	B930059L03Rik	RIKEN cDNA B930059L03 gene	0	0	0	11.5532	11.1623	3.06285	0	0	0	8.83949	8.5404	2.34342	0	0	0	30	5	9
NM_009681	-8.42829	2.64e-06	1.16e-05	GO:0005794	Golgi apparatus	Golgi	Ap3s1	adaptor-related protein complex 3, sigma 1 subunit	0	0	0	30.0383	4.46492	7.48696	0	0	0	20.2278	3.00668	5.04172	0	0	0	78	2	22
NM_013767	-10.1122	2.68e-06	1.17e-05	GO:0000166	nucleotide binding	NA	Csnk1e	casein kinase 1, epsilon	0	0	0	139.024	2.23246	6.12569	0	0	0	50.1709	0.805652	2.21064	0	0	0	361	1	18
NM_198865	-10.0177	2.69e-06	1.17e-05	NA	NA	NA	Slitrk5	SLIT and NTRK-like family, member 5	0	0	0	1.15532	180.829	2.0419	0	0	0	0.240241	37.6023	0.424599	0	0	0	3	81	6
NM_024290	-7.12827	2.71e-06	1.18e-05	GO:0004872	receptor activity	receptor guanylate cyclase activity	Tnfrsf23	tumor necrosis factor receptor superfamily, member 23	0	0	0.0440907	24.6468	131.715	15.9949	0	0	0.0134055	7.49372	40.0472	4.86314	0	0	2	64	59	47
NM_173002	-10.2622	2.72e-06	1.19e-05	NA	NA	NA	Zxdc	ZXD family zinc finger C	0	0	0	2.69575	4.46492	96.6498	0	0	0	0.652408	1.08057	23.3906	0	0	0	7	2	284
NM_028761	-8.78806	2.73e-06	1.19e-05	GO:0000166	nucleotide binding	NA	Parn	poly(A)-specific ribonuclease (deadenylation nuclease)	0	0	0	42.3618	20.0922	1.36126	0	0	0	14.4777	6.86677	0.465231	0	0	0	110	9	4
NM_001195025	-8.48647	2.73e-06	1.19e-05	GO:0000166	nucleotide binding	NA	Nuak2	NUAK family, SNF1-like kinase, 2	0	0.0478249	0.0220454	255.326	75.9037	149.739	0	0.0152309	0.00702082	81.314	24.1732	47.6876	0	2	1	663	34	440
NM_172788	-8.39859	2.75e-06	1.19e-05	GO:0003674	molecular_function	molecular function	Sh3rf3	SH3 domain containing ring finger 3	0	0	0	27.7277	20.0922	1.70158	0	0	0	4.78807	3.46955	0.293832	0	0	0	72	9	5
NM_025310	-7.28546	2.73e-06	1.19e-05	GO:0001510	RNA methylation	NA	Ftsj3	FtsJ homolog 3 (E. coli)	0	0	0	5.00639	13.3948	4.08379	0	0	0	1.73472	4.64129	1.41504	0	0	0	13	6	12
NM_134148	-10.7069	2.76e-06	1.2e-05	GO:0005575	cellular_component	cellular component	Carns1	carnosine synthase 1	0	0	0	219.126	6.69739	2.72253	0	0	0	55.0844	1.68361	0.684397	0	0	0	569	3	8
NM_178367	-7.65596	2.82e-06	1.22e-05	GO:0000166	nucleotide binding	NA	Dhx33	DEAH (Asp-Glu-Ala-His) box polypeptide 33	0	0	0.0440907	56.9958	37.9519	78.2727	0	0	0.00849369	10.9797	7.31109	15.0785	0	0	2	148	17	230
NM_010835	-7.9064	2.9e-06	1.25e-05	GO:0000122	negative regulation of transcription from RNA polymerase II promoter	down regulation of global transcription from RNA polymerase II promoter	Msx1	homeobox, msh-like 1	0.0555575	0	0.0440907	177.919	254.501	96.9901	0.0287416	0	0.0228095	92.0432	131.661	50.1759	2	0	2	462	114	285
NM_001005343	-8.07826	2.91e-06	1.26e-05	GO:0003676	nucleic acid binding	NA	Sp9	trans-acting transcription factor 9	0.0277787	0	0.0220454	175.994	40.1843	65.3407	0.00986811	0	0.00783139	62.52	14.2751	23.2116	1	0	1	457	18	192
NM_175009	-8.61768	2.96e-06	1.27e-05	GO:0000124	SAGA complex	Spt-Ada-Gcn5-acetyltransferase complex	Eny2	enhancer of yellow 2 homolog (Drosophila)	0	0	0	13.4787	2.23246	22.4609	0	0	0	5.53769	0.917199	9.22797	0	0	0	35	1	66
NM_001081352	-8.36823	2.95e-06	1.27e-05	GO:0003674	molecular_function	molecular function	Ttc37	tetratricopeptide repeat domain 37	0	0	0	25.8022	22.3246	1.36126	0	0	0	4.75616	4.11514	0.250924	0	0	0	67	10	4
NM_013722	-9.78596	3e-06	1.28e-05	NA	NA	NA	Syn3	synapsin III	0	0	0	1.92553	154.04	1.36126	0	0	0	0.218985	17.5185	0.154812	0	0	0	5	69	4
NM_001252074	-9.6371	2.99e-06	1.28e-05	NA	NA	NA	Nrxn3	neurexin III	0	0	0	98.5874	8.92985	1.70158	0	0	0	19.1395	1.73361	0.33034	0	0	0	256	4	5
NR_040721	-6.37637	2.99e-06	1.28e-05	GO:0003674	molecular_function	molecular function	Snhg5	small nucleolar RNA host gene 5	0.472238	2.43907	1.60931	2865.97	2819.6	1490.24	0.465259	2.40303	1.58553	2823.61	2777.93	1468.22	17	102	73	7442	1263	4379
NM_013931	-8.20644	3.03e-06	1.29e-05	NA	NA	NA	Mapk8ip3	mitogen-activated protein kinase 8 interacting protein 3	0	0	0.0661361	84.3384	147.342	150.76	0	0	0.0117869	15.0309	26.2596	26.8687	0	0	3	219	66	443
NM_026912	-9.25469	3.12e-06	1.33e-05	GO:0003674	molecular_function	molecular function	Snx15	sorting nexin 15	0	0	0	1.54043	104.926	2.0419	0	0	0	0.994466	67.7377	1.3182	0	0	0	4	47	6
NM_178796	-7.96805	3.14e-06	1.34e-05	NA	NA	NA	A530064D06Rik	RIKEN cDNA A530064D06 gene	0	0	0	18.8702	4.46492	6.46601	0	0	0	9.91084	2.34502	3.39601	0	0	0	49	2	19
NM_001033805	-9.84277	3.21e-06	1.36e-05	GO:0003674	molecular_function	molecular function	G630016D24Rik	RIKEN cDNA G630016D24 gene	0	0	0	114.762	2.23246	5.10474	0	0	0	92.9999	1.80913	4.13674	0	0	0	298	1	15
NM_001081425	-8.21719	3.2e-06	1.36e-05	GO:0003730	mRNA 3'-UTR binding	mRNA 3' UTR binding	Rbm24	RNA binding motif protein 24	0	0	0.0220454	2.31064	203.154	15.6545	0	0	0.00682942	0.715812	62.935	4.84961	0	0	1	6	91	46
NM_032000	-7.15248	3.19e-06	1.36e-05	GO:0000122	negative regulation of transcription from RNA polymerase II promoter	down regulation of global transcription from RNA polymerase II promoter	Trps1	trichorhinophalangeal syndrome I (human)	0.0277787	0.0239125	0.0220454	81.2576	51.3466	69.0842	0.00272127	0.00234252	0.00215962	7.96019	5.03004	6.76765	1	1	1	211	23	203
NM_017404	-7.72434	3.34e-06	1.41e-05	GO:0000002	mitochondrial genome maintenance	NA	Mrpl39	mitochondrial ribosomal protein L39	0	0	0	2.69575	11.1623	10.5498	0	0	0	1.44933	6.00124	5.67194	0	0	0	7	5	31
NM_146144	-10.79	3.36e-06	1.42e-05	GO:0004221	ubiquitin thiolesterase activity	ubiquitin C-terminal hydrolase activity	Usp1	ubiquitin specific peptidase 1	0	0	0	232.22	2.23246	5.10474	0	0	0	64.9383	0.62429	1.4275	0	0	0	603	1	15
NM_001205043	-10.424	3.41e-06	1.44e-05	GO:0000122	negative regulation of transcription from RNA polymerase II promoter	down regulation of global transcription from RNA polymerase II promoter	Jarid2	jumonji, AT rich interactive domain 2	0	0	0	179.845	4.46492	2.72253	0	0	0	277.967	6.90096	4.20793	0	0	0	467	2	8
NM_172684	-9.02202	3.4e-06	1.44e-05	GO:0005515	protein binding	alpha-2 macroglobulin receptor-associated protein activity	Rsbn1	rosbin, round spermatid basic protein 1	0	0	0	55.8405	2.23246	7.48696	0	0	0	8.29232	0.331521	1.11181	0	0	0	145	1	22
NM_010836	-10.5464	3.44e-06	1.45e-05	GO:0000122	negative regulation of transcription from RNA polymerase II promoter	down regulation of global transcription from RNA polymerase II promoter	Msx3	homeobox, msh-like 3	0	0	0	197.175	4.46492	2.38221	0	0	0	86.1401	1.9506	1.04072	0	0	0	512	2	7
NM_172253	-7.77027	3.46e-06	1.46e-05	GO:0003674	molecular_function	molecular function	Twistnb	TWIST neighbor	0	0	0	7.31703	4.46492	10.8901	0	0	0	3.14306	1.91792	4.67789	0	0	0	19	2	32
NM_001122948	-9.17941	3.49e-06	1.47e-05	GO:0000122	negative regulation of transcription from RNA polymerase II promoter	down regulation of global transcription from RNA polymerase II promoter	Tfap2a	transcription factor AP-2, alpha	0	0	0	69.3193	6.69739	2.38221	0	0	0	170.737	16.496	5.86752	0	0	0	180	3	7
NR_028574	-8.30407	3.53e-06	1.48e-05	GO:0003674	molecular_function	molecular function	Snhg8	small nucleolar RNA host gene 8	0	0	0	30.8086	6.69739	3.74348	0	0	0	39.1966	8.52085	4.76269	0	0	0	80	3	11
NM_173424	-7.69767	3.57e-06	1.49e-05	GO:0003674	molecular_function	molecular function	Zbtb37	zinc finger and BTB domain containing 37	0.0555575	0	0	125.16	113.856	30.6285	0.0142931	0	0	32.1996	29.2914	7.87972	2	0	0	325	51	90
NM_145962	-7.54771	3.56e-06	1.49e-05	GO:0000166	nucleotide binding	NA	Pank3	pantothenate kinase 3	0	0	0	9.24257	4.46492	7.14664	0	0	0	1.25374	0.60566	0.96943	0	0	0	24	2	21
NM_008499	-10.1158	3.64e-06	1.52e-05	GO:0003677	DNA binding	microtubule/chromatin interaction	Lhx5	LIM homeobox protein 5	0	0	0	144.03	6.69739	1.36126	0	0	0	52.5465	2.44341	0.496631	0	0	0	374	3	4
NM_153785	-8.73515	3.66e-06	1.53e-05	NA	NA	NA	Cdkl3	cyclin-dependent kinase-like 3	0	0	0	8.47235	2.23246	28.2462	0	0	0	3.0498	0.803622	10.1678	0	0	0	22	1	83
NM_001172160	-7.97588	3.68e-06	1.53e-05	GO:0016021	integral to membrane	transmembrane	Flrt3	fibronectin leucine rich transmembrane protein 3	0	0.0239125	0	15.4043	15.6272	78.2727	0	0.00526706	0	3.39301	3.44212	17.2407	0	1	0	40	7	230
NM_181419	-9.7195	3.76e-06	1.56e-05	GO:0003674	molecular_function	molecular function	Zfp599	zinc finger protein 599	0	0	0	3.85107	2.23246	65.3407	0	0	0	1.07602	0.623767	18.2567	0	0	0	10	1	192
NM_175206	-8.80623	3.74e-06	1.56e-05	GO:0003674	molecular_function	molecular function	Fbxl22	F-box and leucine-rich repeat protein 22	0.0277787	0	0.28659	705.901	247.803	1195.19	0.00705581	0	0.072794	179.299	62.9422	303.579	1	0	13	1833	111	3512
NM_001122604	-8.45972	3.8e-06	1.58e-05	GO:0000166	nucleotide binding	NA	Dazap1	DAZ associated protein 1	0	0	0	31.5788	2.23246	8.16759	0	0	0	15.0806	1.06612	3.90047	0	0	0	82	1	24
NM_145509	-6.74239	3.8e-06	1.58e-05	GO:0000166	nucleotide binding	NA	5430435G22Rik	RIKEN cDNA 5430435G22 gene	0.0277787	0	0	10.0128	51.3466	13.953	0.0109841	0	0	3.95919	20.3031	5.51719	1	0	0	26	23	41
NM_001033148	-10.3493	3.83e-06	1.59e-05	GO:0003674	molecular_function	molecular function	1700029J07Rik	RIKEN cDNA 1700029J07 gene	0	0.0239125	0	364.696	2.23246	272.253	0	0.00870494	0	132.762	0.812691	99.1092	0	1	0	947	1	800
NM_175497	-8.05929	3.95e-06	1.63e-05	GO:0000166	nucleotide binding	NA	Actbl2	actin, beta-like 2	0	0	0	14.249	2.23246	11.5707	0	0	0	5.20415	0.815362	4.22599	0	0	0	37	1	34
NM_001110214	-8.93473	3.99e-06	1.64e-05	GO:0000014	single-stranded DNA specific endodeoxyribonuclease activity	ssDNA-specific endodeoxyribonuclease activity	Dclre1c	DNA cross-link repair 1C, PSO2 homolog (S. cerevisiae)	0	0	0	53.915	2.23246	6.12569	0	0	0	14.4699	0.599158	1.64404	0	0	0	140	1	18
NR_024325	-6.23158	3.99e-06	1.64e-05	GO:0003674	molecular_function	molecular function	9130024F11Rik	RIKEN cDNA 9130024F11 gene	0.44446	4.56728	3.17453	2665.33	1122.93	5177.57	0.11919	1.2248	0.85131	714.756	301.134	1388.46	16	191	144	6921	503	15214
NM_011081	-8.53769	4.04e-06	1.66e-05	GO:0000506	glycosylphosphatidylinositol-N-acetylglucosaminyltransferase (GPI-GnT) complex	GPI-GlcNAc transferase complex	Piga	phosphatidylinositol glycan anchor biosynthesis, class A	0	0.0478249	0.0220454	8.85746	274.593	217.462	0	0.0132884	0.00612542	2.46109	76.297	60.4229	0	2	1	23	123	639
NM_001166653	-8.52471	4.08e-06	1.67e-05	GO:0000166	nucleotide binding	NA	Cdkl3	cyclin-dependent kinase-like 3	0	0	0	8.47235	2.23246	23.4818	0	0	0	18.5391	4.88504	51.3825	0	0	0	22	1	69
NM_001159555	-8.78419	4.1e-06	1.68e-05	GO:0000122	negative regulation of transcription from RNA polymerase II promoter	down regulation of global transcription from RNA polymerase II promoter	Cd36	CD36 antigen	0	0	0	6.54682	2.23246	30.6285	0	0	0	1.8421	0.628155	8.61802	0	0	0	17	1	90
NM_029711	-8.04026	4.14e-06	1.7e-05	GO:0003779	actin binding	membrane associated actin binding	Arpc2	actin related protein 2/3 complex, subunit 2	0	0	0	5.00639	4.46492	15.9949	0	0	0	3.11536	2.77842	9.95324	0	0	0	13	2	47
NM_175466	-7.26844	4.16e-06	1.7e-05	GO:0003676	nucleic acid binding	NA	Zfp770	zinc finger protein 770	0	0.0478249	0	8.47235	131.715	38.1154	0	0.0112134	0	1.98648	30.8828	8.93679	0	2	0	22	59	112
NM_001081150	-8.02567	4.18e-06	1.71e-05	GO:0003674	molecular_function	molecular function	Lonrf1	LON peptidase N-terminal domain and ring finger 1	0	0	0	17.3298	2.23246	9.18854	0	0	0	4.3962	0.566327	2.33093	0	0	0	45	1	27
NM_001001984	-8.30179	4.26e-06	1.73e-05	GO:0000790	nuclear chromatin	NA	Kdm2a	lysine (K)-specific demethylase 2A	0	0	0	31.1937	4.46492	4.42411	0	0	0	4.28132	0.612809	0.607207	0	0	0	81	2	13
NM_145552	-7.87823	4.25e-06	1.73e-05	GO:0000166	nucleotide binding	NA	Gnl2	guanine nucleotide binding protein-like 2 (nucleolar)	0	0	0	19.6405	4.46492	4.76443	0	0	0	8.30112	1.88712	2.01371	0	0	0	51	2	14
NM_030143	-7.27957	4.24e-06	1.73e-05	GO:0003674	molecular_function	molecular function	Ddit4l	DNA-damage-inducible transcript 4-like	0	0	0	6.16171	17.8597	1.70158	0	0	0	2.26201	6.55642	0.624663	0	0	0	16	8	5
NM_021426	-7.46439	4.34e-06	1.76e-05	NA	NA	NA	Nkain4	Na+/K+ transporting ATPase interacting 4	0	0	0	11.1681	4.46492	5.10474	0	0	0	11.6699	4.66554	5.33411	0	0	0	29	2	15
NM_008239	-9.73361	4.36e-06	1.77e-05	GO:0000122	negative regulation of transcription from RNA polymerase II promoter	down regulation of global transcription from RNA polymerase II promoter	Foxq1	forkhead box Q1	0	0	0	108.985	2.23246	3.06285	0	0	0	38.8401	0.795603	1.09153	0	0	0	283	1	9
NM_178787	-9.71933	4.41e-06	1.78e-05	NA	NA	NA	Iffo1	intermediate filament family orphan 1	0	0	0	107.83	2.23246	3.06285	0	0	0	37.8484	0.783595	1.07506	0	0	0	280	1	9
NM_026318	-9.49029	4.4e-06	1.78e-05	GO:0003674	molecular_function	molecular function	2310003F16Rik	RIKEN cDNA 2310003F16 gene	0	0.0956499	0	276.892	1520.31	25.1834	0	0.157319	0	455.414	2500.5	41.4201	0	4	0	719	681	74
NM_026435	-7.8525	4.41e-06	1.78e-05	GO:0003674	molecular_function	molecular function	Ufm1	ubiquitin-fold modifier 1	0	0	0	13.8639	2.23246	8.84822	0	0	0	2.84503	0.458129	1.81576	0	0	0	36	1	26
NM_175554	-7.71292	4.41e-06	1.78e-05	GO:0000076	DNA replication checkpoint	NA	Clspn	claspin homolog (Xenopus laevis)	0	0	0.0440907	55.0703	22.3246	91.545	0	0	0.00880406	10.9965	4.45779	18.2798	0	0	2	143	10	269
NR_038082	-8.63859	4.48e-06	1.81e-05	NA	NA	NA	Six3os1	Six3 opposite strand transcript 1	0	0	0	1.92553	69.2063	1.02095	0	0	0	0.399654	14.3641	0.211903	0	0	0	5	31	3
NM_012016	-9.57595	4.52e-06	1.82e-05	GO:0000166	nucleotide binding	NA	Ern2	endoplasmic reticulum (ER) to nucleus signalling 2	0	0	0	97.4321	4.46492	1.70158	0	0	0	32.5316	1.49079	0.568141	0	0	0	253	2	5
NR_034038	-7.14319	4.57e-06	1.84e-05	GO:0003674	molecular_function	molecular function	5430416N02Rik	RIKEN cDNA 5430416N02 gene	0	0.0239125	0	41.2064	13.3948	22.1206	0	0.0378962	0	65.3034	21.2278	35.0563	0	1	0	107	6	65
NM_181541	-8.15292	4.59e-06	1.85e-05	GO:0003723	RNA binding	NA	Caprin2	caprin family member 2	0	0	0	26.9575	4.46492	4.42411	0	0	0	7.51952	1.24545	1.23406	0	0	0	70	2	13
NM_175665	-7.2131	4.61e-06	1.85e-05	GO:0000786	nucleosome	GO:0005718	Hist1h2bk	histone cluster 1, H2bk	0	0	0	3.08086	20.0922	2.38221	0	0	0	8.06507	52.5973	6.23616	0	0	0	8	9	7
NM_009501	-9.05713	4.63e-06	1.86e-05	GO:0000122	negative regulation of transcription from RNA polymerase II promoter	down regulation of global transcription from RNA polymerase II promoter	Vax1	ventral anterior homeobox containing gene 1	0	0	0	61.6171	2.23246	5.10474	0	0	0	60.4089	2.18869	5.00465	0	0	0	160	1	15
NM_013780	-7.26841	4.67e-06	1.87e-05	GO:0003677	DNA binding	microtubule/chromatin interaction	Npas3	neuronal PAS domain protein 3	0.0833362	0.0478249	0.0440907	111.681	471.049	69.4245	0.0141464	0.00811831	0.00748443	18.9579	79.9609	11.7848	3	2	2	290	211	204
NM_001024851	-11.6526	4.7e-06	1.88e-05	GO:0003674	molecular_function	molecular function	Ankrd34a	ankyrin repeat domain 34A	0	0	0	436.326	4.46492	1.36126	0	0	0	168.596	1.72524	0.525991	0	0	0	1133	2	4
NM_008900	-8.54495	4.7e-06	1.88e-05	GO:0000122	negative regulation of transcription from RNA polymerase II promoter	down regulation of global transcription from RNA polymerase II promoter	Pou3f3	POU domain, class 3, transcription factor 3	0	0	0	38.5107	2.23246	5.78537	0	0	0	12.5647	0.728373	1.88756	0	0	0	100	1	17
NM_019763	-7.79615	4.69e-06	1.88e-05	GO:0000122	negative regulation of transcription from RNA polymerase II promoter	down regulation of global transcription from RNA polymerase II promoter	Spen	SPEN homolog, transcriptional regulator (Drosophila)	0	0	0	11.5532	2.23246	9.52885	0	0	0	0.938141	0.18128	0.77376	0	0	0	30	1	28
NM_001025393	-9.57013	4.78e-06	1.91e-05	NA	NA	NA	Bclaf1	BCL2-associated transcription factor 1	0	0.0239125	0	173.683	2.23246	181.389	0	0.0263644	0	191.492	2.46137	199.987	0	1	0	451	1	533
NM_026075	-8.85341	4.8e-06	1.91e-05	GO:0003674	molecular_function	molecular function	Srek1ip1	splicing regulatory glutamine/lysine-rich protein 1interacting protein 1	0	0	0	5.00639	2.23246	33.351	0	0	0	2.95711	1.31864	19.6993	0	0	0	13	1	98
NM_001252569	-7.84581	4.92e-06	1.96e-05	GO:0002020	protease binding	NA	Serpina1a	serine (or cysteine) peptidase inhibitor, clade A, member 1A	0	0	0	15.4043	2.23246	7.82727	0	0	0	7.91994	1.1478	4.0243	0	0	0	40	1	23
NM_146030	-9.62011	4.96e-06	1.97e-05	GO:0003674	molecular_function	molecular function	Plekhh3	pleckstrin homology domain containing, family H (with MyTH4 domain) member 3	0	0	0	101.283	4.46492	1.36126	0	0	0	33.5375	1.47845	0.45075	0	0	0	263	2	4
NM_146116	-8.90358	4.97e-06	1.97e-05	GO:0000166	nucleotide binding	NA	Tubb4b	tubulin, beta 4B class IVB	0	0	0.0220454	90.115	2.23246	120.472	0	0	0.013744	56.1814	1.39181	75.1072	0	0	1	234	1	354
NM_134067	-8.29612	4.95e-06	1.97e-05	NA	NA	NA	AW209491	expressed sequence AW209491	0	0	0	7.31703	2.23246	19.7383	0	0	0	3.6367	1.10957	9.81031	0	0	0	19	1	58
NM_145824	-7.8262	4.96e-06	1.97e-05	GO:0000226	microtubule cytoskeleton organization	microtubule cytoskeleton organization and biogenesis	Ranbp10	RAN binding protein 10	0	0	0	19.6405	4.46492	4.08379	0	0	0	3.69043	0.838956	0.767342	0	0	0	51	2	12
NM_027123	-9.12037	5.01e-06	1.98e-05	GO:0003674	molecular_function	molecular function	Fastkd3	FAST kinase domains 3	0	0	0	66.6235	2.23246	4.08379	0	0	0	28.1231	0.942365	1.72385	0	0	0	173	1	12
NM_146078	-8.21839	4.99e-06	1.98e-05	NA	NA	NA	Ubr2	ubiquitin protein ligase E3 component n-recognin 2	0	0	0	7.31703	2.23246	18.3771	0	0	0	0.950758	0.290081	2.38787	0	0	0	19	1	54
NM_025985	-7.42767	5.05e-06	2e-05	GO:0000166	nucleotide binding	NA	Ube2g1	ubiquitin-conjugating enzyme E2G 1 (UBC7 homolog, C. elegans)	0	0.0239125	0	65.0831	8.92985	21.4399	0	0.00622234	0	16.9355	2.32367	5.57895	0	1	0	169	4	63
NM_001083927	-10.1488	5.14e-06	2.03e-05	GO:0005515	protein binding	alpha-2 macroglobulin receptor-associated protein activity	Tle3	transducin-like enhancer of split 3, homolog of Drosophila E(spl)	0.0277787	0	0	351.988	2.23246	262.384	0.00531956	0	0	67.4048	0.427511	50.2458	1	0	0	914	1	771
NM_197982	-8.84441	5.22e-06	2.06e-05	GO:0000166	nucleotide binding	NA	Ddx39	DEAD (Asp-Glu-Ala-Asp) box polypeptide 39	0	0	0	4.62128	2.23246	33.351	0	0	0	2.76724	1.3368	19.9706	0	0	0	12	1	98
NM_178192	-7.40426	5.3e-06	2.09e-05	GO:0003674	molecular_function	molecular function	Hist1h4a	histone cluster 1, H4a	0	0	0	6.16171	22.3246	1.02095	0	0	0	19.686	71.3247	3.26182	0	0	0	16	10	3
NM_028319	-6.28841	5.31e-06	2.09e-05	GO:0003676	nucleic acid binding	NA	Zfp518a	zinc finger protein 518A	0	0.0239125	0.0220454	11.9383	60.2765	17.3561	0	0.00349342	0.00322065	1.74409	8.80591	2.53559	0	1	1	31	27	51
NM_016925	-8.24346	5.34e-06	2.1e-05	GO:0005634	nucleus	cell nucleus	Fanca	Fanconi anemia, complementation group A	0	0	0	31.1937	4.46492	3.40316	0	0	0	6.8049	0.974023	0.7424	0	0	0	81	2	10
NM_028782	-8.25206	5.37e-06	2.11e-05	GO:0000166	nucleotide binding	NA	Lonp1	lon peptidase 1, mitochondrial	0	0	0	31.5788	6.69739	2.38221	0	0	0	10.5862	2.24518	0.798596	0	0	0	82	3	7
NM_009821	-8.05315	5.47e-06	2.15e-05	NA	NA	NA	Runx1	runt related transcription factor 1	0.0833362	0.0478249	0.0661361	814.501	247.803	80.3146	0.0120202	0.00689816	0.00953932	117.482	35.7426	11.5844	3	2	3	2115	111	236
NR_003513	-11.3991	5.55e-06	2.17e-05	GO:0005515	protein binding	alpha-2 macroglobulin receptor-associated protein activity	Neat1	nuclear paraspeckle assembly transcript 1 (non-protein coding)	0	0	0	366.622	2.23246	1.36126	0	0	0	115.362	0.702474	0.42834	0	0	0	952	1	4
NM_010668	-7.77016	5.59e-06	2.19e-05	GO:0005198	structural molecule activity	NA	Krt2	keratin 2	0	0	0	7.70214	2.23246	11.5707	0	0	0	2.93751	0.851435	4.41295	0	0	0	20	1	34
NM_001242934	-7.47312	5.59e-06	2.19e-05	NA	NA	NA	Bcl11a	B cell CLL/lymphoma 11A (zinc finger protein)	0	0	0	11.9383	13.3948	1.36126	0	0	0	2.25634	2.53161	0.257279	0	0	0	31	6	4
NM_001093776	-7.0382	5.65e-06	2.21e-05	NA	NA	NA	Myt1l	myelin transcription factor 1-like	0	0	0	3.46596	8.92985	4.76443	0	0	0	0.486178	1.25261	0.668316	0	0	0	9	4	14
NM_001168623	-9.04223	5.68e-06	2.22e-05	NA	NA	NA	Znrf1	zinc and ring finger 1	0	0	0	63.1575	2.23246	3.74348	0	0	0	505.26	17.8597	29.9478	0	0	0	164	1	11
NM_008466	-8.36145	5.7e-06	2.22e-05	GO:0005488	binding	ligand	Kpna3	karyopherin (importin) alpha 3	0	0.0239125	0.198408	357.379	596.067	415.866	0	0.00571522	0.0474207	85.4157	142.464	99.3944	0	1	9	928	267	1222
NM_001081049	-7.4439	5.89e-06	2.29e-05	GO:0003677	DNA binding	microtubule/chromatin interaction	Mll1	myeloid/lymphoid or mixed-lineage leukemia 1	0	0	0.0220454	45.0575	4.46492	34.7122	0	0	0.00133811	2.7349	0.271012	2.10697	0	0	1	117	2	102
NM_145938	-9.10962	5.94e-06	2.3e-05	GO:0001682	tRNA 5'-leader removal	tRNA 5' leader removal	Rpp40	ribonuclease P 40 subunit (human)	0	0	0	67.7788	2.23246	3.06285	0	0	0	24.7007	0.813579	1.1162	0	0	0	176	1	9
NM_001146224	-7.66588	5.95e-06	2.3e-05	NA	NA	NA	Dpy30	dpy-30 homolog (C. elegans)	0	0	0	7.31703	2.23246	10.5498	0	0	0	43.2961	13.2098	62.4249	0	0	0	19	1	31
NM_028722	-8.21798	5.99e-06	2.32e-05	GO:0003674	molecular_function	molecular function	Msl1	male-specific lethal 1 homolog (Drosophila)	0.0833362	0.0239125	0.110227	1026.31	107.158	174.242	0.0191621	0.00549838	0.0253453	235.988	24.6397	40.0648	3	1	5	2665	48	512
NR_029463	-7.70031	6.05e-06	2.34e-05	NA	NA	NA	9430083A17Rik	RIKEN cDNA 9430083A17 gene	0.0833362	0.0478249	0.0661361	286.134	216.549	262.043	0.0278623	0.0159896	0.0221117	95.6652	72.4001	87.6106	3	2	3	743	97	770
NM_016777	-8.67425	6.11e-06	2.35e-05	NA	NA	NA	Nasp	nuclear autoantigenic sperm protein (histone-binding)	0.111115	0	0	346.981	390.681	237.541	0.0358089	0	0	111.821	125.904	76.5519	4	0	0	901	175	698
NM_019632	-8.49697	6.11e-06	2.35e-05	GO:0005488	binding	ligand	Napb	N-ethylmaleimide sensitive fusion protein attachment protein beta	0	0.0239125	0	113.992	2.23246	66.702	0	0.00645585	0	30.7753	0.602716	18.0081	0	1	0	296	1	196
NR_040354	-8.1491	6.08e-06	2.35e-05	GO:0003674	molecular_function	molecular function	C630020P19Rik	RIKEN cDNA C630020P19 gene	0	0	0	26.1873	2.23246	5.78537	0	0	0	6.18208	0.527021	1.36576	0	0	0	68	1	17
NM_201370	-7.67454	6.15e-06	2.37e-05	GO:0000166	nucleotide binding	NA	Wee2	WEE1 homolog 2 (S. pombe)	0	0	0	6.93193	2.23246	10.8901	0	0	0	2.39197	0.770346	3.7578	0	0	0	18	1	32
NM_178242	-7.87666	6.27e-06	2.4e-05	NA	NA	NA	Tnrc18	trinucleotide repeat containing 18	0	0	0	20.0256	2.23246	5.44506	0	0	0	3.21799	0.358744	0.874989	0	0	0	52	1	16
NM_133986	-7.35037	6.3e-06	2.41e-05	GO:0016020	membrane	NA	Tcta	T cell leukemia translocation altered gene	0.0277787	0	0.0440907	173.683	73.6712	22.1206	0.0170213	0	0.0270164	106.424	45.1417	13.5543	1	0	2	451	33	65
NM_172875	-8.95073	6.36e-06	2.44e-05	GO:0003824	catalytic activity	enzyme activity	Adc	arginine decarboxylase	0	0	0.0881815	189.088	75.9037	429.819	0	0	0.0457373	98.0744	39.3691	222.935	0	0	4	491	34	1263
NM_001170419	-7.21127	6.42e-06	2.45e-05	NA	NA	NA	Prok2	prokineticin 2	0.0555575	0	0.0220454	14.6341	116.088	93.5869	0.0418985	0	0.0166255	11.0362	87.5475	70.5784	2	0	1	38	52	275
NM_207649	-7.08996	6.51e-06	2.48e-05	NA	NA	NA	Rcan2	regulator of calcineurin 2	0	0	0	3.08086	6.69739	6.12569	0	0	0	0.914743	1.98853	1.81879	0	0	0	8	3	18
NM_175198	-8.15352	6.52e-06	2.49e-05	GO:0003677	DNA binding	microtubule/chromatin interaction	Prox2	prospero homeobox 2	0	0	0	29.2681	4.46492	3.06285	0	0	0	10.8925	1.66168	1.13988	0	0	0	76	2	9
NR_033120	-7.05867	6.59e-06	2.5e-05	NA	NA	NA	Klk1b7-ps	kallikrein 1-related peptidase b7, pseudogene	0	0	0	7.31703	11.1623	1.70158	0	0	0	16.224	24.7501	3.77291	0	0	0	19	5	5
NM_001167944	-9.38149	6.68e-06	2.54e-05	GO:0003676	nucleic acid binding	NA	Zkscan5	zinc finger with KRAB and SCAN domains 5	0	0	0	85.8789	2.23246	1.70158	0	0	0	23.9751	0.623244	0.475037	0	0	0	223	1	5
NM_001243103	-7.49103	6.76e-06	2.57e-05	NA	NA	NA	AI182371	expressed sequence AI182371	0	0	0	11.9383	2.23246	5.78537	0	0	0	7.07246	1.32255	3.42735	0	0	0	31	1	17
NM_025555	-7.08756	6.94e-06	2.63e-05	GO:0003674	molecular_function	molecular function	2410004B18Rik	RIKEN cDNA 2410004B18 gene	0	0	0.0440907	7.70214	53.5791	58.5344	0	0	0.0450826	7.8754	54.7843	59.8511	0	0	2	20	24	172
NM_011144	-8.16458	7.28e-06	2.75e-05	NA	NA	NA	Ppara	peroxisome proliferator activated receptor alpha	0	0	0	28.883	2.23246	4.42411	0	0	0	3.87536	0.299539	0.593601	0	0	0	75	1	13
NM_026006	-6.43829	7.34e-06	2.77e-05	GO:0003674	molecular_function	molecular function	Sft2d3	SFT2 domain containing 3	0	0.0239125	0.0881815	53.915	118.32	40.8379	0	0.00850675	0.0313702	19.18	42.092	14.5279	0	1	4	140	53	120
NR_026944	-6.53166	7.4e-06	2.79e-05	NA	NA	NA	Gm10941	predicted gene 10941	0	0	0.0220454	29.2681	24.5571	5.44506	0	0	0.0309192	41.0493	34.4419	7.63683	0	0	1	76	11	16
NM_001165971	-6.59511	7.45e-06	2.8e-05	NA	NA	NA	Gm5803	predicted gene 5803	0	0.0478249	0.0220454	86.264	40.1843	21.0996	0	0.0410162	0.0189068	73.9828	34.4634	18.0957	0	2	1	224	18	62
NM_001033339	-6.87023	7.51e-06	2.82e-05	GO:0004222	metalloendopeptidase activity	metalloendoprotease activity	Mmp25	matrix metallopeptidase 25	0	0	0	3.85107	13.3948	2.0419	0	0	0	1.13836	3.95944	0.603576	0	0	0	10	6	6
NM_025633	-8.56099	7.64e-06	2.87e-05	GO:0004177	aminopeptidase activity	NA	Metap1d	methionyl aminopeptidase type 1D (mitochondrial)	0.0277787	0	0	97.4321	2.23246	95.9692	0.0218903	0	0	76.7786	1.75923	75.6258	1	0	0	253	1	282
NM_001142937	-6.87335	7.62e-06	2.87e-05	GO:0005634	nucleus	cell nucleus	Moap1	modulator of apoptosis 1	0	0.0239125	0.0440907	76.6363	127.25	5.10474	0	0.00648738	0.0119617	20.7912	34.5226	1.3849	0	1	2	199	57	15
NM_021399	-6.9166	7.71e-06	2.89e-05	NA	NA	NA	Bcl11b	B cell leukemia/lymphoma 11B	0	0.0239125	0.0661361	54.6852	49.1142	89.1628	0	0.00310149	0.00857797	7.09276	6.37019	11.5646	0	1	3	142	22	262
NM_018873	-6.58399	7.7e-06	2.89e-05	GO:0005515	protein binding	alpha-2 macroglobulin receptor-associated protein activity	Srcin1	SRC kinase signaling inhibitor 1	0.0277787	0	0	6.16171	35.7194	18.7174	0.00397691	0	0	0.882135	5.11373	2.67965	1	0	0	16	16	55
NM_001033445	-7.05524	7.74e-06	2.9e-05	GO:0003674	molecular_function	molecular function	Fam59a	family with sequence similarity 59, member A	0	0	0	1.54043	17.8597	3.06285	0	0	0	0.32166	3.72932	0.639558	0	0	0	4	8	9
NM_009579	-8.36804	7.88e-06	2.95e-05	GO:0001701	in utero embryonic development	NA	Slc30a1	solute carrier family 30 (zinc transporter), member 1	0	0	0	36.5852	2.23246	3.40316	0	0	0	6.99258	0.426694	0.650451	0	0	0	95	1	10
NR_028507	-9.6555	8.05e-06	3.01e-05	NA	NA	NA	Prr3	proline-rich polypeptide 3	0	0	0	106.29	2.23246	1.02095	0	0	0	54.7038	1.14898	0.52545	0	0	0	276	1	3
NM_030220	-6.93365	8.11e-06	3.02e-05	NA	NA	NA	Sp2	Sp2 transcription factor	0	0	0	5.7766	4.46492	4.08379	0	0	0	1.89895	1.46776	1.34247	0	0	0	15	2	12
NM_027357	-6.90433	8.13e-06	3.03e-05	GO:0000502	proteasome complex	26S proteasome	Psmd1	proteasome (prosome, macropain) 26S subunit, non-ATPase, 1	0	0.0478249	0	77.0214	22.3246	23.4818	0	0.0145763	0	23.475	6.80421	7.15691	0	2	0	200	10	69
NR_028515	-7.06275	8.33e-06	3.09e-05	GO:0003674	molecular_function	molecular function	Snora78	small nucleolar RNA, H/ACA box 7	0	0	0	8.85746	4.46492	3.06285	0	0	0	56.0599	28.259	19.3851	0	0	0	23	2	9
NR_040270	-6.92532	8.43e-06	3.13e-05	NA	NA	NA	2900056M20Rik	RIKEN cDNA 2900056M20 gene	0	0	0	4.62128	4.46492	4.76443	0	0	0	1.09691	1.0598	1.13089	0	0	0	12	2	14
NM_172616	-6.20233	8.45e-06	3.13e-05	GO:0005488	binding	ligand	C330027C09Rik	RIKEN cDNA C330027C09 gene	0.0277787	0	0.0440907	26.1873	91.5309	14.9739	0.00695337	0	0.0110365	6.55501	22.9114	3.74816	1	0	2	68	41	44
NM_011127	-8.65978	8.48e-06	3.14e-05	NA	NA	NA	Prrx1	paired related homeobox 1	0	0	0	48.5235	2.23246	2.38221	0	0	0	9.91084	0.455977	0.486563	0	0	0	126	1	7
NM_022995	-7.52137	8.54e-06	3.16e-05	GO:0005515	protein binding	alpha-2 macroglobulin receptor-associated protein activity	Pmepa1	prostate transmembrane protein, androgen induced 1	0	0	0	14.6341	11.1623	1.02095	0	0	0	3.22692	2.46137	0.225126	0	0	0	38	5	3
NM_010658	-9.32586	8.58e-06	3.17e-05	GO:0003677	DNA binding	microtubule/chromatin interaction	Mafb	v-maf musculoaponeurotic fibrosarcoma oncogene family, protein B (avian)	0	0	0	83.5682	2.23246	1.02095	0	0	0	24.6514	0.658543	0.301165	0	0	0	217	1	3
NM_173762	-9.05747	8.66e-06	3.2e-05	GO:0000166	nucleotide binding	NA	Cenpe	centromere protein E	0	0	0	67.3937	2.23246	1.70158	0	0	0	8.57536	0.284064	0.216514	0	0	0	175	1	5
NM_153788	-8.29946	8.71e-06	3.22e-05	GO:0003674	molecular_function	molecular function	Acap1	ArfGAP with coiled-coil, ankyrin repeat and PH domains 1	0	0	0	35.0447	2.23246	3.06285	0	0	0	13.9955	0.891558	1.22318	0	0	0	91	1	9
NM_011387	-7.38494	8.8e-06	3.25e-05	NA	NA	NA	Slc10a1	solute carrier family 10 (sodium/bile acid cotransporter family), member 1	0	0.0239125	0.0661361	45.0575	40.1843	153.823	0	0.0381988	0.105649	71.9769	64.1922	245.723	0	1	3	117	18	452
NM_008249	-7.20869	9.04e-06	3.32e-05	GO:0000154	rRNA modification	rRNA editing	Tfb2m	transcription factor B2, mitochondrial	0	0.0239125	0.0661361	182.926	55.8115	41.5186	0	0.00973635	0.0269284	74.4812	22.7246	16.905	0	1	3	475	25	122
NM_207636	-7.20189	9.08e-06	3.33e-05	GO:0001669	acrosomal vesicle	acrosome	Fndc3a	fibronectin type III domain containing 3A	0	0	0	5.3915	2.23246	7.14664	0	0	0	0.874959	0.362295	1.15979	0	0	0	14	1	21
NM_145584	-6.95332	9.09e-06	3.33e-05	GO:0005576	extracellular region	extracellular	Spon1	spondin 1, (f-spondin) extracellular matrix protein	0	0	0	3.85107	4.46492	5.44506	0	0	0	0.622949	0.722246	0.880792	0	0	0	10	2	16
NM_001080746	-6.41479	9.08e-06	3.33e-05	GO:0003677	DNA binding	microtubule/chromatin interaction	Gtf2i	general transcription factor II I	0	0	0.0220454	16.9447	42.4168	2.72253	0	0	0.00492524	3.78568	9.47649	0.608251	0	0	1	44	19	8
NM_001111060	-6.22174	9.22e-06	3.38e-05	GO:0001971	negative regulation of activation of membrane attack complex	down regulation of activation of membrane attack complex	Cd59a	CD59a antigen	0	0.0478249	0.0220454	23.4915	102.693	10.2095	0	0.0263789	0.0121596	12.9573	56.6427	5.63127	0	2	1	61	46	30
NM_009173	-8.53425	9.51e-06	3.48e-05	GO:0004842	ubiquitin-protein ligase activity	anaphase-promoting complex activity	Siah1b	seven in absentia 1B	0	0	0	2.69575	2.23246	27.2253	0	0	0	1.57003	1.30021	15.8563	0	0	0	7	1	80
NM_010477	-7.62161	9.53e-06	3.49e-05	GO:0000166	nucleotide binding	NA	Hspd1	heat shock protein 1 (chaperonin)	0	0	0.110227	52.7597	509.001	17.6964	0	0	0.0470251	22.5084	217.151	7.54968	0	0	5	137	228	52
NM_001080819	-7.49549	9.54e-06	3.49e-05	GO:0000790	nuclear chromatin	NA	Arid1a	AT rich interactive domain 1A (SWI-like)	0.0277787	0.0956499	0.132272	292.296	261.198	279.74	0.00338972	0.0116717	0.0161406	35.6676	31.8729	34.1354	1	4	6	759	117	822
NM_009125	-8.67906	9.58e-06	3.5e-05	GO:0005634	nucleus	cell nucleus	Atxn2	ataxin 2	0	0	0.0440907	79.332	6.69739	210.996	0	0	0.00980448	17.6411	1.4893	46.9193	0	0	2	206	3	620
NM_177603	-7.86226	9.68e-06	3.53e-05	GO:0003674	molecular_function	molecular function	Frat2	frequently rearranged in advanced T cell lymphomas 2	0	0	0	23.4915	6.69739	1.36126	0	0	0	10.8807	3.10208	0.630507	0	0	0	61	3	4
NM_023685	-7.23576	9.68e-06	3.53e-05	NA	NA	NA	Zkscan3	zinc finger with KRAB and SCAN domains 3	0	0	0	10.783	2.23246	4.08379	0	0	0	4.13935	0.856991	1.56768	0	0	0	28	1	12
NM_021371	-6.80929	9.68e-06	3.53e-05	GO:0005509	calcium ion binding	calcium ion storage activity	Caln1	calneuron 1	0	0	0	3.85107	13.3948	1.70158	0	0	0	1.49556	5.20185	0.660808	0	0	0	10	6	5
NM_010666	-6.91556	9.84e-06	3.57e-05	GO:0005198	structural molecule activity	NA	Krt27	keratin 27	0	0	0	1.92553	17.8597	2.0419	0	0	0	1.24469	11.5447	1.31991	0	0	0	5	8	6
NM_025800	-7.51514	9.91e-06	3.59e-05	GO:0004864	protein phosphatase inhibitor activity	phosphoprotein phosphatase inhibitor activity	Ppp1r2	protein phosphatase 1, regulatory (inhibitor) subunit 2	0.0277787	0.0239125	0	140.949	8.92985	41.8589	0.00680851	0.0058609	0	34.5464	2.18869	10.2595	1	1	0	366	4	123
NM_133865	-7.71883	1e-05	3.64e-05	NA	NA	NA	Dclre1b	DNA cross-link repair 1B, PSO2 homolog (S. cerevisiae)	0.0277787	0	0.0220454	7.31703	305.847	3.40316	0.00647221	0	0.00513639	1.70481	71.2598	0.792908	1	0	1	19	137	10
NM_007859	-6.89709	1.01e-05	3.65e-05	GO:0000790	nuclear chromatin	NA	Dffb	DNA fragmentation factor, beta subunit	0	0	0	2.31064	17.8597	1.70158	0	0	0	1.1244	8.69085	0.82802	0	0	0	6	8	5
NM_029947	-8.03267	1.04e-05	3.75e-05	GO:0003676	nucleic acid binding	NA	Prdm8	PR domain containing 8	0	0	0.0220454	2.69575	15.6272	87.1209	0	0	0.00705904	0.863192	5.00392	27.8966	0	0	1	7	7	256
NM_022563	-7.55607	1.1e-05	3.95e-05	GO:0000166	nucleotide binding	NA	Ddr2	discoidin domain receptor family, member 2	0	0	0.0661361	176.764	29.022	52.0684	0	0	0.00796149	21.2789	3.49368	6.26801	0	0	3	459	13	153
NM_011664	-7.19062	1.1e-05	3.96e-05	GO:0005634	nucleus	cell nucleus	Ubb	ubiquitin B	0.111115	7.24548	0	5024.88	6634.88	6644.67	0.0952142	6.20864	0	4305.81	5685.41	5693.81	4	303	0	13048	2972	19525
NM_001111053	-6.93876	1.12e-05	4.03e-05	NA	NA	NA	Dclk1	doublecortin-like kinase 1	0	0	0	1.15532	13.3948	4.08379	0	0	0	0.24343	2.82233	0.860471	0	0	0	3	6	12
NM_030708	-6.83629	1.13e-05	4.05e-05	GO:0003677	DNA binding	microtubule/chromatin interaction	Zfhx4	zinc finger homeodomain 4	0	0	0	6.93193	4.46492	2.72253	0	0	0	0.499238	0.321565	0.196077	0	0	0	18	2	8
NM_029851	-8.42437	1.15e-05	4.11e-05	GO:0000166	nucleotide binding	NA	Dync2h1	dynein cytoplasmic 2 heavy chain 1	0	0	0	40.8213	4.46492	1.02095	0	0	0	2.90316	0.31754	0.0726085	0	0	0	106	2	3
NM_029327	-7.8358	1.15e-05	4.11e-05	GO:0003674	molecular_function	molecular function	Lyrm7	LYR motif containing 7	0	0	0.0220454	6.54682	174.132	1.02095	0	0	0.0100894	2.99626	79.6943	0.467253	0	0	1	17	78	3
NM_175550	-7.51244	1.15e-05	4.11e-05	GO:0005198	structural molecule activity	NA	Ap4e1	adaptor-related protein complex AP-4, epsilon 1	0.138894	0.0239125	0.0440907	263.028	301.382	206.912	0.0212213	0.00365355	0.00673655	40.1876	46.0477	31.6138	5	1	2	683	135	608
NM_013860	-8.3876	1.15e-05	4.12e-05	GO:0000932	cytoplasmic mRNA processing body	cytoplasmic foci	Limd1	LIM domains containing 1	0	0	0.0440907	141.334	4.46492	127.278	0	0	0.00907031	29.0751	0.91852	26.1836	0	0	2	367	2	374
NM_144797	-8.45669	1.16e-05	4.15e-05	GO:0003674	molecular_function	molecular function	Metrnl	meteorin, glial cell differentiation regulator-like	0	0	0	42.3618	2.23246	1.70158	0	0	0	17.1366	0.903099	0.688342	0	0	0	110	1	5
NM_181409	-6.18858	1.16e-05	4.15e-05	GO:0003674	molecular_function	molecular function	Mtmr11	myotubularin related protein 11	0	0.0239125	0.0440907	41.9767	78.1362	7.48696	0	0.00845262	0.0155853	14.838	27.6197	2.6465	0	1	2	109	35	22
NR_015572	-6.93391	1.19e-05	4.24e-05	GO:0003674	molecular_function	molecular function	1810014B01Rik	RIKEN cDNA 1810014B01 gene	0	0.0239125	0	44.6724	37.9519	2.0419	0	0.0147335	0	27.5246	23.3838	1.2581	0	1	0	116	17	6
NM_009846	-8.4815	1.21e-05	4.31e-05	GO:0001666	response to hypoxia	response to hypoxic stress	Cd24a	CD24a antigen	0	0	0.28659	847.235	1203.3	187.174	0	0	0.15764	466.026	661.879	102.956	0	0	13	2200	539	550
NM_019923	-7.64795	1.21e-05	4.31e-05	NA	NA	NA	Itpr2	inositol 1,4,5-triphosphate receptor 2	0	0.0239125	0	8.08725	154.04	1.02095	0	0.00201283	0	0.680745	12.9663	0.0859384	0	1	0	21	69	3
NM_009557	-7.8171	1.24e-05	4.39e-05	GO:0003676	nucleic acid binding	NA	Zfp46	zinc finger protein 46	0	0	0	23.1064	6.69739	1.02095	0	0	0	4.97983	1.4434	0.220032	0	0	0	60	3	3
NR_040351	-7.34753	1.24e-05	4.41e-05	NA	NA	NA	Gm5475	predicted gene 5475	0.0555575	0	0.0881815	288.83	207.619	38.4557	0.0239163	0	0.0379602	124.335	89.3754	16.5543	2	0	4	750	93	113
NM_172950	-6.70851	1.25e-05	4.43e-05	NA	NA	NA	Lpin1	lipin 1	0	0	0	3.08086	13.3948	1.70158	0	0	0	0.559952	2.43453	0.309266	0	0	0	8	6	5
NM_027395	-7.33083	1.32e-05	4.67e-05	GO:0003714	transcription corepressor activity	transcription co-repressor activity	Basp1	brain abundant, membrane attached signal protein 1	0	0	0.0440907	13.0936	13.3948	89.1628	0	0	0.023743	7.05096	7.21312	48.0145	0	0	2	34	6	262
NM_007780	-5.60715	1.35e-05	4.76e-05	GO:0004872	receptor activity	receptor guanylate cyclase activity	Csf2rb	colony stimulating factor 2 receptor, beta, low-affinity (granulocyte-macrophage)	0	0.0239125	0.0220454	11.1681	40.1843	7.82727	0	0.00500366	0.00461297	2.33691	8.40852	1.63785	0	1	1	29	18	23
NM_177311	-6.60796	1.36e-05	4.78e-05	NA	NA	NA	Serac1	serine active site containing 1	0	0	0.0220454	5.7766	13.3948	26.2043	0	0	0.00396785	1.03971	2.41087	4.7164	0	0	1	15	6	77
NM_033370	-9.10259	1.39e-05	4.89e-05	GO:0005198	structural molecule activity	NA	Copb1	coatomer protein complex, subunit beta 1	0	0	0.0440907	94.7363	2.23246	291.991	0	0	0.0132127	28.3897	0.669003	87.5011	0	0	2	246	1	858
NM_153529	-7.36673	1.4e-05	4.92e-05	GO:0005886	plasma membrane	bacterial inner membrane	Nrn1	neuritin 1	0.0277787	0	0	51.2192	2.23246	35.0526	0.0173834	0	0	32.0521	1.39703	21.9353	1	0	0	133	1	103
NM_001163154	-7.15672	1.4e-05	4.92e-05	GO:0003677	DNA binding	microtubule/chromatin interaction	Etv1	ets variant gene 1	0	0	0	11.9383	2.23246	2.72253	0	0	0	3.14084	0.587335	0.716267	0	0	0	31	1	8
NM_201640	-8.09721	1.44e-05	5.05e-05	NA	NA	NA	Cyp4a31	cytochrome P450, family 4, subfamily a, polypeptide 31	0	0	0	1.92553	2.23246	19.7383	0	0	0	0.763798	0.885546	7.82957	0	0	0	5	1	58
NM_001168578	-6.87229	1.47e-05	5.16e-05	GO:0003674	molecular_function	molecular function	Tceal8	transcription elongation factor A (SII)-like 8	0.111115	0.0239125	0.0661361	225.288	171.9	95.6288	0.0470427	0.0101238	0.0280001	95.38	72.7771	40.4864	4	1	3	585	77	281
NM_025498	-7.75029	1.48e-05	5.18e-05	GO:0005783	endoplasmic reticulum	ER	Psenen	presenilin enhancer 2 homolog (C. elegans)	0.0277787	0	0	10.783	4.46492	79.2937	0.0424751	0	0	16.4878	6.8271	121.244	1	0	0	28	2	233
NM_134012	-7.55905	1.48e-05	5.18e-05	GO:0003674	molecular_function	molecular function	Mbtd1	mbt domain containing 1	0.0833362	0.0717374	0.176363	295.377	95.9959	565.265	0.0158826	0.0136721	0.0336122	56.2945	18.2954	107.731	3	3	8	767	43	1661
NM_001114311	-8.3996	1.49e-05	5.22e-05	GO:0003674	molecular_function	molecular function	Stox2	storkhead box 2	0	0.0239125	0	1.15532	272.36	2.0419	0	0.00228369	0	0.110335	26.0109	0.195005	0	1	0	3	122	6
NM_028638	-7.0497	1.52e-05	5.32e-05	GO:0003824	catalytic activity	enzyme activity	Gadl1	glutamate decarboxylase-like 1	0	0.0239125	0	5.00639	11.1623	41.5186	0	0.00652099	0	1.36526	3.04399	11.3222	0	1	0	13	5	122
NM_001166407	-7.04301	1.53e-05	5.33e-05	NA	NA	NA	Kif20a	kinesin family member 20A	0	0.0239125	0.154318	108.985	218.781	129.66	0	0.00664974	0.0429137	30.3074	60.8402	36.0569	0	1	7	283	98	381
NM_001039484	-7.07536	1.54e-05	5.35e-05	GO:0000166	nucleotide binding	NA	Kcnj10	potassium inwardly-rectifying channel, subfamily J, member 10	0.0277787	0	0	19.2553	93.7634	1.02095	0.00513565	0	0	3.55987	17.3347	0.18875	1	0	0	50	42	3
NM_023624	-6.62152	1.56e-05	5.42e-05	GO:0001972	retinoic acid binding	NA	Lrat	lecithin-retinol acyltransferase (phosphatidylcholine-retinol-O-acyltransferase)	0	0	0	1.92553	11.1623	2.72253	0	0	0	0.359846	2.08602	0.508789	0	0	0	5	5	8
NM_001163614	-7.60582	1.56e-05	5.43e-05	GO:0003674	molecular_function	molecular function	Ascl4	achaete-scute complex homolog 4 (Drosophila)	0.22223	0.0239125	0.220454	249.164	348.264	865.084	0.191908	0.0206498	0.190375	215.168	300.746	747.05	8	1	10	647	156	2542
NM_011774	-6.42992	1.56e-05	5.43e-05	GO:0005385	zinc ion transmembrane transporter activity	cobalt, zinc uptake permease activity	Slc30a4	solute carrier family 30 (zinc transporter), member 4	0	0.0239125	0	31.9639	22.3246	3.06285	0	0.0043612	0	5.82963	4.07161	0.558608	0	1	0	83	10	9
NM_173772	-6.74263	1.58e-05	5.49e-05	GO:0004308	exo-alpha-sialidase activity	acetylneuraminidase activity	Neu4	sialidase 4	0	0	0	1.15532	13.3948	3.06285	0	0	0	0.256112	2.96936	0.678973	0	0	0	3	6	9
NM_013555	-6.6003	1.59e-05	5.51e-05	GO:0003677	DNA binding	microtubule/chromatin interaction	Hoxd9	homeobox D9	0.0277787	0.0478249	0.132272	170.602	203.154	59.215	0.0132154	0.0227521	0.0629269	81.1619	96.648	28.1708	1	2	6	443	91	174
NM_183310	-6.82693	1.62e-05	5.62e-05	NA	NA	NA	Fam190a	family with sequence similarity 190, member A	0	0	0	8.47235	4.46492	1.70158	0	0	0	1.49556	0.788159	0.300367	0	0	0	22	2	5
NM_007755	-7.81502	1.63e-05	5.65e-05	NA	NA	NA	Cpeb1	cytoplasmic polyadenylation element binding protein 1	0	0	0.0440907	202.566	8.92985	18.7174	0	0	0.0141181	64.8627	2.85938	5.9934	0	0	2	526	4	55
NR_003625	-7.02628	1.64e-05	5.66e-05	NA	NA	NA	1700073E17Rik	ribosomal protein L7 pseudogene	0	0	0	2.69575	2.23246	7.48696	0	0	0	0.586032	0.485318	1.6276	0	0	0	7	1	22
NM_009521	-7.09126	1.65e-05	5.68e-05	GO:0000122	negative regulation of transcription from RNA polymerase II promoter	down regulation of global transcription from RNA polymerase II promoter	Wnt3	wingless-related MMTV integration site 3	0.0277787	0	0.0440907	10.3979	270.128	4.08379	0.00890344	0	0.0141317	3.33266	86.5794	1.30891	1	0	2	27	121	12
NM_033581	-7.4244	1.68e-05	5.79e-05	GO:0005624	membrane fraction	NA	Pcdhgc3	protocadherin gamma subfamily C, 3	0.0555575	0.0956499	0.0881815	39.2809	314.777	351.887	0.0216261	0.0372323	0.0343252	15.2904	122.529	136.974	2	4	4	102	141	1034
NM_030725	-7.41769	1.7e-05	5.84e-05	GO:0003674	molecular_function	molecular function	Syt13	synaptotagmin XIII	0	0	0	16.9447	2.23246	2.0419	0	0	0	4.51017	0.594214	0.543491	0	0	0	44	1	6
NM_001033380	-7.78118	1.72e-05	5.91e-05	GO:0003674	molecular_function	molecular function	Itpripl2	inositol 1,4,5-triphosphate receptor interacting protein-like 2	0	0	0	24.2617	2.23246	1.70158	0	0	0	3.53412	0.325195	0.247863	0	0	0	63	1	5
NM_001081300	-5.92312	1.72e-05	5.91e-05	GO:0003677	DNA binding	microtubule/chromatin interaction	Tshz1	teashirt zinc finger family member 1	0	0	0.0440907	12.7085	22.3246	21.4399	0	0	0.00758094	2.1851	3.83848	3.68637	0	0	2	33	10	63
NM_025451	-7.79927	1.73e-05	5.94e-05	GO:0004860	protein kinase inhibitor activity	NA	Camk2n1	calcium/calmodulin-dependent protein kinase II inhibitor 1	0	0	0	24.6468	2.23246	1.70158	0	0	0	6.81794	0.617555	0.4707	0	0	0	64	1	5
NM_144883	-6.16227	1.74e-05	5.97e-05	NA	NA	NA	5430407P10Rik	RIKEN cDNA 5430407P10 gene	0	0	0.0440907	5.3915	51.3466	20.0787	0	0	0.0126588	1.54795	14.7421	5.76476	0	0	2	14	23	59
NM_030562	-5.83184	1.75e-05	5.99e-05	NA	NA	NA	Lrfn1	leucine rich repeat and fibronectin type III domain containing 1	0	0.0239125	0	13.0936	8.92985	9.18854	0	0.0138382	0	7.57734	5.16774	5.31744	0	1	0	34	4	27
NM_001243760	-5.89989	1.76e-05	6.03e-05	GO:0000122	negative regulation of transcription from RNA polymerase II promoter	down regulation of global transcription from RNA polymerase II promoter	Ciita	class II transactivator	0.0277787	0	0	15.7894	24.5571	3.40316	0.00516525	0	0	2.93592	4.56621	0.632793	1	0	0	41	11	10
NM_134014	-5.66919	1.78e-05	6.08e-05	NA	NA	NA	Xpo1	exportin 1, CRM1 homolog (yeast)	1.13893	2.53472	4.67362	2375.34	1029.16	3208.16	0.220296	0.490275	0.903988	459.447	199.065	620.534	41	106	212	6168	461	9427
NM_001085549	-7.52357	1.81e-05	6.16e-05	GO:0003674	molecular_function	molecular function	Gm12824	predicted gene 12824	0	0	0.0220454	2.69575	8.92985	61.5972	0	0	0.00332811	0.406967	1.3481	9.2991	0	0	1	7	4	181
NM_001081363	-6.07686	1.81e-05	6.18e-05	GO:0000085	G2 phase of mitotic cell cycle	NA	Cenpf	centromere protein F	0.0833362	0	0.0440907	43.5171	142.878	22.8012	0.00748081	0	0.00395788	3.90638	12.8256	2.04678	3	0	2	113	64	67
NM_001114662	-7.23964	1.83e-05	6.22e-05	GO:0003674	molecular_function	molecular function	Mfsd4	major facilitator superfamily domain containing 4	0	0	0.0220454	16.5596	2.23246	44.2411	0	0	0.0100572	7.55456	1.01846	20.183	0	0	1	43	1	130
NM_001007581	-6.50347	1.88e-05	6.38e-05	GO:0003674	molecular_function	molecular function	2810408M09Rik	RIKEN cDNA 2810408M09 gene	0	0.0717374	0	36.2001	131.715	5.44506	0	0.0383623	0	19.3583	70.436	2.9118	0	3	0	94	59	16
NM_001205331	-6.40481	1.88e-05	6.38e-05	NA	NA	NA	Mtap4	microtubule-associated protein 4	0	0	0.0220454	1.54043	37.9519	13.6126	0	0	0.00725177	0.50672	12.4842	4.47784	0	0	1	4	17	40
NM_025793	-7.00679	1.92e-05	6.52e-05	GO:0006914	autophagy	chaperone-mediated autophagy	Wdr45l	Wdr45 like	0	0	0	11.1681	2.23246	2.0419	0	0	0	4.74431	0.948369	0.867416	0	0	0	29	1	6
NM_030731	-6.21208	1.94e-05	6.58e-05	GO:0000139	Golgi membrane	NA	Trim23	tripartite motif-containing 23	0	0	0.0661361	63.1575	31.2545	15.6545	0	0	0.0154958	14.7979	7.32298	3.66789	0	0	3	164	14	46
NM_130884	-6.7139	1.97e-05	6.65e-05	GO:0004449	isocitrate dehydrogenase (NAD+) activity	isocitrate dehydrogenase (NAD) activity	Idh3b	isocitrate dehydrogenase 3 (NAD+) beta	0	0	0	6.93193	2.23246	2.72253	0	0	0	4.52476	1.45722	1.77711	0	0	0	18	1	8
NM_011658	-6.87686	1.99e-05	6.75e-05	GO:0000122	negative regulation of transcription from RNA polymerase II promoter	down regulation of global transcription from RNA polymerase II promoter	Twist1	twist homolog 1 (Drosophila)	0	0.143475	0	36.5852	265.663	69.4245	0	0.0879135	0	22.4174	162.784	42.5395	0	6	0	95	119	204
NM_178654	-6.8098	2.02e-05	6.84e-05	GO:0000166	nucleotide binding	NA	Pkn2	protein kinase N2	0	0	0	8.85746	4.46492	1.36126	0	0	0	1.42197	0.716796	0.218537	0	0	0	23	2	4
NM_007840	-6.93732	2.05e-05	6.89e-05	GO:0000166	nucleotide binding	NA	Ddx5	DEAD (Asp-Glu-Ala-Asp) box polypeptide 5	3.58346	0.119562	0.0220454	2781.24	1268.04	4184.87	1.01428	0.0338416	0.00623985	787.218	358.913	1184.51	129	5	1	7222	568	12297
NM_001083958	-7.32156	2.06e-05	6.92e-05	GO:0003674	molecular_function	molecular function	Zfp655	zinc finger protein 655	0	0	0.0881815	220.281	66.9739	25.1834	0	0	0.0498201	124.453	37.8383	14.2279	0	0	4	572	30	74
NM_009360	-7.17073	2.07e-05	6.96e-05	GO:0003677	DNA binding	microtubule/chromatin interaction	Tfam	transcription factor A, mitochondrial	0.0833362	0.119562	0.330681	189.473	1314.92	224.268	0.0212321	0.0304617	0.0842498	48.2733	335.011	57.1384	3	5	15	492	589	659
NM_001165965	-6.86864	2.14e-05	7.16e-05	GO:0003674	molecular_function	molecular function	Fndc7	fibronectin type III domain containing 7	0	0	0.0220454	55.0703	4.46492	7.48696	0	0	0.0045212	11.2942	0.915694	1.53547	0	0	1	143	2	22
NM_029790	-8.09192	2.15e-05	7.18e-05	GO:0008168	methyltransferase activity	methylase	Mettl15	methyltransferase like 15	0	0	0	32.7341	2.23246	1.02095	0	0	0	17.2557	1.17684	0.538191	0	0	0	85	1	3
NM_009554	-7.30718	2.14e-05	7.18e-05	GO:0003676	nucleic acid binding	NA	Zfp37	zinc finger protein 37	0	0.0239125	0	81.2576	2.23246	9.52885	0	0.00667387	0	22.6786	0.623071	2.65946	0	1	0	211	1	28
NM_013608	-7.98643	2.15e-05	7.2e-05	NA	NA	NA	Naca	nascent polypeptide-associated complex alpha polypeptide	0	0	0.176363	363.541	596.067	68.0632	0	0	0.156628	322.861	529.367	60.4469	0	0	8	944	267	200
NM_031251	-6.87747	2.17e-05	7.25e-05	GO:0003333	amino acid transmembrane transport	NA	Ctns	cystinosis, nephropathic	0	0.0239125	0	15.7894	2.23246	33.351	0	0.00791542	0	5.22654	0.738981	11.0397	0	1	0	41	1	98
NM_010151	-5.6792	2.17e-05	7.25e-05	GO:0000122	negative regulation of transcription from RNA polymerase II promoter	down regulation of global transcription from RNA polymerase II promoter	Nr2f1	nuclear receptor subfamily 2, group F, member 1	0	0.0478249	0	10.3979	49.1142	6.46601	0	0.0196568	0	4.27369	20.1867	2.65763	0	2	0	27	22	19
NM_178347	-6.85803	2.18e-05	7.27e-05	GO:0000080	G1 phase of mitotic cell cycle	NA	Cdc23	CDC23 (cell division cycle 23, yeast, homolog)	0	0.0239125	0.154318	88.9597	162.97	131.702	0	0.00576204	0.037185	21.4361	39.2698	31.7355	0	1	7	231	73	387
NM_001005477	-7.24848	2.18e-05	7.29e-05	GO:0001709	cell fate determination	NA	Barhl2	BarH-like 2 (Drosophila)	0	0	0.0440907	49.2937	2.23246	66.702	0	0	0.0190292	21.2748	0.963514	28.7881	0	0	2	128	1	196
NM_011843	-7.71945	2.19e-05	7.3e-05	GO:0016020	membrane	NA	Esyt1	extended synaptotagmin-like protein 1	0	0	0.176363	156.739	348.264	211.677	0	0	0.0474604	42.1794	93.7201	56.9636	0	0	8	407	156	622
NM_001163637	-5.65992	2.21e-05	7.37e-05	GO:0003674	molecular_function	molecular function	Jakmip2	janus kinase and microtubule interacting protein 2	0.0277787	0.0478249	0.0220454	13.8639	104.926	9.52885	0.00786265	0.0135366	0.00623985	3.9241	29.6988	2.6971	1	2	1	36	47	28
NM_011402	-6.60278	2.25e-05	7.49e-05	GO:0001701	in utero embryonic development	NA	Slc34a2	solute carrier family 34 (sodium phosphate), member 2	0	0.0239125	0	22.7213	2.23246	21.4399	0	0.00571112	0	5.42663	0.533189	5.12059	0	1	0	59	1	63
NM_146134	-6.61935	2.27e-05	7.56e-05	NA	NA	NA	Aph1a	anterior pharynx defective 1a homolog (C. elegans)	0	0.119562	0.0220454	171.373	87.066	34.0316	0	0.0590431	0.0108866	84.6284	42.9956	16.8057	0	5	1	445	39	100
NM_146104	-6.61935	2.27e-05	7.56e-05	GO:0001656	metanephros development	NA	Aph1a	anterior pharynx defective 1a homolog (C. elegans)	0	0.119562	0.0220454	171.373	87.066	34.0316	0	0.0371196	0.00684426	53.2048	27.0307	10.5655	0	5	1	445	39	100
NM_001081045	-7.16055	2.3e-05	7.63e-05	GO:0000123	histone acetyltransferase complex	histone acetylase complex	1700081L11Rik	RIKEN cDNA 1700081L11 gene	0	0.143475	0	23.8766	292.452	110.603	0	0.025973	0	4.32234	52.9422	20.0222	0	6	0	62	131	325
NM_011415	-6.16537	2.36e-05	7.8e-05	GO:0000122	negative regulation of transcription from RNA polymerase II promoter	down regulation of global transcription from RNA polymerase II promoter	Snai2	snail homolog 2 (Drosophila)	0	0	0.0220454	13.8639	4.46492	15.6545	0	0	0.0109461	6.88374	2.21694	7.77286	0	0	1	36	2	46
NM_011143	-6.67322	2.36e-05	7.81e-05	GO:0000122	negative regulation of transcription from RNA polymerase II promoter	down regulation of global transcription from RNA polymerase II promoter	Pou4f1	POU domain, class 4, transcription factor 1	0.0833362	0.0239125	0.0440907	33.1192	390.681	4.76443	0.0219306	0.00629276	0.0116028	8.71558	102.811	1.2538	3	1	2	86	175	14
NM_001112697	-6.97451	2.4e-05	7.93e-05	GO:0004871	signal transducer activity	hematopoietin/interferon-class (D200-domain) cytokine receptor signal transducer activity	Chrm1	cholinergic receptor, muscarinic 1, CNS	0	0.0239125	0.0220454	11.9383	4.46492	72.8277	0	0.00380227	0.00350539	1.89829	0.709958	11.5802	0	1	1	31	2	214
NM_139291	-6.14404	2.41e-05	7.96e-05	GO:0003674	molecular_function	molecular function	Cdc26	cell division cycle 26	0	0	0.0661361	6.93193	62.5089	32.33	0	0	0.0828774	8.68662	78.332	40.5138	0	0	3	18	28	95
NM_026864	-8.19668	2.42e-05	8e-05	GO:0000166	nucleotide binding	NA	Rasl11a	RAS-like, family 11, member A	0.111115	0	0	241.847	55.8115	280.08	0.0983318	0	0	214.024	49.3907	247.859	4	0	0	628	25	823
NM_001110351	-7.01766	2.43e-05	8.02e-05	NA	NA	NA	Sin3a	transcriptional regulator, SIN3A (yeast)	0	0	0.0440907	63.9278	2.23246	43.5605	0	0	0.00881639	12.783	0.446403	8.71035	0	0	2	166	1	128
NR_028384	-6.36072	2.58e-05	8.49e-05	NA	NA	NA	4930528A17Rik	RIKEN cDNA 4930528A17 gene	0	0	0.0220454	28.1128	26.7895	1.36126	0	0	0.0103841	13.242	12.6187	0.641199	0	0	1	73	12	4
NM_001113414	-6.49056	2.6e-05	8.53e-05	GO:0003677	DNA binding	microtubule/chromatin interaction	Ebf3	early B cell factor 3	0	0	0	1.92553	4.46492	4.08379	0	0	0	0.384185	0.890847	0.814803	0	0	0	5	2	12
NM_020507	-6.5053	2.69e-05	8.8e-05	GO:0010468	regulation of gene expression	regulation of gene product expression	Tob2	transducer of ERBB2, 2	0.0277787	0	0.0220454	2.69575	122.785	6.46601	0.00695163	0	0.00551686	0.674612	30.7271	1.61812	1	0	1	7	55	19
NM_175750	-6.35984	2.71e-05	8.87e-05	GO:0004872	receptor activity	receptor guanylate cyclase activity	Plxna4	plexin A4	0	0	0	2.31064	8.92985	2.0419	0	0	0	0.183123	0.707707	0.161824	0	0	0	6	4	6
NM_009444	-6.98171	2.73e-05	8.95e-05	GO:0005794	Golgi apparatus	Golgi	Tgoln2	trans-golgi network protein 2	0	0	0.154318	18.8702	363.891	69.0842	0	0	0.0688918	8.42422	162.451	30.8412	0	0	7	49	163	203
NM_012010	-7.14404	2.75e-05	8.98e-05	GO:0000166	nucleotide binding	NA	Eif2s3x	eukaryotic translation initiation factor 2, subunit 3, structural gene X-linked	0.0277787	0.3826	0.242499	586.133	218.781	659.873	0.00771846	0.106307	0.0673796	162.86	60.7895	183.349	1	16	11	1522	98	1939
NR_027710	-6.51029	2.75e-05	8.99e-05	NA	NA	NA	Ppargc1a	peroxisome proliferative activated receptor, gamma, coactivator 1 alpha	0	0.0239125	0	41.5916	4.46492	6.80632	0	0.00367432	0	6.39084	0.686067	1.04584	0	1	0	108	2	20
NM_010728	-6.1029	2.81e-05	9.17e-05	GO:0001568	blood vessel development	NA	Lox	lysyl oxidase	0	0.0717374	0.0661361	114.377	40.1843	34.0316	0	0.0198664	0.0183152	31.6745	11.1283	9.42443	0	3	3	297	18	100
NM_133731	-6.7021	2.84e-05	9.26e-05	GO:0003824	catalytic activity	enzyme activity	Prss22	protease, serine, 22	0	0	0	8.47235	2.23246	1.70158	0	0	0	6.37019	1.67854	1.27938	0	0	0	22	1	5
NM_177577	-6.43973	2.86e-05	9.31e-05	NA	NA	NA	Dcdc2a	doublecortin domain containing 2a	0	0	0	3.08086	2.23246	3.74348	0	0	0	0.540501	0.39166	0.65675	0	0	0	8	1	11
NM_001102563	-8.44204	2.88e-05	9.39e-05	GO:0003674	molecular_function	molecular function	Prrt2	proline-rich transmembrane protein 2	0	0.0717374	0.0220454	639.278	84.8335	3.40316	0	0.028764	0.00883937	256.326	34.0151	1.36454	0	3	1	1660	38	10
NM_010311	-7.33083	3.01e-05	9.76e-05	GO:0000166	nucleotide binding	NA	Gnaz	guanine nucleotide binding protein, alpha z subunit	0	0	0	17.3298	2.23246	1.02095	0	0	0	7.10529	0.915318	0.418593	0	0	0	45	1	3
NM_016868	-6.71178	3e-05	9.76e-05	NA	NA	NA	Hif3a	hypoxia inducible factor 3, alpha subunit	0	0	0.0220454	48.1384	2.23246	8.16759	0	0	0.00316653	6.91445	0.320664	1.17317	0	0	1	125	1	24
NM_009551	-6.88528	3.02e-05	9.81e-05	GO:0001701	in utero embryonic development	NA	Zfand5	zinc finger, AN1-type domain 5	0.805583	0.645637	1.2125	878.814	22.3246	3384.44	0.108995	0.0873544	0.16405	118.903	3.02051	457.914	29	27	55	2282	10	9945
NM_007444	-6.5995	3.02e-05	9.81e-05	GO:0004014	adenosylmethionine decarboxylase activity	adenosyl methionine decarboxylase activity	Amd2	S-adenosylmethionine decarboxylase 2	0	0	0.0220454	46.2128	4.46492	5.44506	0	0	0.00687843	14.419	1.39311	1.69893	0	0	1	120	2	16
NM_177082	-6.86826	3.15e-05	0.000101746	GO:0003676	nucleic acid binding	NA	Sp8	trans-acting transcription factor 8	0.0277787	0.143475	0.0220454	260.717	247.803	15.3142	0.00619646	0.0320042	0.00491755	58.1569	55.2762	3.41607	1	6	1	677	111	45
NM_030244	-8.50477	3.27e-05	0.000105387	GO:0003674	molecular_function	molecular function	Ier5l	immediate early response 5-like	0	0.0239125	0.0220454	384.722	4.46492	4.42411	0	0.0153285	0.0141317	246.617	2.86213	2.83597	0	1	1	999	2	13
NM_032008	-6.72388	3.27e-05	0.000105387	GO:0005515	protein binding	alpha-2 macroglobulin receptor-associated protein activity	Slmap	sarcolemma associated protein	0	0	0	9.24257	2.23246	1.36126	0	0	0	2.04301	0.493471	0.300898	0	0	0	24	1	4
NM_009621	-7.72296	3.3e-05	0.00010625	GO:0001542	ovulation from ovarian follicle	NA	Adamts1	a disintegrin-like and metallopeptidase (reprolysin type) with thrombospondin type 1 motif, 1	0	0	0.0661361	237.611	102.693	2.0419	0	0	0.0135137	48.5515	20.9835	0.417225	0	0	3	617	46	6
NM_021282	-5.24083	3.33e-05	0.000107067	GO:0000139	Golgi membrane	NA	Cyp2e1	cytochrome P450, family 2, subfamily e, polypeptide 1	0	0.0239125	0	6.93193	11.1623	5.10474	0	0.0137034	0	3.97245	6.39674	2.92535	0	1	0	18	5	15
NM_178112	-6.87073	3.34e-05	0.000107515	NA	NA	NA	Ints8	integrator complex subunit 8	0	0	0.0661361	141.719	13.3948	15.3142	0	0	0.0191034	40.9357	3.86908	4.42352	0	0	3	368	6	45
NM_024439	-6.26936	3.35e-05	0.000107515	GO:0002865	negative regulation of acute inflammatory response to antigenic stimulus	down regulation of acute inflammatory response to antigenic stimulus	H47	histocompatibility 47	0	0	0	2.69575	6.69739	2.0419	0	0	0	2.25209	5.59514	1.70585	0	0	0	7	3	6
NM_174852	-6.68346	3.41e-05	0.000109378	GO:0005634	nucleus	cell nucleus	Phf12	PHD finger protein 12	0	0	0	8.85746	2.23246	1.36126	0	0	0	2.00986	0.506572	0.308887	0	0	0	23	1	4
NR_045700	-5.76103	3.46e-05	0.000110866	NA	NA	NA	1700028E10Rik	RIKEN cDNA 1700028E10 gene	0	0	0.0220454	15.7894	20.0922	1.70158	0	0	0.0227038	16.261	20.6922	1.7524	0	0	1	41	9	5
NR_002875	-7.26367	3.47e-05	0.00011117	NA	NA	NA	Gm1821	ubiquitin pseudogene	0.0277787	2.8695	0	1888.56	3040.61	2740.23	0.0394025	4.07021	0	2678.82	4312.93	3886.85	1	120	0	4904	1362	8052
NM_001168521	-6.43966	3.49e-05	0.000111746	GO:0005488	binding	ligand	Sarm1	sterile alpha and HEAT/Armadillo motif containing 1	0.138894	0.0239125	0.0440907	82.798	390.681	9.52885	0.0268497	0.00462255	0.00852325	16.0058	75.5231	1.84204	5	1	2	215	175	28
NM_183355	-5.28383	3.5e-05	0.000111921	NA	NA	NA	Pbx1	pre B cell leukemia homeobox 1	0	0.0239125	0.0440907	14.249	24.5571	16.6755	0	0.00471553	0.00869469	2.80989	4.84265	3.2884	0	1	2	37	11	49
NM_001253366	-6.43191	3.52e-05	0.000112464	NA	NA	NA	Kcnma1	potassium large conductance calcium-activated channel, subfamily M, alpha member 1	0	0	0	6.16171	2.23246	1.70158	0	0	0	4.43289	1.60609	1.22416	0	0	0	16	1	5
NM_007936	-7.94881	3.58e-05	0.000114249	GO:0000166	nucleotide binding	NA	Epha4	Eph receptor A4	0.0277787	0.0239125	0	2.31064	11.1623	170.839	0.00437736	0.00376812	0	0.36411	1.75895	26.9207	1	1	0	6	5	502
NM_178397	-6.43159	3.58e-05	0.000114249	GO:0005737	cytoplasm	NA	Faf2	Fas associated factor family member 2	0	0	0	6.16171	2.23246	1.70158	0	0	0	1.42204	0.515223	0.392703	0	0	0	16	1	5
NM_001159517	-6.54013	3.67e-05	0.000116825	NA	NA	NA	Qk	quaking	0	0.0239125	0.0440907	56.9958	2.23246	50.7071	0	0.00738495	0.0136167	17.6022	0.689457	15.66	0	1	2	148	1	149
NM_001083316	-7.5002	3.79e-05	0.000120506	GO:0000166	nucleotide binding	NA	Pdgfra	platelet derived growth factor receptor, alpha polypeptide	0	0.119562	0	22.3362	89.2985	221.546	0	0.0181347	0	3.38787	13.5444	33.6032	0	5	0	58	40	651
NM_026526	-6.85466	3.88e-05	0.000123126	GO:0003674	molecular_function	molecular function	N6amt2	N-6 adenine-specific DNA methyltransferase 2 (putative)	0	0	0	11.1681	2.23246	1.02095	0	0	0	13.2796	2.65453	1.21397	0	0	0	29	1	3
NM_173068	-5.15149	4e-05	0.000126898	NA	NA	NA	Syt7	synaptotagmin VII	0	0.0239125	0	6.54682	13.3948	3.74348	0	0.00349342	0	0.956438	1.95687	0.546892	0	1	0	17	6	11
NM_013834	-6.32599	4.05e-05	0.000128392	GO:0001756	somitogenesis	formation of mesodermal clusters	Sfrp1	secreted frizzled-related protein 1	0	0	0	2.31064	2.23246	3.74348	0	0	0	0.528147	0.510277	0.855652	0	0	0	6	1	11
NM_001122730	-6.27751	4.05e-05	0.000128392	GO:0003674	molecular_function	molecular function	Tnrc18	trinucleotide repeat containing 18	0	0	0	4.23618	6.69739	1.02095	0	0	0	1.73756	2.74708	0.418765	0	0	0	11	3	3
NM_008001	-6.26798	4.07e-05	0.000128738	GO:0001726	ruffle	membrane ruffle	Fgd1	FYVE, RhoGEF and PH domain containing 1	0	0	0	3.46596	2.23246	2.72253	0	0	0	0.984369	0.634042	0.773226	0	0	0	9	1	8
NM_010626	-5.18834	4.07e-05	0.000128738	GO:0000166	nucleotide binding	NA	Kif7	kinesin family member 7	0	0	0.0220454	3.85107	15.6272	4.76443	0	0	0.00485581	0.848253	3.44212	1.04943	0	0	1	10	7	14
NM_001170984	-6.18031	4.08e-05	0.000129031	NA	NA	NA	Hnrnpc	heterogeneous nuclear ribonucleoprotein C	0	0	0.0881815	23.1064	22.3246	61.2569	0	0	0.37365	97.9086	94.5958	259.563	0	0	4	60	10	180
NM_177548	-5.48271	4.1e-05	0.000129377	NA	NA	NA	Clasp1	CLIP associating protein 1	0.0833362	0.0239125	0.0440907	26.1873	55.8115	47.3039	0.0108794	0.00312173	0.00575597	3.4187	7.2861	6.17545	3	1	2	68	25	139
NM_027335	-5.92591	4.1e-05	0.000129433	GO:0003674	molecular_function	molecular function	2210016F16Rik	RIKEN cDNA 2210016F16 gene	0	0.0239125	0	20.7958	20.0922	1.36126	0	0.0084616	0	7.35873	7.10975	0.481693	0	1	0	54	9	4
NM_178603	-6.3247	4.22e-05	0.000132865	GO:0003674	molecular_function	molecular function	Mrpl50	mitochondrial ribosomal protein L50	0	0	0	5.3915	2.23246	1.70158	0	0	0	2.56128	1.06055	0.808352	0	0	0	14	1	5
NM_009449	-6.248	4.3e-05	0.000135161	NA	NA	NA	Tuba3b	tubulin, alpha 3B	0	0	0	3.85107	2.23246	2.38221	0	0	0	2.44979	1.42014	1.5154	0	0	0	10	1	7
NM_010076	-6.26865	4.35e-05	0.000136525	GO:0001588	dopamine receptor activity, coupled via Gs	NA	Drd1a	dopamine receptor D1A	0	0	0	1.54043	4.46492	3.40316	0	0	0	0.436382	1.26485	0.964068	0	0	0	4	2	10
NM_011585	-7.54949	4.37e-05	0.000137232	NA	NA	NA	Tia1	cytotoxic granule-associated RNA binding protein 1	0	0.0478249	0	191.398	17.8597	2.0419	0	0.0106514	0	42.6277	3.97766	0.454765	0	2	0	497	8	6
NM_172429	-6.75023	4.38e-05	0.000137286	GO:0003674	molecular_function	molecular function	Smndc1	survival motor neuron domain containing 1	1.11115	0.0239125	0.462953	951.984	1018	1264.96	0.521421	0.0112212	0.217247	446.731	477.711	593.597	40	1	21	2472	456	3717
NM_178668	-7.22854	4.43e-05	0.000138653	GO:0003674	molecular_function	molecular function	Pde12	phosphodiesterase 12	0	0	0.154318	64.3129	84.8335	215.08	0	0	0.0436913	18.2086	24.0186	60.8946	0	0	7	167	38	632
NM_001081264	-5.39343	4.43e-05	0.000138653	GO:0005575	cellular_component	cellular component	Alg6	asparagine-linked glycosylation 6 homolog (yeast, alpha-1,3,-glucosyltransferase)	0	0.0717374	0.0220454	36.2001	46.8817	8.84822	0	0.0229266	0.0070455	11.5692	14.983	2.82781	0	3	1	94	21	26
NM_197990	-7.3343	4.51e-05	0.000140856	GO:0003674	molecular_function	molecular function	1700025G04Rik	RIKEN cDNA 1700025G04 gene	0	0.0478249	0.0220454	231.834	20.0922	3.40316	0	0.0049001	0.00225875	23.7535	2.05862	0.348685	0	2	1	602	9	10
NR_027388	-5.68119	4.65e-05	0.000144937	NA	NA	NA	1700096K18Rik	RIKEN cDNA 1700096K18 gene	0	0	0.0220454	1.92553	37.9519	2.0419	0	0	0.0152037	1.32796	26.1737	1.4082	0	0	1	5	17	6
NM_001170983	-5.94579	4.68e-05	0.000145667	NA	NA	NA	Hnrnpc	heterogeneous nuclear ribonucleoprotein C	0	0	0.0881815	21.1809	22.3246	49.6862	0	0	0.54433	130.746	137.806	306.705	0	0	4	55	10	146
NR_045522	-7.99487	4.76e-05	0.000147882	NA	NA	NA	2002-03-01	membrane-associated ring finger (C3HC4) 2	0.0277787	0.0239125	0	292.681	15.6272	1.36126	0.0105623	0.00909219	0	111.286	5.94191	0.517591	1	1	0	760	7	4
NM_010458	-7.26138	4.78e-05	0.000148344	NA	NA	NA	Hoxb3	homeobox B3	0.0277787	0.0239125	0	1.15532	15.6272	101.755	0.00837971	0.00721341	0	0.348513	4.7141	30.6952	1	1	0	3	7	299
NR_001463	-6.50296	4.81e-05	0.000149331	GO:0005694	chromosome	chromatid	Xist	inactive X specific transcripts	0.194451	0.1913	0.110227	219.126	281.29	313.772	0.010848	0.0106722	0.00614934	12.2246	15.6926	17.5047	7	8	5	569	126	922
NM_027904	-5.63744	4.85e-05	0.000150415	GO:0003674	molecular_function	molecular function	Cpn2	carboxypeptidase N, polypeptide 2	0	0	0.0440907	11.1681	53.5791	2.0419	0	0	0.0096184	2.43632	11.6883	0.44544	0	0	2	29	24	6
NM_001033474	-5.62263	4.86e-05	0.000150415	GO:0003674	molecular_function	molecular function	Atxn7l3b	ataxin 7-like 3B	0.0833362	0.0956499	0.176363	100.128	225.479	56.1522	0.0231489	0.0265694	0.0489897	27.8133	62.633	15.5978	3	4	8	260	101	165
NM_033327	-5.92334	4.92e-05	0.00015244	GO:0003676	nucleic acid binding	NA	Zfp423	zinc finger protein 423	0.0277787	0	0.0661361	6.16171	142.878	7.82727	0.00565183	0	0.013456	1.25365	29.0697	1.59253	1	0	3	16	64	23
NM_028734	-7.38406	5.16e-05	0.000159269	NA	NA	NA	Steap2	six transmembrane epithelial antigen of prostate 2	0	0.119562	0.0440907	169.832	11.1623	235.839	0	0.0114942	0.00423868	16.3269	1.07309	22.6725	0	5	2	441	5	693
NM_172772	-5.42492	5.29e-05	0.000163005	GO:0003674	molecular_function	molecular function	Fam63b	family with sequence similarity 63, member B	0	0.0239125	0.0220454	16.5596	37.9519	1.70158	0	0.00295581	0.00272501	2.04692	4.69121	0.210331	0	1	1	43	17	5
NM_009036	-5.43106	5.3e-05	0.000163284	GO:0003677	DNA binding	microtubule/chromatin interaction	Rbpjl	recombination signal binding protein for immunoglobulin kappa J region-like	0	0.0239125	0	15.0192	6.69739	3.74348	0	0.00968901	0	6.08556	2.71369	1.51681	0	1	0	39	3	11
NM_207667	-6.28408	5.4e-05	0.000166316	NA	NA	NA	Fgf14	fibroblast growth factor 14	0	0	0	1.54043	2.23246	4.08379	0	0	0	0.47706	0.691379	1.26472	0	0	0	4	1	12
NM_029805	-5.6883	5.41e-05	0.000166423	NA	NA	NA	Tsc22d4	TSC22 domain family, member 4	0.0277787	0.0239125	0.0661361	93.581	24.5571	11.9111	0.0335492	0.0288798	0.0798745	113.021	29.6583	14.3853	1	1	3	243	11	35
NM_001159634	-6.57701	5.53e-05	0.000170174	GO:0003674	molecular_function	molecular function	Prrc2b	proline-rich coiled-coil 2B	0.0555575	0	0	58.1512	2.23246	36.4138	0.00518357	0	0	5.42556	0.208291	3.39745	2	0	0	151	1	107
NR_030671	-5.63459	5.58e-05	0.000171376	NA	NA	NA	AW011738	expressed sequence AW011738	0	0	0.0220454	13.0936	2.23246	8.84822	0	0	0.00802818	4.76826	0.812987	3.22222	0	0	1	34	1	26
NM_145486	-7.743	5.69e-05	0.000174446	NA	NA	NA	2002-03-01	membrane-associated ring finger (C3HC4) 2	0.0277787	0.0239125	0.0220454	343.515	15.6272	1.36126	0.0108851	0.00937009	0.00863847	134.606	6.12352	0.533411	1	1	1	892	7	4
NM_027694	-5.60298	5.76e-05	0.000176227	NA	NA	NA	Golga7b	golgi autoantigen, golgin subfamily a, 7B	0.0555575	0.0717374	0.0220454	25.032	162.97	5.10474	0.0196455	0.0253668	0.00779539	8.85147	57.6272	1.80507	2	3	1	65	73	15
NM_178854	-5.39338	5.92e-05	0.000180586	NA	NA	NA	Cnot6l	CCR4-NOT transcription complex, subunit 6-like	0	0	0.0220454	5.3915	4.46492	9.86917	0	0	0.0128096	3.13277	2.59438	5.73455	0	0	1	14	2	29
NM_178678	-5.42517	5.98e-05	0.000182321	GO:0003674	molecular_function	molecular function	Lrrtm3	leucine rich repeat transmembrane neuronal 3	0	0	0.0220454	5.00639	29.022	1.02095	0	0	0.00571864	1.29867	7.52841	0.264837	0	0	1	13	13	3
NM_001177513	-6.25665	5.99e-05	0.000182581	GO:0003674	molecular_function	molecular function	Gm7102	predicted gene 7102	0	0	0.154318	117.843	80.3686	42.5395	0	0	0.0949647	72.5186	49.4576	26.1782	0	0	7	306	36	125
NM_020611	-5.33876	6.02e-05	0.000183278	GO:0003865	3-oxo-5-alpha-steroid 4-dehydrogenase activity	3-keto-delta4-steroid-5alpha-reductase activity	Srd5a3	steroid 5 alpha-reductase 3	0	0.0478249	0	22.7213	15.6272	6.12569	0	0.0269436	0	12.8007	8.80407	3.45109	0	2	0	59	7	18
NM_007808	-6.82063	6.06e-05	0.000184403	GO:0005625	soluble fraction	soluble	Cycs	cytochrome c, somatic	0.194451	0	0.154318	154.813	834.941	39.4767	0.0635046	0	0.0503977	50.5594	272.678	12.8924	7	0	7	402	374	116
NM_133871	-6.28006	6.12e-05	0.000185926	GO:0003674	molecular_function	molecular function	Ifi44	interferon-induced protein 44	0	0	0	6.16171	2.23246	1.02095	0	0	0	2.11307	0.76559	0.35012	0	0	0	16	1	3
NM_177284	-6.09531	6.13e-05	0.000185926	NA	NA	NA	Nrxn1	neurexin I	0	0	0	3.46596	2.23246	2.0419	0	0	0	0.38404	0.247364	0.226249	0	0	0	9	1	6
NM_025279	-4.75326	6.14e-05	0.000186287	GO:0000790	nuclear chromatin	NA	Hnrnpk	heterogeneous nuclear ribonucleoprotein K	11.9449	1.26736	34.6553	6872.23	7755.57	8115.52	5.9904	0.635587	17.3798	3446.46	3889.45	4069.97	430	53	1572	17845	3474	23847
NM_001271627	-5.4235	6.29e-05	0.000190495	NA	NA	NA	NULL	NULL	0	0	0.0661361	5.3915	60.2765	9.52885	0	0	0.0111868	0.911958	10.1956	1.61178	0	0	3	14	27	28
NM_152220	-5.36321	6.31e-05	0.00019103	NA	NA	NA	Stx3	syntaxin 3	0.0833362	0.0239125	0.0220454	64.3129	35.7194	14.9739	0.0305597	0.00876878	0.00808411	23.5837	13.0984	5.49098	3	1	1	167	16	44
NM_007651	-6.0731	6.36e-05	0.000192426	GO:0001772	immunological synapse	c-SMAC	Cd53	CD53 antigen	0	0	0	2.69575	6.69739	1.36126	0	0	0	0.959341	2.38341	0.484436	0	0	0	7	3	4
NR_037189	-5.00951	6.5e-05	0.00019609	GO:0003674	molecular_function	molecular function	Gm9696	arylacetamide deacetylase-like 2 pseudogene	0.0277787	0	0.0220454	5.00639	35.7194	4.08379	0.00909287	0	0.00721616	1.63875	11.6921	1.33676	1	0	1	13	16	12
NM_172391	-6.84279	6.57e-05	0.000198004	GO:0001671	ATPase activator activity	ATPase stimulator activity	Ahsa2	AHA1, activator of heat shock protein ATPase homolog 2 (yeast)	0.0277787	0	0.242499	151.347	156.272	222.226	0.00768855	0	0.0671185	41.8896	43.2528	61.5075	1	0	11	393	70	653
NM_001081061	-6.24232	6.57e-05	0.000198087	GO:0003677	DNA binding	microtubule/chromatin interaction	Bdp1	B double prime 1, subunit of RNA polymerase III transcription initiation factor IIIB	0	0	0.0440907	55.4554	2.23246	13.953	0	0	0.00442678	5.56781	0.224143	1.4009	0	0	2	144	1	41
NM_172458	-5.00163	6.8e-05	0.000204372	GO:0003674	molecular_function	molecular function	Zfp871	zinc finger protein 871	0.0277787	0.0478249	0.0220454	12.3234	64.7414	5.10474	0.00255931	0.0044062	0.00203108	1.13538	5.96475	0.47031	1	2	1	32	29	15
NM_001031808	-7.51775	7.07e-05	0.000212084	GO:0003735	structural constituent of ribosome	ribosomal protein	Mrpl41	mitochondrial ribosomal protein L41	0	0	0.308635	100.513	734.48	287.567	0	0	0.127272	41.4486	302.878	118.584	0	0	14	261	329	845
NM_020052	-4.81164	7.28e-05	0.000218013	GO:0005509	calcium ion binding	calcium ion storage activity	Scube2	signal peptide, CUB domain, EGF-like 2	0	0.0478249	0.0220454	11.5532	33.4869	5.10474	0	0.013344	0.00615105	3.22355	9.34345	1.42431	0	2	1	30	15	15
NM_023240	-6.10185	7.3e-05	0.000218477	GO:0003746	translation elongation factor activity	GO:0008182	Eef1d	eukaryotic translation elongation factor 1 delta (guanine nucleotide exchange protein)	0	0	0	1.15532	4.46492	3.06285	0	0	0	0.675626	2.61107	1.79114	0	0	0	3	2	9
NM_001256383	-5.1195	7.35e-05	0.000219633	NA	NA	NA	Rims2	regulating synaptic membrane exocytosis 2	0.0277787	0	0.0220454	4.23618	42.4168	3.40316	0.00377223	0	0.00299367	0.575255	5.76002	0.462135	1	0	1	11	19	10
NM_026467	-7.34984	7.51e-05	0.000224337	GO:0003735	structural constituent of ribosome	ribosomal protein	Rps27l	ribosomal protein S27-like	0	0	0.28659	75.0959	569.278	262.043	0	0	0.612372	160.461	1216.41	559.922	0	0	13	195	255	770
NM_033604	-5.70053	7.71e-05	0.000229573	GO:0000209	protein polyubiquitination	polyubiquitin	Rnf111	ring finger 111	0.166672	0.0239125	0.132272	117.843	151.807	77.9324	0.0340495	0.00488508	0.0270219	24.0741	31.0127	15.9208	6	1	6	306	68	229
NM_011459	-6.04264	7.75e-05	0.000230814	NA	NA	NA	Serpinb8	serine (or cysteine) peptidase inhibitor, clade B, member 8	0	0	0	3.85107	4.46492	1.02095	0	0	0	1.7402	2.01759	0.461341	0	0	0	10	2	3
NR_029447	-7.35241	7.78e-05	0.000231582	GO:0003674	molecular_function	molecular function	E130317F20Rik	RIKEN cDNA E130317F20 gene	0	0	0.0881815	39.666	2.23246	165.734	0	0	0.0245221	11.0306	0.620818	46.0884	0	0	4	103	1	487
NM_009391	-6.4779	7.84e-05	0.000232965	GO:0000166	nucleotide binding	NA	Ran	RAN, member RAS oncogene family	0	0.239125	0	58.1512	350.496	66.702	0	0.104194	0	25.3382	152.722	29.064	0	10	0	151	157	196
NM_027434	-6.92594	7.86e-05	0.000233519	GO:0003674	molecular_function	molecular function	Rprd1b	regulation of nuclear pre-mRNA domain containing 1B	0	0	0.0220454	69.7044	2.23246	1.36126	0	0	0.0066262	20.9511	0.671013	0.409157	0	0	1	181	1	4
NM_183150	-6.69063	7.87e-05	0.000233519	GO:0003674	molecular_function	molecular function	BC003965	cDNA sequence BC003965	0.0555575	0.0956499	0.374771	821.433	104.926	122.174	0.0183661	0.0316198	0.123891	271.548	34.6862	40.3879	2	4	17	2133	47	359
NM_027249	-6.31199	7.98e-05	0.000236443	GO:0003674	molecular_function	molecular function	Tlcd2	TLC domain containing 2	0	0.0717374	0	46.5979	2.23246	46.6233	0	0.0626528	0	40.6969	1.94975	40.7191	0	3	0	121	1	137
NM_001135093	-5.89867	8.13e-05	0.000240702	GO:0003676	nucleic acid binding	NA	Klf14	Kruppel-like factor 14	0.0555575	0.1913	0.0881815	159.819	66.9739	122.174	0.0186999	0.064389	0.0296807	53.7931	22.5425	41.122	2	8	4	415	30	359
NM_177699	-6.26889	8.31e-05	0.000245418	GO:0003779	actin binding	membrane associated actin binding	Fhod1	formin homology 2 domain containing 1	0.0555575	0	0.0440907	66.6235	2.23246	61.5972	0.0139943	0	0.011106	16.7817	0.562333	15.5157	2	0	2	173	1	181
NM_178051	-6.09497	8.33e-05	0.000245839	GO:0005622	intracellular	internal to cell	Mterfd2	MTERF domain containing 2	0	0	0	5.00639	2.23246	1.02095	0	0	0	1.5084	0.672631	0.307607	0	0	0	13	1	3
NM_172471	-6.09488	8.36e-05	0.000246585	GO:0003674	molecular_function	molecular function	Itih5	inter-alpha (globulin) inhibitor H5	0	0	0	5.00639	2.23246	1.02095	0	0	0	0.630369	0.281096	0.128551	0	0	0	13	1	3
NM_178779	-4.93792	8.91e-05	0.000262208	NA	NA	NA	Rnf152	ring finger protein 152	0	0	0.0220454	6.93193	4.46492	4.76443	0	0	0.00258385	0.812462	0.523315	0.558418	0	0	1	18	2	14
NM_199252	-4.93789	9.01e-05	0.000264937	GO:0003674	molecular_function	molecular function	Unc93a	unc-93 homolog A (C. elegans)	0	0	0.0220454	6.93193	4.46492	4.76443	0	0	0.0083096	2.61286	1.68297	1.79586	0	0	1	18	2	14
NM_001164578	-5.98692	9.04e-05	0.000265875	GO:0003674	molecular_function	molecular function	Tsr2	TSR2, 20S rRNA accumulation, homolog (S. cerevisiae)	0	0	0	1.92553	2.23246	2.72253	0	0	0	0.50539	0.585948	0.714575	0	0	0	5	1	8
NM_176922	-5.9869	9.08e-05	0.000266732	GO:0004872	receptor activity	receptor guanylate cyclase activity	Itga11	integrin alpha 11	0	0	0	1.92553	2.23246	2.72253	0	0	0	0.387666	0.449459	0.548123	0	0	0	5	1	8
NM_001042564	-5.26089	9.17e-05	0.000269114	NA	NA	NA	Cd27	CD27 antigen	0	0	0.0220454	1.54043	29.022	1.70158	0	0	0.0173859	1.21485	22.888	1.34194	0	0	1	4	13	5
NM_001013577	-6.6559	9.18e-05	0.000269249	GO:0003674	molecular_function	molecular function	1110054O05Rik	RIKEN cDNA 1110054O05 gene	0	0.119562	0	11.5532	31.2545	132.383	0	0.0371196	0	3.58684	9.70334	41.1	0	5	0	30	14	389
NM_001037859	-4.54592	9.33e-05	0.000273092	GO:0000166	nucleotide binding	NA	Csf1r	colony stimulating factor 1 receptor	0.0277787	0.0239125	0.0220454	8.08725	24.5571	7.48696	0.00712823	0.00613612	0.00565701	2.07525	6.30153	1.92121	1	1	1	21	11	22
NM_172785	-5.91934	9.36e-05	0.000273924	GO:0003674	molecular_function	molecular function	Zc3h12d	zinc finger CCCH type containing 12D	0	0	0	2.31064	4.46492	1.70158	0	0	0	0.563709	1.08927	0.415121	0	0	0	6	2	5
NM_008372	-5.96168	9.46e-05	0.000276591	GO:0000902	cell morphogenesis	cellular morphogenesis	Il7r	interleukin 7 receptor	0	0	0	3.46596	4.46492	1.02095	0	0	0	1.07705	1.38748	0.317262	0	0	0	9	2	3
NM_022310	-7.41824	9.75e-05	0.000284538	NA	NA	NA	Hspa5	heat shock protein 5	0	0.549987	0	1014.37	493.374	296.415	0	0.209599	0	386.575	188.024	112.963	0	23	0	2634	221	871
NM_144910	-5.27645	9.81e-05	0.00028597	GO:0004518	nuclease activity	NA	Cnot6l	CCR4-NOT transcription complex, subunit 6-like	0	0	0.0220454	5.3915	2.23246	9.52885	0	0	0.0104382	2.55279	1.05704	4.51177	0	0	1	14	1	28
NM_053090	-5.40126	9.84e-05	0.00028659	GO:0003674	molecular_function	molecular function	Fam126a	family with sequence similarity 126, member A	0.0555575	0.0956499	0	19.2553	35.7194	54.4506	0.00981928	0.0169052	0	3.40321	6.31308	9.62365	2	4	0	50	16	160
NM_029658	-5.99989	0.000100153	0.00029119	GO:0003674	molecular_function	molecular function	Fam101b	family with sequence similarity 101, member B	0.0555575	0.0239125	0	87.0342	4.46492	13.6126	0.0158103	0.00680491	0	24.7678	1.27061	3.87383	2	1	0	226	2	40
NM_008592	-6.48529	0.000100572	0.000292208	GO:0000122	negative regulation of transcription from RNA polymerase II promoter	down regulation of global transcription from RNA polymerase II promoter	Foxc1	forkhead box C1	0.194451	0.0717374	0.220454	666.235	73.6712	124.896	0.0487224	0.0179748	0.0552377	166.934	18.4593	31.2944	7	3	10	1730	33	367
NM_175217	-5.91993	0.000101479	0.000294436	GO:0004872	receptor activity	receptor guanylate cyclase activity	Mmd2	monocyte to macrophage differentiation-associated 2	0	0	0	3.08086	2.23246	1.70158	0	0	0	1.43096	1.03691	0.79033	0	0	0	8	1	5
NM_027881	-5.13385	0.000102108	0.000296056	NA	NA	NA	Osbpl3	oxysterol binding protein-like 3	0	0.0478249	0	5.3915	11.1623	14.9739	0	0.00733624	0	0.827044	1.71227	2.29696	0	2	0	14	5	44
NM_011137	-6.31471	0.000103889	0.000300806	GO:0001077	RNA polymerase II core promoter proximal region sequence-specific DNA binding transcription factor activity involved in positive regulation of transcription	NA	Pou2f1	POU domain, class 2, transcription factor 1	0.166672	0.167387	0.0661361	178.305	62.5089	273.614	0.0128259	0.0128809	0.00508935	13.721	4.81023	21.0553	6	7	3	463	28	804
NR_033621	-5.85401	0.000106202	0.000307081	NA	NA	NA	Olfr856-ps1	olfactory receptor 856, pseudogene 1	0	0	0.176363	101.283	55.8115	42.1992	0	0	0.107342	61.6452	33.9693	25.6842	0	0	8	263	25	124
NM_001128151	-4.95939	0.000106304	0.000307164	GO:0003674	molecular_function	molecular function	Cecr2	cat eye syndrome chromosome region, candidate 2 homolog (human)	0	0	0.0220454	2.69575	6.69739	6.80632	0	0	0.00238793	0.292001	0.725453	0.737253	0	0	1	7	3	20
NM_001004182	-4.94879	0.000106579	0.00030775	GO:0003674	molecular_function	molecular function	Gm5567	predicted gene 5567	0	0	0.0220454	9.24257	4.46492	3.40316	0	0	0.0071229	2.98629	1.44262	1.09957	0	0	1	24	2	10
NM_007937	-4.94061	0.00010767	0.000310687	GO:0000166	nucleotide binding	NA	Epha5	Eph receptor A5	0.0277787	0	0	6.93193	4.46492	5.44506	0.00356001	0	0	0.888367	0.572206	0.697816	1	0	0	18	2	16
NM_024287	-5.72912	0.000108041	0.000311544	NA	NA	NA	Rab6a	RAB6A, member RAS oncogene family	0	0	0.0661361	46.5979	4.46492	18.0368	0	0	0.0205264	14.4624	1.38576	5.598	0	0	3	121	2	53
NM_172821	-6.58872	0.000109095	0.000314367	GO:0000166	nucleotide binding	NA	Map3k13	mitogen-activated protein kinase kinase kinase 13	0	0	0.0220454	54.6852	2.23246	1.02095	0	0	0.00327959	8.13526	0.332113	0.151882	0	0	1	142	1	3
NM_001159570	-5.65026	0.00010926	0.000314628	NA	NA	NA	Meis2	Meis homeobox 2	0	0	0.0440907	40.0511	4.46492	5.78537	0	0	0.00881462	8.00702	0.892628	1.15661	0	0	2	104	2	17
NM_146156	-5.09745	0.000110048	0.00031668	NA	NA	NA	Pdik1l	PDLIM1 interacting kinase 1 like	0	0	0.0220454	12.3234	4.46492	2.72253	0	0	0.00475526	2.6582	0.963098	0.587258	0	0	1	32	2	8
NM_008478	-5.03525	0.000110152	0.000316762	GO:0005178	integrin binding	integrin ligand	L1cam	L1 cell adhesion molecule	0.0277787	0	0.0881815	12.7085	75.9037	8.5079	0.00522451	0	0.0165848	2.39017	14.2757	1.60013	1	0	4	33	34	25
NM_007768	-5.89642	0.000114381	0.000328475	GO:0005615	extracellular space	intercellular space	Crp	C-reactive protein, pentraxin-related	0	0	0	3.46596	2.23246	1.36126	0	0	0	2.0388	1.31321	0.800744	0	0	0	9	1	4
NM_001166251	-5.18698	0.000117072	0.000335745	NA	NA	NA	Mgll	monoglyceride lipase	0.111115	0.119562	0.132272	35.4298	287.988	14.2933	0.0277857	0.0298981	0.0330763	8.85968	72.0149	3.57421	4	5	6	92	129	42
NM_011482	-6.13505	0.000118139	0.000338575	GO:0003674	molecular_function	molecular function	Nhp2l1	NHP2 non-histone chromosome protein 2-like 1 (S. cerevisiae)	0	0.167387	0	101.283	29.022	73.168	0	0.132847	0	80.3834	23.0333	58.0698	0	7	0	263	13	215
NM_181418	-5.76353	0.000118955	0.000340448	GO:0005575	cellular_component	cellular component	Ushbp1	Usher syndrome 1C binding protein 1	0.0277787	0.0239125	0	48.5235	2.23246	7.82727	0.00779863	0.00671321	0	13.6225	0.626744	2.19744	1	1	0	126	1	23
NM_001271374	-5.63548	0.000118936	0.000340448	NA	NA	NA	NULL	NULL	0	0.0239125	0.198408	15.4043	238.873	19.0577	0	0.01648	0.136739	10.6163	164.627	13.1342	0	1	9	40	107	56
NM_001162903	-6.7404	0.000119933	0.000342783	GO:0003674	molecular_function	molecular function	2010109K11Rik	RIKEN cDNA 2010109K11 gene	0	0.215212	0	36.9703	116.088	208.614	0	0.0517835	0	8.89564	27.9326	50.1958	0	9	0	96	52	613
NM_023403	-5.85683	0.000120386	0.000343682	GO:0005783	endoplasmic reticulum	ER	Mesdc2	mesoderm development candidate 2	0	0	0	2.31064	2.23246	2.0419	0	0	0	0.514047	0.496654	0.45426	0	0	0	6	1	6
NR_028263	-5.01432	0.000120411	0.000343682	NA	NA	NA	B130006D01Rik	RIKEN cDNA B130006D01 gene	0	0.0239125	0	7.31703	2.23246	6.12569	0	0.00749842	0	2.29446	0.700051	1.92088	0	1	0	19	1	18
NM_009674	-6.4861	0.000120653	0.000344139	NA	NA	NA	Anxa7	annexin A7	0	0.119562	0.396817	264.183	337.102	240.604	0	0.0401485	0.133249	88.7117	113.197	80.7937	0	5	18	686	151	707
NM_027209	-5.92657	0.000122293	0.000348343	GO:0003674	molecular_function	molecular function	Ms4a6b	membrane-spanning 4-domains, subfamily A, member 6B	0	0	0	1.15532	2.23246	3.06285	0	0	0	0.682008	1.31786	1.80806	0	0	0	3	1	9
NM_181344	-4.8084	0.000125166	0.000355907	GO:0003824	catalytic activity	enzyme activity	C1rl	complement component 1, r subcomponent-like	0	0	0.0661361	18.1	17.8597	6.80632	0	0	0.0219284	6.00134	5.92165	2.25674	0	0	3	47	8	20
NM_009522	-5.19183	0.000126835	0.000360307	GO:0000122	negative regulation of transcription from RNA polymerase II promoter	down regulation of global transcription from RNA polymerase II promoter	Wnt3a	wingless-related MMTV integration site 3A	0.0277787	0	0	6.16171	2.23246	9.18854	0.010083	0	0	2.23656	0.810331	3.33522	1	0	0	16	1	27
NM_025692	-5.75278	0.000128199	0.000363691	GO:0000166	nucleotide binding	NA	Uba5	ubiquitin-like modifier activating enzyme 5	0.0277787	0.0717374	0	12.7085	6.69739	59.215	0.0115073	0.0297172	0	5.26451	2.77439	24.5298	1	3	0	33	3	174
NM_177545	-6.23462	0.000128522	0.000364362	NA	NA	NA	Vangl1	vang-like 1 (van gogh, Drosophila)	0.0277787	0	0	1.54043	4.46492	27.2253	0.00810821	0	0	0.449629	1.30325	7.94667	1	0	0	4	2	80
NR_033736	-5.1405	0.000128774	0.00036483	NA	NA	NA	E330020D12Rik	Riken cDNA E330020D12 gene	0	0.143475	0.154318	56.6107	118.32	40.8379	0	0.0506799	0.0545099	19.9967	41.7946	14.4253	0	6	7	147	53	120
NM_010849	-6.23648	0.000129785	0.000367449	NA	NA	NA	Myc	myelocytomatosis oncogene	0.166672	0.0478249	17.9449	5363.77	555.883	12432.1	0.069389	0.0199105	7.47083	2233.04	231.425	5175.72	6	2	814	13928	249	36531
NM_026138	-4.74481	0.000131584	0.00037229	GO:0003674	molecular_function	molecular function	6330407J23Rik	RIKEN cDNA 6330407J23 gene	0.0555575	0	0.0220454	6.93193	42.4168	5.10474	0.0140545	0	0.00557687	1.75359	10.7303	1.29136	2	0	1	18	19	15
NM_030732	-5.92031	0.000134002	0.000378505	GO:0000122	negative regulation of transcription from RNA polymerase II promoter	down regulation of global transcription from RNA polymerase II promoter	Tbl1xr1	transducin (beta)-like 1X-linked receptor 1	0.416681	0.334775	0.308635	463.284	245.571	426.076	0.0511704	0.0411119	0.0379019	56.8935	30.1573	52.3242	15	14	14	1203	110	1252
NM_146261	-4.67389	0.00013405	0.000378505	GO:0003674	molecular_function	molecular function	Fam199x	family with sequence similarity 199, X-linked	0.0833362	0.0239125	0.0220454	23.1064	42.4168	10.2095	0.0100369	0.00287998	0.00265511	2.7829	5.10861	1.22961	3	1	1	60	19	30
NM_030678	-7.38433	0.000134597	0.000379314	GO:0003824	catalytic activity	enzyme activity	Gys1	glycogen synthase 1, muscle	0	0	0.154318	222.207	4.46492	189.556	0	0	0.0417413	60.1046	1.20772	51.273	0	0	7	577	2	557
NM_029928	-6.02633	0.000134533	0.000379314	GO:0001525	angiogenesis	blood vessel formation from pre-existing blood vessels	Ptprb	protein tyrosine phosphatase, receptor type, B	0	0.0239125	0	1.15532	4.46492	21.4399	0	0.00200205	0	0.0967281	0.373821	1.79504	0	1	0	3	2	63
NM_172756	-4.88767	0.000134607	0.000379314	GO:0003674	molecular_function	molecular function	Ankle1	ankyrin repeat and LEM domain containing 1	0	0.0478249	0	15.7894	6.69739	6.80632	0	0.0223168	0	7.36789	3.12524	3.17607	0	2	0	41	3	20
NR_015501	-5.80006	0.000135041	0.000379774	NA	NA	NA	4833422C13Rik	RIKEN cDNA 4833422C13 gene	0	0	0	2.31064	4.46492	1.36126	0	0	0	0.971674	1.8776	0.572441	0	0	0	6	2	4
NM_013814	-7.80401	0.000138269	0.000388456	NA	NA	NA	Galnt1	UDP-N-acetyl-alpha-D-galactosamine:polypeptide N-acetylgalactosaminyltransferase 1	0.333345	0	0	1022.46	20.0922	426.756	0.0835869	0	0	256.384	5.03815	107.01	12	0	0	2655	9	1254
NM_019914	-6.25522	0.000138313	0.000388456	GO:0003674	molecular_function	molecular function	Mllt11	myeloid/lymphoid or mixed-lineage leukemia (trithorax homolog, Drosophila); translocated to, 11	0.0277787	0.143475	0.132272	91.6555	13.3948	224.949	0.0110408	0.057025	0.0525724	36.429	5.32384	89.4074	1	6	6	238	6	661
NR_045852	-6.3419	0.000138973	0.000390051	GO:0003674	molecular_function	molecular function	Gm14634	predicted gene 14634	0	0.0239125	0	46.5979	2.23246	1.02095	0	0.0143446	0	27.9532	1.33921	0.612447	0	1	0	121	1	3
NM_025639	-4.9419	0.000139313	0.000390745	NA	NA	NA	Cenpm	centromere protein M	0	0	0.0220454	5.00639	2.23246	6.80632	0	0	0.0182193	4.13751	1.84501	5.62506	0	0	1	13	1	20
NR_040409	-5.52625	0.000141351	0.000395934	GO:0003674	molecular_function	molecular function	Gm15441	predicted gene 15441	0.194451	0.167387	0.0440907	143.26	118.32	101.755	0.115952	0.0998135	0.0262914	85.4262	70.5548	60.6765	7	7	2	372	53	299
NM_001252563	-5.07159	0.000144132	0.000403455	GO:0048678	response to axon injury	NA	Matn4	matrilin 4	0.0555575	0.0239125	0	10.783	11.1623	23.4818	0.0246484	0.0106089	0	4.78394	4.95222	10.4178	2	1	0	28	5	69
NR_003623	-5.98689	0.000144657	0.000404655	NA	NA	NA	Gm5069	glyceraldehyde-3-phosphate dehydrogenase pseudogene	0.166672	0.215212	0.0881815	294.992	75.9037	167.436	0.0465305	0.0600816	0.024618	82.354	21.1903	46.7436	6	9	4	766	34	492
NM_183197	-5.80781	0.000145391	0.000406168	GO:0004867	serine-type endopeptidase inhibitor activity	serine protease inhibitor activity	Serpinb9f	serine (or cysteine) peptidase inhibitor, clade B, member 9f	0	0	0	1.15532	6.69739	1.70158	0	0	0	0.603301	3.49733	0.888554	0	0	0	3	3	5
NR_045391	-4.75634	0.000145545	0.00040633	GO:0003674	molecular_function	molecular function	4930578E11Rik	RIKEN cDNA 4930578E11 gene	0.0277787	0.0478249	0.132272	26.9575	93.7634	12.5917	0.0129324	0.0222649	0.0615793	12.55	43.6515	5.86206	1	2	6	70	42	37
NM_011446	-4.99982	0.000151668	0.000422584	GO:0001706	endoderm formation	endoblast formation	Sox7	SRY-box containing gene 7	0	0	0.0440907	18.8702	4.46492	6.80632	0	0	0.0134917	5.77425	1.36626	2.08272	0	0	2	49	2	20
NM_144900	-4.77085	0.000152549	0.000424756	GO:0000166	nucleotide binding	NA	Atp1a1	ATPase, Na+/K+ transporting, alpha 1 polypeptide	0	0	0.0661361	4.62128	24.5571	11.5707	0	0	0.0177547	1.24061	6.5925	3.10624	0	0	3	12	11	34
NR_033398	-5.24034	0.000153381	0.000426789	NA	NA	NA	Gm9159	predicted gene 9159	0.0833362	0.1913	0.154318	116.687	252.268	15.9949	0.0378629	0.0869149	0.0701125	53.0156	114.615	7.26709	3	8	7	303	113	47
NM_177602	-4.64033	0.000156498	0.000434888	GO:0003674	molecular_function	molecular function	Wdr25	WD repeat domain 25	0.0277787	0	0	5.3915	6.69739	3.40316	0.0104275	0	0	2.02384	2.51403	1.27746	1	0	0	14	3	10
NR_033141	-5.7862	0.000158331	0.000439693	NA	NA	NA	Gm6994	predicted gene 6994	0	0	0	3.46596	2.23246	1.02095	0	0	0	2.9649	1.90972	0.873352	0	0	0	9	1	3
NM_001205355	-5.78615	0.000158718	0.000440475	NA	NA	NA	Fhdc1	FH2 domain containing 1	0	0	0	3.46596	2.23246	1.02095	0	0	0	0.576412	0.371273	0.16979	0	0	0	9	1	3
NM_020608	-6.56042	0.000159079	0.000441188	GO:0003674	molecular_function	molecular function	Cramp1l	Crm, cramped-like (Drosophila)	0.166672	0.0956499	0.132272	712.833	75.9037	18.0368	0.0221051	0.0126857	0.0175427	94.5402	10.0668	2.39214	6	4	6	1851	34	53
NR_015349	-7.17435	0.000162856	0.000451366	GO:0003674	molecular_function	molecular function	Etohd2	ethanol decreased 2	0.722247	0	0	1360.58	587.137	388.641	0.230235	0	0	433.721	187.165	123.889	26	0	0	3533	263	1142
NM_026977	-5.27435	0.000162988	0.000451435	GO:0000079	regulation of cyclin-dependent protein kinase activity	regulation of CDK activity	1810031K17Rik	RIKEN cDNA 1810031K17 gene	0	0	0.0661361	15.7894	4.46492	23.4818	0	0	0.0240758	5.74787	1.62538	8.54817	0	0	3	41	2	69
NM_001199988	-5.83925	0.000164994	0.00045669	NA	NA	NA	Tti2	TELO2 interacting protein 2	0.166672	0.526074	0.440908	335.043	442.027	385.238	0.0334281	0.10551	0.0884291	67.1968	88.6537	77.2639	6	22	20	870	198	1132
NR_003373	-6.59267	0.000167015	0.000461979	NA	NA	NA	Gm15772	ribosomal protein L26 pseudogene	0.0277787	0.334775	0	233.375	122.785	233.117	0.0530128	0.638883	0	445.372	234.323	444.879	1	14	0	606	55	685
NM_029935	-4.87837	0.000167196	0.000462178	GO:0005794	Golgi apparatus	Golgi	Chst15	carbohydrate (N-acetylgalactosamine 4-sulfate 6-O) sulfotransferase 15	0	0	0.0220454	4.23618	2.23246	6.80632	0	0	0.00515923	0.991382	0.522458	1.59287	0	0	1	11	1	20
NM_007706	-6.56097	0.000168387	0.000465163	NA	NA	NA	Socs2	suppressor of cytokine signaling 2	0.0833362	0.143475	1.56522	1770.72	24.5571	929.403	0.0374545	0.0644831	0.70347	795.83	11.0369	417.709	3	6	71	4598	11	2731
NR_002844	-6.6251	0.000168968	0.000466463	GO:0009048	dosage compensation, by inactivation of X chromosome	Barr body formation	Tsix	X (inactive)-specific transcript, antisense	0.166672	0.0478249	0.0220454	195.249	4.46492	193.98	0.0386711	0.0110963	0.00511494	45.3014	1.03595	45.007	6	2	1	507	2	570
NR_033476	-6.56776	0.000169232	0.000466885	NA	NA	NA	Gm10789	predicted gene 10789	0	0	0.154318	252.63	49.1142	11.2304	0	0	0.0336058	55.0153	10.6956	2.44565	0	0	7	656	22	33
NM_177352	-5.56124	0.000169857	0.000468303	GO:0000166	nucleotide binding	NA	Gk5	glycerol kinase 5 (putative)	0.0277787	0	0.0220454	45.4426	6.69739	2.0419	0.0100538	0	0.00797878	16.4468	2.42395	0.739014	1	0	1	118	3	6
NM_177006	-4.71128	0.000170354	0.000469057	NA	NA	NA	3110047P20Rik	RIKEN cDNA 3110047P20 gene	0.0555575	0.0478249	0.0661361	17.3298	26.7895	34.3719	0.00650327	0.00559814	0.00774156	2.02854	3.13585	4.0234	2	2	3	45	12	101
NM_011779	-5.8702	0.000173034	0.000476126	GO:0000147	actin cortical patch assembly	NA	Coro1c	coronin, actin binding protein 1C	0	0	0.0661361	11.5532	2.23246	44.9217	0	0	0.0191866	3.35167	0.647654	13.0321	0	0	3	30	1	132
NM_133940	-6.95913	0.000173327	0.000476387	GO:0004842	ubiquitin-protein ligase activity	anaphase-promoting complex activity	Fbxl14	F-box and leucine-rich repeat protein 14	0.0277787	0.0239125	0.0440907	258.407	2.23246	2.38221	0.00658264	0.00566646	0.010448	61.2338	0.529019	0.564505	1	1	2	671	1	7
NR_037145	-5.71651	0.000176932	0.000485582	NA	NA	NA	Alg13	asparagine-linked glycosylation 13 homolog (S. cerevisiae)	0	0	0	2.69575	2.23246	1.36126	0	0	0	0.634294	0.525285	0.320298	0	0	0	7	1	4
NM_054088	-6.63879	0.000178229	0.000488642	GO:0004623	phospholipase A2 activity	cytosolic phospholipase A2 activity	Pnpla3	patatin-like phospholipase domain containing 3	0.0555575	0.167387	0.0440907	465.594	116.088	3.06285	0.0119299	0.0359432	0.00946763	99.9773	24.9276	0.657686	2	7	2	1209	52	9
NM_028127	-5.19363	0.000178279	0.000488642	GO:0003674	molecular_function	molecular function	Frmd6	FERM domain containing 6	0.0277787	0.0478249	0	12.3234	4.46492	26.885	0.0059407	0.0102277	0	2.63546	0.95486	5.74957	1	2	0	32	2	79
NM_026696	-5.18867	0.000182141	0.000497607	GO:0003674	molecular_function	molecular function	0610030E20Rik	RIKEN cDNA 0610030E20 gene	0.0555575	0.0239125	0.0220454	10.0128	6.69739	39.4767	0.0119788	0.00515577	0.00475321	2.15886	1.44402	8.51157	2	1	1	26	3	116
NR_045814	-4.831	0.000184259	0.000503068	NA	NA	NA	1500012K07Rik	RIKEN cDNA 1500012K07 gene	0.0277787	0	0	5.7766	2.23246	6.12569	0.0124457	0	0	2.58808	1.00021	2.74449	1	0	0	15	1	18
NR_030670	-5.87173	0.000185029	0.000504843	NA	NA	NA	Gm15760	mitochondrial ribosomal protein S18B pseudogene	0.0277787	0.239125	0.0440907	153.658	281.29	3.74348	0.00806115	0.069392	0.0127948	44.5902	81.628	1.08633	1	10	2	399	126	11
NM_172703	-4.53439	0.00018619	0.000507353	NA	NA	NA	Eif4g3	eukaryotic translation initiation factor 4 gamma, 3	0	0	0.0440907	10.3979	6.69739	5.44506	0	0	0.00714136	1.68414	1.08477	0.881934	0	0	2	27	3	16
NM_019755	-5.73284	0.000187741	0.000511248	GO:0005886	plasma membrane	bacterial inner membrane	Plp2	proteolipid protein 2	0.166672	0	0.0440907	168.292	51.3466	26.2043	0.190483	0	0.0503894	192.333	58.6819	29.9478	6	0	2	437	23	77
NM_030730	-6.965	0.00019084	0.00051868	GO:0000166	nucleotide binding	NA	Rad54l2	RAD54 like 2 (S. cerevisiae)	0	0.0239125	0.0661361	240.692	4.46492	1.70158	0	0.00255803	0.0070749	25.748	0.477634	0.182026	0	1	3	625	2	5
NM_053165	-4.68653	0.00019123	0.000519405	GO:0004872	receptor activity	receptor guanylate cyclase activity	Clec2h	C-type lectin domain family 2, member h	0.0833362	0.0239125	0.110227	25.8022	102.693	10.2095	0.0384925	0.011045	0.0509131	11.9179	47.4334	4.7157	3	1	5	67	46	30
NM_144815	-5.40848	0.000192918	0.000523315	GO:0003674	molecular_function	molecular function	Cecr5	cat eye syndrome chromosome region, candidate 5 homolog (human)	0.0277787	0.0239125	0.0440907	1.92553	111.623	2.72253	0.0144983	0.0124804	0.0230119	1.00498	58.2584	1.42094	1	1	2	5	50	8
NM_146200	-6.44646	0.00019329	0.00052365	GO:0003743	translation initiation factor activity	GO:0003744	Eif3c	eukaryotic translation initiation factor 3, subunit C	0	0.1913	0	63.1575	20.0922	159.949	0	0.0658973	0	21.756	6.92117	55.0977	0	8	0	164	9	470
NR_046180	-4.78859	0.000193237	0.00052365	NA	NA	NA	9130221F21Rik	RIKEN cDNA 9130221F21 gene	0.111115	0	0.0440907	31.1937	55.8115	12.5917	0.0421849	0	0.0167391	11.8427	21.1889	4.78045	4	0	2	81	25	37
NM_027816	-5.8013	0.000196865	0.000532648	GO:0004497	monooxygenase activity	hydroxylase activity	Cyp2u1	cytochrome P450, family 2, subfamily u, polypeptide 1	0	0.0239125	0.0440907	78.5618	4.46492	2.0419	0	0.0102365	0.0188745	33.6309	1.91135	0.8741	0	1	2	204	2	6
NM_001168506	-4.84014	0.000199868	0.00054008	GO:0003676	nucleic acid binding	NA	Zfp574	zinc finger protein 574	0	0.0239125	0	10.0128	2.23246	3.06285	0	0.00577317	0	2.41738	0.538982	0.739461	0	1	0	26	1	9
NM_028821	-4.6108	0.000201606	0.000544427	GO:0003674	molecular_function	molecular function	Dnalc1	dynein, axonemal, light chain 1	0.0277787	0.0956499	0.0440907	11.9383	84.8335	7.14664	0.00481768	0.0165886	0.00764668	2.07047	14.7127	1.23944	1	4	2	31	38	21
NR_015545	-4.41042	0.000202686	0.000546992	GO:0003674	molecular_function	molecular function	4930481A15Rik	RIKEN cDNA 4930481A15 gene	0.0277787	0.0239125	0.0440907	16.5596	11.1623	11.5707	0.013159	0.0113276	0.0208862	7.84443	5.28769	5.48117	1	1	2	43	5	34
NM_010486	-5.61017	0.000203416	0.00054861	NA	NA	NA	Elavl2	ELAV (embryonic lethal, abnormal vision, Drosophila)-like 2 (Hu antigen B)	0	0.0239125	0	1.54043	2.23246	15.9949	0	0.00807036	0	0.519888	0.753446	5.3982	0	1	0	4	1	47
NM_001177883	-5.61017	0.000203707	0.000549045	GO:0000166	nucleotide binding	NA	Elavl2	ELAV (embryonic lethal, abnormal vision, Drosophila)-like 2 (Hu antigen B)	0	0.0239125	0	1.54043	2.23246	15.9949	0	0.00578015	0	0.372354	0.539633	3.86629	0	1	0	4	1	47
NM_172705	-7.01219	0.000206386	0.000555552	GO:0000278	mitotic cell cycle	NA	Phf13	PHD finger protein 13	0	0	0.0881815	241.462	6.69739	2.72253	0	0	0.028155	77.0952	2.13837	0.869262	0	0	4	627	3	8
NM_178119	-4.54921	0.000209574	0.000563775	NA	NA	NA	Agap1	ArfGAP with GTPase domain, ankyrin repeat and PH domain 1	0	0	0.0220454	2.31064	6.69739	4.42411	0	0	0.00229663	0.240717	0.697717	0.460893	0	0	1	6	3	13
NM_001033261	-5.81475	0.000212029	0.000570013	GO:0003674	molecular_function	molecular function	Zfc3h1	zinc finger, C3H1-type containing	0.22223	0	0.132272	218.741	133.948	71.1261	0.031788	0	0.0189204	31.2889	19.16	10.1739	8	0	6	568	60	209
NM_001190401	-6.31191	0.000212378	0.000570587	GO:0004197	cysteine-type endopeptidase activity	lysosomal cysteine-type endopeptidase	Usp34	ubiquitin specific peptidase 34	0.0277787	0	0.374771	153.658	156.272	224.949	0.00226211	0	0.0305188	12.5128	12.7258	18.3183	1	0	17	399	70	661
NM_178794	-4.75411	0.000213787	0.000573661	NA	NA	NA	Zrsr2	zinc finger (CCCH type), RNA binding motif and serine/arginine rich 2	0.0277787	0	0	8.08725	2.23246	4.08379	0.00848983	0	0	2.47165	0.682293	1.2481	1	0	0	21	1	12
NM_026495	-4.90163	0.000214324	0.000574715	NA	NA	NA	Nacc2	nucleus accumbens associated 2, BEN and BTB (POZ) domain containing	0.0555575	0.0239125	0.154318	18.4851	154.04	7.82727	0.00871353	0.00375039	0.0242029	2.89917	24.1593	1.22761	2	1	7	48	69	23
NM_024279	-5.68453	0.000215245	0.000576185	GO:0003674	molecular_function	molecular function	Spaca7	sperm acrosome associated 7	0	0	0	1.15532	2.23246	2.38221	0	0	0	1.50432	2.90685	3.10184	0	0	0	3	1	7
NM_013655	-5.68453	0.000215157	0.000576185	NA	NA	NA	Cxcl12	chemokine (C-X-C motif) ligand 12	0	0	0	1.15532	2.23246	2.38221	0	0	0	0.401851	0.776508	0.828596	0	0	0	3	1	7
NM_178085	-4.8383	0.000215283	0.000576185	NA	NA	NA	Erc1	ELKS/RAB6-interacting/CAST family member 1	0.0277787	0	0	11.1681	4.46492	2.0419	0.0194121	0	0	7.8044	3.12014	1.4269	1	0	0	29	2	6
NM_153177	-5.65979	0.000215767	0.000577115	GO:0003676	nucleic acid binding	NA	Eif2c4	eukaryotic translation initiation factor 2C, 4	0	0	0	1.54043	2.23246	2.0419	0	0	0	0.235575	0.341407	0.312264	0	0	0	4	1	6
NM_001012477	-5.68457	0.00021614	0.000577746	GO:0001569	patterning of blood vessels	branching involved in blood vessel morphogenesis	Cxcl12	chemokine (C-X-C motif) ligand 12	0	0	0	1.15532	2.23246	2.38221	0	0	0	0.218645	0.422495	0.450835	0	0	0	3	1	7
NM_153798	-6.13674	0.000216895	0.000579397	GO:0003677	DNA binding	microtubule/chromatin interaction	Polr2b	polymerase (RNA) II (DNA directed) polypeptide B	0	0.334775	0	89.7299	305.847	92.2257	0	0.087249	0	23.3854	79.71	24.0359	0	14	0	233	137	271
NM_133656	-5.37441	0.000218472	0.000583238	GO:0005070	SH3/SH2 adaptor activity	SH3/SH2 adaptor protein activity	Crk	v-crk sarcoma virus CT10 oncogene homolog (avian)	0	0.215212	0	65.0831	66.9739	40.8379	0	0.0594345	0	17.9738	18.496	11.2781	0	9	0	169	30	120
NM_009185	-5.77199	0.000222022	0.00059234	GO:0000578	embryonic axis specification	embryonic axis determination	Stil	Scl/Tal1 interrupting locus	0.111115	0.0956499	0.110227	31.9639	437.563	1.02095	0.0207886	0.0178952	0.0206224	5.98015	81.8639	0.19101	4	4	5	83	196	3
NM_021467	-5.31841	0.000222626	0.000593199	NA	NA	NA	Tnni1	troponin I, skeletal, slow 1	0	0	0.0220454	18.8702	2.23246	1.70158	0	0	0.0201328	17.2331	2.03878	1.55396	0	0	1	49	1	5
NM_177763	-5.60458	0.000224668	0.000597883	GO:0003674	molecular_function	molecular function	Lhfpl4	lipoma HMGIC fusion partner-like protein 4	0.0277787	0.0239125	0.0220454	3.85107	2.23246	44.5814	0.00582485	0.00501415	0.00462264	0.807521	0.468119	9.34817	1	1	1	10	1	131
NM_001080931	-5.46772	0.000224841	0.000597967	GO:0001104	RNA polymerase II transcription cofactor activity	RNA polymerase II transcription mediator activity	Med13	mediator complex subunit 13	0.22223	0.0478249	0	82.4129	93.7634	68.7439	0.0188059	0.00404713	0	6.9741	7.93462	5.81737	8	2	0	214	42	202
NM_021788	-6.22957	0.000226369	0.00060127	GO:0000118	histone deacetylase complex	HDAC complex	Sap30	sin3 associated polypeptide	0	0.430424	0.110227	334.273	145.11	220.185	0	0.362615	0.0928617	281.612	122.249	185.497	0	18	5	868	65	647
NM_009104	-5.46874	0.000227417	0.000603674	GO:0004748	ribonucleoside-diphosphate reductase activity	2'-deoxyribonucleoside-diphosphate:oxidized-thioredoxin 2'-oxidoreductase activity	Rrm2	ribonucleotide reductase M2	0.0833362	0.119562	0.28659	273.811	165.202	27.5656	0.0380531	0.0545947	0.130863	125.028	75.4348	12.587	3	5	13	711	74	81
NM_001037099	-5.64181	0.000227994	0.000604822	GO:0005216	ion channel activity	NA	Cacnb4	calcium channel, voltage-dependent, beta 4 subunit	0.111115	0.0478249	0.0440907	181.385	44.6492	3.74348	0.0138981	0.00598186	0.00551479	22.6874	5.58464	0.468227	4	2	2	471	20	11
NM_021451	-5.70101	0.000230934	0.000611851	GO:0001836	release of cytochrome c from mitochondria	NA	Pmaip1	phorbol-12-myristate-13-acetate-induced protein 1	0.0555575	0.0478249	0	1.92553	147.342	3.40316	0.0209098	0.0179996	0	0.724703	55.4545	1.28083	2	2	0	5	66	10
NM_001081153	-4.32559	0.000231406	0.000612716	GO:0001566	non-kinase phorbol ester receptor activity	NA	Unc13c	unc-13 homolog C (C. elegans)	0.0277787	0	0.0440907	5.3915	29.022	4.08379	0.00342524	0	0.00543659	0.664796	3.57855	0.50355	1	0	2	14	13	12
NM_024176	-4.28855	0.000231624	0.000612907	GO:0000122	negative regulation of transcription from RNA polymerase II promoter	down regulation of global transcription from RNA polymerase II promoter	Drap1	Dr1 associated protein 1 (negative cofactor 2 alpha)	0.0277787	0.0239125	0.0440907	15.7894	11.1623	9.86917	0.0300961	0.0259073	0.047769	17.1066	12.0935	10.6925	1	1	2	41	5	29
NM_023211	-5.79359	0.000233553	0.000617237	GO:0003674	molecular_function	molecular function	Usmg5	upregulated during skeletal muscle growth 5	0	0.215212	0	129.781	42.4168	50.3668	0	0.623804	0	376.177	122.947	145.991	0	9	0	337	19	148
NM_001141925	-4.63391	0.000233478	0.000617237	NA	NA	NA	Bean1	brain expressed, associated with Nedd4, 1	0.0555575	0.0239125	0.0440907	9.24257	71.4388	3.06285	0.0174654	0.00751728	0.0138607	2.90555	22.458	0.962856	2	1	2	24	32	9
NM_009723	-6.24889	0.000235443	0.00062184	NA	NA	NA	Atp2b2	ATPase, Ca++ transporting, plasma membrane 2	0	0.0956499	0.0220454	177.919	4.46492	5.78537	0	0.0134415	0.003098	25.0027	0.627449	0.813009	0	4	1	462	2	17
NM_016774	-6.07229	0.000237842	0.000627783	GO:0000166	nucleotide binding	NA	Atp5b	ATP synthase, H+ transporting mitochondrial F1 complex, beta subunit	0	0.334775	0.0881815	346.981	145.11	69.4245	0	0.177223	0.0466816	183.685	76.8184	36.752	0	14	4	901	65	204
NM_178357	-4.83834	0.000238286	0.000628562	GO:0000115	regulation of transcription involved in S phase of mitotic cell cycle	regulation of transcription from RNA polymerase II promoter during S-phase of mitotic cell cycle	Klf11	Kruppel-like factor 11	0	0.0956499	0	16.9447	13.3948	19.0577	0	0.0239965	0	4.25106	3.36045	4.78116	0	4	0	44	6	56
NR_030669	-4.80669	0.000242894	0.000639916	NA	NA	NA	1700034H15Rik	RIKEN cDNA 1700034H15 gene	0	0.0239125	0.0440907	8.08725	4.46492	18.7174	0	0.00547572	0.0100963	1.8519	1.02242	4.2861	0	1	2	21	2	55
NM_011381	-6.03999	0.000244399	0.000643476	GO:0001654	eye development	GO:0042460	Six3	sine oculis-related homeobox 3 homolog (Drosophila)	0	0	0.0661361	4.23618	2.23246	55.8119	0	0	0.017962	1.15051	0.606318	15.158	0	0	3	11	1	164
NM_008656	-4.89561	0.00024512	0.000644971	GO:0001502	cartilage condensation	NA	Myf5	myogenic factor 5	0	0	0.0881815	5.00639	62.5089	4.76443	0	0	0.042273	2.4	29.9659	2.284	0	0	4	13	28	14
NM_183113	-4.49509	0.000245534	0.000645657	GO:0003674	molecular_function	molecular function	4932414N04Rik	RIKEN cDNA 4932414N04 gene	0	0.0478249	0	3.08086	26.7895	2.38221	0	0.0130242	0	0.839013	7.29563	0.648751	0	2	0	8	12	7
NM_020605	-4.99472	0.000245852	0.000646091	GO:0005783	endoplasmic reticulum	ER	Jph3	junctophilin 3	0.250009	0.0239125	0.0440907	38.8958	185.294	27.9059	0.0639735	0.00611885	0.0112822	9.95287	47.4141	7.14072	9	1	2	101	83	82
NM_023893	-6.15629	0.000247579	0.000649817	GO:0003674	molecular_function	molecular function	Sapcd1	Ng23 protein	0.0555575	0	0	3.08086	2.23246	51.3877	0.0590409	0	0	3.27402	2.37244	54.6097	2	0	0	8	1	151
NM_011872	-4.53939	0.000250061	0.000655922	GO:0003824	catalytic activity	enzyme activity	Klk7	kallikrein related-peptidase 7 (chymotryptic, stratum corneum)	0.0277787	0	0	2.31064	6.69739	4.76443	0.0158645	0	0	1.31961	3.82489	2.72097	1	0	0	6	3	14
NM_007442	-4.67474	0.000251281	0.000658713	GO:0001942	hair follicle development	GO:0001943	Alx4	aristaless-like homeobox 4	0	0	0.0220454	3.08086	2.23246	6.12569	0	0	0.0042338	0.591676	0.428742	1.17643	0	0	1	8	1	18
NM_010230	-5.15016	0.000256716	0.000670873	NA	NA	NA	Fmn1	formin 1	0	0	0.0661361	27.7277	2.23246	14.2933	0	0	0.00553672	2.32128	0.186895	1.19659	0	0	3	72	1	42
NM_008611	-4.19497	0.000260623	0.000680237	GO:0004222	metalloendopeptidase activity	metalloendoprotease activity	Mmp8	matrix metallopeptidase 8	0	0.0239125	0.0220454	3.08086	13.3948	4.76443	0	0.00970868	0.00895062	1.25086	5.4384	1.9344	0	1	1	8	6	14
NM_025899	-4.39606	0.00026094	0.000680643	GO:0003824	catalytic activity	enzyme activity	Uqcrc2	ubiquinol cytochrome c reductase core protein 2	0	0	0.0220454	2.69575	6.69739	3.40316	0	0	0.0116273	1.42181	3.53238	1.79492	0	0	1	7	3	10
NM_007545	-4.67085	0.000265462	0.000692009	GO:0005739	mitochondrion	mitochondria	Hrk	harakiri, BCL2 interacting protein (contains only BH3 domain)	0	0.0239125	0.0220454	16.9447	11.1623	1.36126	0	0.00445463	0.00410681	3.15661	2.07942	0.253589	0	1	1	44	5	4
NM_001099298	-4.09738	0.000266527	0.000693925	GO:0001518	voltage-gated sodium channel complex	voltage gated sodium channel complex	Scn2a1	sodium channel, voltage-gated, type II, alpha 1	0.0277787	0.0239125	0.0220454	4.62128	17.8597	6.46601	0.0031871	0.00274351	0.0025293	0.530207	2.04907	0.741855	1	1	1	12	8	19
NR_030699	-5.71694	0.000266903	0.000694476	NA	NA	NA	A630072M18Rik	RIKEN cDNA A630072M18 gene	0.333345	0.334775	0.176363	447.879	569.278	36.0735	0.061605	0.0618693	0.0325934	82.772	105.207	6.6667	12	14	8	1163	255	106
NM_031257	-6.23902	0.000268325	0.000697744	GO:0001954	positive regulation of cell-matrix adhesion	activation of cell-matrix adhesion	Plekha2	pleckstrin homology domain-containing, family A (phosphoinositide binding specific) member 2	0.111115	0.167387	0.154318	591.524	109.391	5.78537	0.0222408	0.0335043	0.0308882	118.4	21.8956	1.158	4	7	7	1536	49	17
NM_029210	-4.86553	0.000278363	0.000722508	GO:0004872	receptor activity	receptor guanylate cyclase activity	Sv2c	synaptic vesicle glycoprotein 2c	0.0277787	0.0239125	0.0220454	31.9639	17.8597	1.36126	0.00651318	0.00560668	0.0051689	7.49446	4.1875	0.319171	1	1	1	83	8	4
NM_001267711	-4.81877	0.000285831	0.000740523	NA	NA	NA	NULL	NULL	0.0277787	0	0.0661361	21.1809	4.46492	20.0787	0.00442477	0	0.0105346	3.37383	0.711202	3.19826	1	0	3	55	2	59
NM_028871	-7.1829	0.00028683	0.000742254	GO:0003676	nucleic acid binding	NA	Hnrnpr	heterogeneous nuclear ribonucleoprotein R	0	0.406512	0	13.0936	772.432	349.164	0	0.151345	0	4.87477	287.577	129.994	0	17	0	34	346	1026
NM_177846	-5.19143	0.000287963	0.000744671	GO:0003880	protein C-terminal carboxyl O-methyltransferase activity	C-terminal protein carboxyl methyltransferase activity	Lcmt2	leucine carboxyl methyltransferase 2	0.0555575	0.143475	0.418862	38.8958	455.422	41.1783	0.0163021	0.0420994	0.122906	11.4131	133.633	12.0828	2	6	19	101	204	121
NM_008029	-5.40943	0.000288824	0.000746438	GO:0000166	nucleotide binding	NA	Flt4	FMS-like tyrosine kinase 4	0.0277787	0.0478249	0.0440907	1.15532	138.413	3.06285	0.00473313	0.00814874	0.00751248	0.196851	23.5837	0.521868	1	2	2	3	62	9
NM_001195189	-4.56026	0.000291561	0.000753051	NA	NA	NA	4930469G21Rik	RIKEN cDNA 4930469G21 gene	0	0.0239125	0.0881815	28.4979	29.022	4.42411	0	0.025013	0.0922401	29.8095	30.3577	4.62773	0	1	4	74	13	13
NM_145470	-4.43535	0.000291963	0.000753627	NA	NA	NA	Deptor	DEP domain containing MTOR-interacting protein	0.111115	0.0239125	0.110227	21.1809	80.3686	19.398	0.121703	0.0261911	0.12073	23.1992	88.027	21.2465	4	1	5	55	36	57
NM_183321	-4.54591	0.000297733	0.000767109	GO:0003674	molecular_function	molecular function	BC053749	cDNA sequence BC053749	0	0	0.0220454	7.70214	2.23246	2.38221	0	0	0.00889644	3.10821	0.900913	0.961345	0	0	1	20	1	7
NM_023665	-6.43844	0.00029913	0.000770237	GO:0003674	molecular_function	molecular function	D4Wsu53e	DNA segment, Chr 4, Wayne State University 53, expressed	0.305566	0	0	201.796	156.272	177.305	0.215187	0	0	142.11	110.051	124.862	11	0	0	524	70	521
NM_148938	-4.93704	0.000302052	0.000777286	GO:0003333	amino acid transmembrane transport	NA	Slc1a3	solute carrier family 1 (glial high affinity glutamate transporter), member 3	0	0.0239125	0.0220454	25.032	2.23246	3.40316	0	0.00567184	0.00522898	5.93737	0.529521	0.807202	0	1	1	65	1	10
NM_175364	-5.61933	0.000307498	0.000790333	GO:0003674	molecular_function	molecular function	Lyrm2	LYR motif containing 2	0.111115	0.143475	0.198408	3.46596	238.873	166.074	0.083357	0.107633	0.148843	2.60012	179.2	124.587	4	6	9	9	107	488
NM_026185	-5.10096	0.000308422	0.000792225	GO:0003674	molecular_function	molecular function	Abhd15	abhydrolase domain containing 15	0.0277787	0.239125	0.242499	85.1086	325.939	11.5707	0.00854467	0.0735542	0.0745922	26.1792	100.258	3.55914	1	10	11	221	146	34
NM_011821	-4.43837	0.000310267	0.000796477	NA	NA	NA	Gpc6	glypican 6	0	0.0239125	0.0220454	10.783	2.23246	6.12569	0	0.00354732	0.00327034	1.59961	0.331177	0.908721	0	1	1	28	1	18
NM_020264	-4.66871	0.000314881	0.000807338	GO:0001669	acrosomal vesicle	acrosome	Pate4	prostate and testis expressed 4	0.0277787	0.0239125	0.0661361	28.1128	4.46492	19.7383	0.0272608	0.0234666	0.064903	27.5886	4.38167	19.3703	1	1	3	73	2	58
NM_175226	-4.58206	0.000318793	0.000815878	GO:0004842	ubiquitin-protein ligase activity	anaphase-promoting complex activity	Rnf139	ring finger protein 139	0.0277787	0	0.132272	11.9383	69.2063	11.2304	0.00638591	0	0.0304074	2.74444	15.9095	2.58171	1	0	6	31	31	33
NM_021555	-5.01486	0.000320394	0.000819477	GO:0005488	binding	ligand	Fam203a	family with sequence similarity 203, member A	0.0555575	0	0.0440907	54.3001	8.92985	5.78537	0.0281589	0	0.0223471	27.5216	4.52602	2.93227	2	0	2	141	4	17
NM_010476	-5.79657	0.00032617	0.000833237	GO:0000166	nucleotide binding	NA	Hsd17b7	hydroxysteroid (17-beta) dehydrogenase 7	0.111115	0	0.0881815	139.409	133.948	1.02095	0.024245	0	0.019241	30.4187	29.2271	0.222769	4	0	4	362	60	3
NM_001048250	-5.71351	0.000327064	0.000835015	GO:0003674	molecular_function	molecular function	2810008M24Rik	RIKEN cDNA 2810008M24 gene	0.361123	0.549987	0.57318	487.16	71.4388	637.752	0.193424	0.294583	0.307006	260.932	38.2639	341.592	13	23	26	1265	32	1874
NM_001113417	-4.12888	0.000330408	0.000843042	GO:0000122	negative regulation of transcription from RNA polymerase II promoter	down regulation of global transcription from RNA polymerase II promoter	Thrb	thyroid hormone receptor beta	0.0555575	0.0478249	0.0661361	9.24257	49.1142	10.8901	0.00924879	0.00796154	0.0110098	1.53863	8.17615	1.8129	2	2	3	24	22	32
NM_177710	-5.10574	0.000330664	0.000843182	GO:0003779	actin binding	membrane associated actin binding	Ssh2	slingshot homolog 2 (Drosophila)	0.111115	0.1913	0.198408	51.6043	60.2765	155.524	0.0122725	0.0211288	0.0219139	5.69962	6.65744	17.1774	4	8	9	134	27	457
NM_009792	-4.74463	0.000331628	0.00084513	GO:0000082	G1/S transition of mitotic cell cycle	NA	Camk2a	calcium/calmodulin-dependent protein kinase II alpha	0	0.0478249	0	20.0256	6.69739	2.38221	0	0.0111871	0	4.68434	1.56664	0.557243	0	2	0	52	3	7
NM_009918	-4.80468	0.000332543	0.00084695	GO:0000166	nucleotide binding	NA	Cnga3	cyclic nucleotide gated channel alpha 3	0.138894	0.0478249	0	41.9767	22.3246	33.351	0.0396386	0.0136487	0	11.9796	6.37118	9.51797	5	2	0	109	10	98
NM_007540	-4.26857	0.000342207	0.000869459	NA	NA	NA	Bdnf	brain derived neurotrophic factor	0	0.0239125	0	3.46596	6.69739	2.38221	0	0.00555587	0	0.805289	1.55608	0.553488	0	1	0	9	3	7
NM_001081252	-5.46319	0.000346346	0.000878912	GO:0003674	molecular_function	molecular function	Uggt2	UDP-glucose glycoprotein glucosyltransferase 2	0	0	0.0440907	2.31064	2.23246	25.5237	0	0	0.00672833	0.352608	0.340678	3.89497	0	0	2	6	1	75
NM_001168403	-4.79413	0.000348548	0.000883969	GO:0003674	molecular_function	molecular function	Ankrd55	ankyrin repeat domain 55	0.22223	0.0956499	0.110227	14.249	263.43	25.1834	0.122983	0.052933	0.0609999	7.88542	145.783	13.9366	8	4	5	37	118	74
NM_028006	-4.79491	0.000349666	0.000886271	GO:0000166	nucleotide binding	NA	Tube1	epsilon-tubulin 1	0.0277787	0.0478249	0.0220454	1.54043	22.3246	24.5028	0.00944533	0.0162615	0.00749588	0.523777	7.59083	8.33144	1	2	1	4	10	72
NM_178897	-4.18936	0.000351145	0.000889483	NA	NA	NA	Tyw1	tRNA-yW synthesizing protein 1 homolog (S. cerevisiae)	0.0277787	0	0.0220454	9.62767	6.69739	3.40316	0.00764202	0	0.00606475	2.6486	1.84247	0.936221	1	0	1	25	3	10
NR_027137	-5.86114	0.000356911	0.000903545	GO:0003674	molecular_function	molecular function	Gm10565	predicted gene 10565	0.0277787	0.0239125	0.110227	187.547	13.3948	1.70158	0.0157565	0.0135635	0.0625223	106.38	7.59771	0.965162	1	1	5	487	6	5
NM_001037938	-5.43338	0.000360586	0.000911204	GO:0000253	3-keto sterol reductase activity	3-keto-steroid reductase activity	Dhrs4	dehydrogenase/reductase (SDR family) member 4	0.0277787	0.239125	0.0661361	227.983	64.7414	10.8901	0.0361232	0.310955	0.0860028	296.467	84.1891	14.1614	1	10	3	592	29	32
NM_008416	-5.19996	0.000360817	0.00091124	GO:0001570	vasculogenesis	vascular morphogenesis	Junb	Jun-B oncogene	1.66672	0.502162	2.93203	1538.5	276.825	1291.5	0.905336	0.272766	1.59263	835.688	150.367	701.521	60	21	133	3995	124	3795
NM_026613	-5.56612	0.000363106	0.000916471	GO:0003674	molecular_function	molecular function	Ccdc34	coiled-coil domain containing 34	0	0	0.0661361	63.1575	2.23246	3.74348	0	0	0.03172	30.2914	1.07073	1.79543	0	0	3	164	1	11
NR_045032	-4.78628	0.000363343	0.000916522	NA	NA	NA	Gdap10	ganglioside-induced differentiation-associated-protein 10	0.0833362	0.0239125	0	13.8639	64.7414	2.0419	0.0298268	0.00855851	0	4.96201	23.1716	0.730815	3	1	0	36	29	6
NM_026423	-4.68321	0.000365669	0.000921836	GO:0005634	nucleus	cell nucleus	Mri1	methylthioribose-1-phosphate isomerase homolog (S. cerevisiae)	0.0277787	0	0.0661361	2.31064	60.2765	4.42411	0.0128963	0	0.0307039	1.07272	27.9835	2.0539	1	0	3	6	27	13
NM_001081038	-4.41637	0.000371945	0.000936537	GO:0003674	molecular_function	molecular function	Btbd16	BTB (POZ) domain containing 16	0.138894	0.0717374	0.0661361	29.6532	109.391	9.18854	0.040259	0.0207935	0.0191699	8.59514	31.7074	2.66334	5	3	3	77	49	27
NM_146131	-4.56083	0.000373	0.000938632	GO:0003674	molecular_function	molecular function	Pbxip1	pre B cell leukemia transcription factor interacting protein 1	0.0833362	0.263037	0.154318	57.3809	205.386	17.6964	0.0185521	0.0585568	0.0343539	12.774	45.7227	3.93955	3	11	7	149	92	52
NM_009574	-4.51846	0.000375283	0.000943812	GO:0001843	neural tube closure	NA	Zic2	zinc finger protein of the cerebellum 2	0.0277787	0	0.110227	20.4107	15.6272	21.4399	0.00935311	0	0.0371134	6.87228	5.26169	7.21883	1	0	5	53	7	63
NM_030197	-5.38298	0.000377474	0.000948756	NA	NA	NA	2700078E11Rik	RIKEN cDNA 2700078E11 gene	0.0277787	0	0.110227	23.8766	2.23246	58.8747	0.00479026	0	0.0190079	4.11737	0.384974	10.1526	1	0	5	62	1	173
NM_018742	-6.29756	0.000379925	0.000953778	GO:0000139	Golgi membrane	NA	Bet1l	blocked early in transport 1 homolog (S. cerevisiae)-like	0	0.0717374	0	121.309	2.23246	1.02095	0	0.0461037	0	77.9619	1.43474	0.656137	0	3	0	315	1	3
NM_007516	-5.8744	0.000381898	0.000957589	NA	NA	NA	Hnrnpd	heterogeneous nuclear ribonucleoprotein D	0.0833362	1.31519	0.0661361	336.969	526.861	585.344	0.0124923	0.19715	0.00991398	50.5125	78.9778	87.7445	3	55	3	875	236	1720
NM_177854	-4.47079	0.000388883	0.000973363	GO:0003674	molecular_function	molecular function	6030405A18Rik	RIKEN cDNA 6030405A18 gene	0	0	0.0220454	1.54043	17.8597	1.02095	0	0	0.00713905	0.498843	5.78358	0.330618	0	0	1	4	8	3
NM_001163610	-5.32472	0.000391988	0.000980553	GO:0003674	molecular_function	molecular function	Nhsl2	NHS-like 2	0.0833362	0.119562	0.0440907	48.1384	2.23246	96.3095	0.00642085	0.00921199	0.00339708	3.70894	0.172006	7.42041	3	5	2	125	1	283
NM_001243903	-4.83699	0.000392764	0.00098191	GO:0003674	molecular_function	molecular function	Gm14322	predicted gene 14322	0	0.0956499	0	2.31064	58.044	8.5079	0	0.0237639	0	0.574073	14.4209	2.11377	0	4	0	6	26	25
NM_153105	-5.02657	0.000394087	0.000984632	NA	NA	NA	Cldn19	claudin 19	0.361123	0.143475	0.352726	41.2064	573.743	68.0632	0.0851706	0.0338384	0.0831901	9.7185	135.317	16.0526	13	6	16	107	257	200
NM_001162489	-4.49982	0.000397129	0.000991644	GO:0003674	molecular_function	molecular function	Heatr7a	HEAT repeat containing 7A	0.0833362	0.143475	0.176363	22.3362	194.224	11.9111	0.0485925	0.0836588	0.102836	13.024	113.25	6.94523	3	6	8	58	87	35
NR_028442	-5.80675	0.000397672	0.000992412	NA	NA	NA	9330020H09Rik	RIKEN cDNA 9330020H09 gene	0.166672	0	0.242499	299.228	42.4168	94.6079	0.0485925	0	0.0706995	87.2385	12.3664	27.5825	6	0	11	777	19	278
NR_038053	-5.22109	0.000401715	0.00100072	NA	NA	NA	4930579G18Rik	RIKEN cDNA 4930579G18 gene	0.361123	1.79344	1.03613	1401.4	678.668	281.101	0.246165	1.22252	0.706294	955.286	462.623	191.616	13	75	47	3639	304	826
NR_003652	-4.30303	0.000406472	0.00101197	NA	NA	NA	Gm7337	DAZ interacting protein 1 pseudogene	0.0555575	0.0717374	0	10.0128	22.3246	16.3352	0.0209256	0.0270197	0	3.77129	8.40852	6.15261	2	3	0	26	10	48
NM_001081267	-4.93957	0.000406906	0.00101245	GO:0005634	nucleus	cell nucleus	Rsf1	remodeling and spacing factor 1	0	0.0478249	0	3.85107	2.23246	16.6755	0	0.00429116	0	0.345542	0.200311	1.49623	0	2	0	10	1	49
NM_025811	-4.57527	0.000407242	0.00101269	GO:0003674	molecular_function	molecular function	Nhlrc2	NHL repeat containing 2	0.0277787	0.0239125	0	5.3915	2.23246	11.9111	0.0070415	0.00606146	0	1.36667	0.565897	3.01928	1	1	0	14	1	35
NM_008232	-4.53612	0.00040877	0.00101589	GO:0003674	molecular_function	molecular function	Hdgfl1	hepatoma derived growth factor-like 1	0.0833362	0.215212	0.176363	22.3362	234.408	15.9949	0.0417725	0.107876	0.0884025	11.1961	117.498	8.01747	3	9	8	58	105	47
NM_145522	-5.38653	0.000414687	0.00102999	GO:0005737	cytoplasm	NA	Rabepk	Rab9 effector protein with kelch motifs	0.722247	1.1478	0.220454	1057.89	542.488	221.206	0.387056	0.615112	0.118142	566.929	290.723	118.545	26	48	10	2747	243	650
NM_001164565	-4.73987	0.000427183	0.0010604	GO:0005777	peroxisome	peroxisome vesicle	Acnat1	acyl-coenzyme A amino acid N-acyltransferase 1	0.194451	0.454337	0.220454	81.2576	397.378	56.1522	0.0384975	0.0899499	0.0436456	16.0874	78.6732	11.117	7	19	10	211	178	165
NR_045618	-6.32035	0.00044164	0.001095	GO:0003674	molecular_function	molecular function	Gm9958	predicted gene 9958	0	0.0239125	1.4109	1065.21	881.822	299.138	0	0.0160164	0.945013	713.467	590.638	200.36	0	1	64	2766	395	879
NM_011895	-6.26824	0.000444423	0.0011006	GO:0000139	Golgi membrane	NA	Slc35a1	solute carrier family 35 (CMP-sialic acid transporter), member 1	0	0	0.220454	3.46596	444.26	3.40316	0	0	0.107696	1.69319	217.03	1.66251	0	0	10	9	199	10
NM_001164504	-4.15009	0.000451512	0.0011175	GO:0003674	molecular_function	molecular function	Rnf165	ring finger protein 165	0.0277787	0	0.0440907	7.31703	26.7895	1.70158	0.00380114	0	0.00603322	1.00124	3.66578	0.232838	1	0	2	19	12	5
NM_001177868	-4.21721	0.000463892	0.00114679	NA	NA	NA	Rreb1	ras responsive element binding protein 1	0.0277787	0	0	1.92553	8.92985	2.72253	0.00464683	0	0	0.322104	1.49379	0.455425	1	0	0	5	4	8
NM_145997	-4.81267	0.000467927	0.00115609	GO:0003677	DNA binding	microtubule/chromatin interaction	Kdm5a	lysine (K)-specific demethylase 5A	0.0277787	0.0239125	0	25.8022	4.46492	1.70158	0.00252603	0.00217445	0	2.34629	0.406013	0.154731	1	1	0	67	2	5
NR_015593	-4.02814	0.000468954	0.00115726	NA	NA	NA	D130009I18Rik	RIKEN cDNA D130009I18 gene	0.0277787	0	0.0220454	5.3915	15.6272	1.70158	0.0104196	0	0.00826908	2.02232	5.86168	0.638252	1	0	1	14	7	5
NR_027799	-5.47127	0.000470871	0.00115996	GO:0003674	molecular_function	molecular function	Tbrg3	transforming growth factor beta regulated gene 3	0.277787	0.358687	0.176363	401.667	46.8817	193.64	0.0348104	0.0449483	0.0221006	50.3342	5.8749	24.2657	10	15	8	1043	21	569
NM_013509	-4.53955	0.000474558	0.00116836	GO:0000015	phosphopyruvate hydratase complex	enolase complex	Eno2	enolase 2, gamma neuronal	0.166672	0.143475	0.0440907	103.209	64.7414	14.6336	0.0630618	0.0542848	0.0166821	39.0498	24.4954	5.53674	6	6	2	268	29	43
NR_027980	-5.38848	0.000477684	0.00117468	NA	NA	NA	1700001L05Rik	RIKEN cDNA 1700001L05 gene	0	0	0	1.15532	2.23246	1.70158	0	0	0	0.192329	0.371643	0.283266	0	0	0	3	1	5
NM_175562	-3.90188	0.000481029	0.00118221	GO:0000166	nucleotide binding	NA	Rab39	RAB39, member RAS oncogene family	0.0277787	0.0239125	0.0220454	8.08725	6.69739	6.46601	0.00934367	0.00804321	0.0074152	2.72023	2.25274	2.17491	1	1	1	21	3	19
NM_009830	-6.0359	0.000482501	0.001185	NA	NA	NA	Ccne2	cyclin E2	0.0277787	1.81735	0.0661361	358.535	428.633	1076.08	0.00915279	0.598797	0.0217911	118.133	141.23	354.557	1	76	3	931	192	3162
NM_008093	-4.44312	0.000482727	0.001185	GO:0001158	enhancer sequence-specific DNA binding	NA	Gata5	GATA binding protein 5	0	0.1913	0.0661361	24.6468	91.5309	12.932	0	0.0578294	0.0199928	7.45068	27.6696	3.90932	0	8	3	64	41	38
NM_178421	-6.24035	0.000484531	0.00118874	GO:0003674	molecular_function	molecular function	Nanos1	nanos homolog 1 (Drosophila)	0.0555575	0.0717374	0.0661361	1.54043	2.23246	185.132	0.0141404	0.0182584	0.0168328	0.392066	0.568201	47.1194	2	3	3	4	1	544
NM_001135192	-4.98662	0.000485126	0.0011895	NA	NA	NA	Asap2	ArfGAP with SH3 domain, ankyrin repeat and PH domain 2	0.0277787	0	0	16.5596	2.23246	1.02095	0.00487432	0	0	2.9057	0.391729	0.179145	1	0	0	43	1	3
NR_045514	-4.3959	0.000489893	0.0011998	NA	NA	NA	Fam19a2	family with sequence similarity 19, member A2	0	0	0.0440907	14.249	6.69739	1.70158	0	0	0.0100115	3.23546	1.52075	0.386372	0	0	2	37	3	5
NM_178089	-4.58542	0.000490585	0.00120079	NA	NA	NA	Hnrnpul1	heterogeneous nuclear ribonucleoprotein U-like 1	0.111115	0	0	13.4787	20.0922	18.0368	0.0895366	0	0	10.8612	16.1903	14.5341	4	0	0	35	9	53
NM_011308	-4.26088	0.000491836	0.00120316	NA	NA	NA	Ncor1	nuclear receptor co-repressor 1	0.0277787	0	0	4.23618	2.23246	3.40316	0.00357329	0	0	0.544916	0.28717	0.437762	1	0	0	11	1	10
NM_009840	-5.73732	0.000492279	0.00120354	GO:0000166	nucleotide binding	NA	Cct8	chaperonin containing Tcp1, subunit 8 (theta)	0.0277787	0.908674	0.198408	408.984	897.45	63.6391	0.0115456	0.37767	0.082464	169.985	373.005	26.4502	1	38	9	1062	402	187
NR_027452	-5.90298	0.000511409	0.00124669	NA	NA	NA	Gm17801	predicted gene, 17801	0.472238	0.1913	0.154318	682.024	8.92985	231.755	0.335874	0.13606	0.109756	485.081	6.35124	164.833	17	8	7	1771	4	681
NM_029007	-4.22158	0.000511096	0.00124669	NA	NA	NA	Fam84a	family with sequence similarity 84, member A	0.0277787	0	0.0220454	10.0128	13.3948	1.02095	0.0082137	0	0.00651844	2.96061	3.96061	0.301877	1	0	1	26	6	3
NM_011141	-4.17133	0.000511182	0.00124669	GO:0001105	RNA polymerase II transcription coactivator activity	RNA polymerase II transcription co-activator activity	Pou3f1	POU domain, class 3, transcription factor 1	0.166672	0.0717374	0.0881815	28.1128	58.044	32.6704	0.0553361	0.0238172	0.0292767	9.3336	19.2709	10.8467	6	3	4	73	26	96
NR_033219	-5.77131	0.000514764	0.00125414	NA	NA	NA	BC020402	cDNA sequence BC020402	0	0	0.110227	122.079	4.46492	2.72253	0	0	0.0503549	55.7693	2.03971	1.24373	0	0	5	317	2	8
NM_174847	-4.64424	0.000515333	0.0012548	GO:0003674	molecular_function	molecular function	C2cd2	C2 calcium-dependent domain containing 2	0.0555575	0.28695	0.264545	113.992	203.154	23.1415	0.00845623	0.0436757	0.0402655	17.3503	30.9215	3.5223	2	12	12	296	91	68
NM_001163631	-6.06779	0.000517932	0.0012604	NA	NA	NA	Satb1	special AT-rich sequence binding protein 1	0.194451	0	0	26.9575	13.3948	158.247	0.0313328	0	0	4.34378	2.15836	25.499	7	0	0	70	6	465
NM_001113527	-4.58919	0.000535106	0.00130069	GO:0000175	3'-5'-exoribonuclease activity	3'-5' exoribonuclease activity	Isg20	interferon-stimulated protein	0.0555575	0.0239125	0	1.92553	51.3466	2.0419	0.0620754	0.0267178	0	2.15144	57.3705	2.28145	2	1	0	5	23	6
NM_001159595	-6.02842	0.000535705	0.00130139	GO:0003674	molecular_function	molecular function	Ints8	integrator complex subunit 8	0.0277787	1.81735	0.0881815	360.075	218.781	1180.9	0.0167645	1.09677	0.0532176	217.305	132.035	712.672	1	76	4	935	98	3470
NM_016812	-4.307	0.000540463	0.00131144	NA	NA	NA	Banp	BTG3 associated nuclear protein	0.0277787	0	0.0440907	3.85107	6.69739	13.6126	0.00507931	0	0.00806194	0.704163	1.22461	2.48906	1	0	2	10	3	40
NM_145993	-4.93328	0.000543207	0.00131658	GO:0005634	nucleus	cell nucleus	L3mbtl2	l(3)mbt-like 2 (Drosophila)	0	0	0.154318	3.46596	95.9959	14.6336	0	0	0.0447687	1.0055	27.8491	4.24531	0	0	7	9	43	43
NM_172925	-5.15374	0.000557544	0.00135055	GO:0003674	molecular_function	molecular function	Klhl31	kelch-like 31 (Drosophila)	0.44446	0.3826	0.242499	40.8213	455.422	251.834	0.0709999	0.0611181	0.0387379	6.52098	72.7512	40.2291	16	16	11	106	204	740
NM_018771	-4.00817	0.000562267	0.00136121	GO:0003779	actin binding	membrane associated actin binding	Gipc1	GIPC PDZ domain containing family, member 1	0.0833362	0.0239125	0	8.85746	20.0922	8.16759	0.051347	0.0147335	0	5.45746	12.3796	5.0324	3	1	0	23	9	24
NM_001081322	-4.14094	0.000562961	0.00136211	GO:0000166	nucleotide binding	NA	Myo5c	myosin VC	0.0833362	0	0.0220454	9.24257	13.3948	12.5917	0.0123042	0	0.00325489	1.36462	1.97767	1.8591	3	0	1	24	6	37
NR_028258	-5.25178	0.000564275	0.0013645	NA	NA	NA	Sapcd1	Ng23 protein	0.0555575	0	0	3.08086	2.23246	25.5237	0.125981	0	0	6.98607	5.06227	57.8769	2	0	0	8	1	75
NM_028016	-4.35085	0.000573878	0.00138613	GO:0000122	negative regulation of transcription from RNA polymerase II promoter	down regulation of global transcription from RNA polymerase II promoter	Nanog	Nanog homeobox	0.0277787	0.143475	0.0881815	15.0192	116.088	4.76443	0.0204255	0.105496	0.0648393	11.0435	85.3588	3.50325	1	6	4	39	52	14
NM_008070	-4.00368	0.000577944	0.00139515	GO:0004872	receptor activity	receptor guanylate cyclase activity	Gabrb2	gamma-aminobutyric acid (GABA) A receptor, subunit beta 2	0.0277787	0.0239125	0	1.92553	17.8597	3.06285	0.00367346	0.00316219	0	0.254633	2.36177	0.405031	1	1	0	5	8	9
NM_001270722	-4.84665	0.000579063	0.00139705	NA	NA	NA	NULL	NULL	0.138894	0.0956499	0	12.3234	167.435	5.10474	0.0747544	0.05148	0	6.63263	90.1155	2.74744	5	4	0	32	75	15
NM_172405	-5.43955	0.000586157	0.00141174	GO:0005634	nucleus	cell nucleus	Fam175a	family with sequence similarity 175, member A	0.0555575	0.0478249	0.0661361	151.347	4.46492	2.0419	0.0221521	0.019069	0.0263701	60.3457	1.78027	0.814154	2	2	3	393	2	6
NM_013924	-4.96511	0.000590823	0.00142216	GO:0000166	nucleotide binding	NA	Abt1	activator of basal transcription 1	0.138894	0.430424	0.484998	268.42	350.496	77.5921	0.0311491	0.0965294	0.108768	60.1973	78.6043	17.4012	5	18	22	697	157	228
NM_001272029	-4.04282	0.000598299	0.00143769	NA	NA	NA	NULL	NULL	0	0	0.0440907	7.70214	11.1623	1.36126	0	0	0.00935315	1.63389	2.36791	0.288771	0	0	2	20	5	4
NM_007387	-4.81436	0.000600029	0.00144103	GO:0001501	skeletal system development	skeletal development	Acp2	acid phosphatase 2, lysosomal	0.333345	0.119562	0.154318	107.83	69.2063	126.257	0.0714719	0.0256352	0.033087	23.1196	14.8384	27.0706	12	5	7	280	31	371
NM_146010	-4.13576	0.000607029	0.00145701	NA	NA	NA	Tspan8	tetraspanin 8	0.0555575	0	0	3.08086	22.3246	2.0419	0.0363121	0	0	2.01363	14.5913	1.33457	2	0	0	8	10	6
NM_008002	-5.95388	0.000607985	0.00145847	GO:0000187	activation of MAPK activity	activation of MAP kinase	Fgf10	fibroblast growth factor 10	0.0277787	0	0.749543	234.145	488.909	207.593	0.00607185	0	0.163834	51.1792	106.865	45.3755	1	0	34	608	219	610
NM_001037937	-4.07959	0.000608374	0.00145857	GO:0005622	intracellular	internal to cell	Deptor	DEP domain containing MTOR-interacting protein	0.111115	0.0717374	0.154318	22.3362	80.3686	22.4609	0.0335796	0.0216795	0.0466357	6.75014	24.2879	6.78781	4	3	7	58	36	66
NM_001271386	-4.14738	0.000609601	0.00146068	NA	NA	NA	NULL	NULL	0	0	0.0220454	5.00639	2.23246	2.0419	0	0	0.00268094	0.608828	0.27149	0.248315	0	0	1	13	1	6
NM_026640	-5.84272	0.000612564	0.00146611	GO:0003674	molecular_function	molecular function	Fam111a	family with sequence similarity 111, member A	0.0277787	0.1913	0.617271	60.8469	78.1362	498.563	0.00867272	0.0597252	0.192716	18.9968	24.3947	155.655	1	8	28	158	35	1465
NM_001037134	-5.95961	0.000614715	0.00146959	GO:0000079	regulation of cyclin-dependent protein kinase activity	regulation of CDK activity	Ccne2	cyclin E2	0.0277787	1.81735	0.0661361	320.794	321.474	1071.32	0.0139662	0.913699	0.0332509	161.284	161.626	538.62	1	76	3	833	144	3148
NR_045177	-4.0523	0.000614676	0.00146959	GO:0003674	molecular_function	molecular function	2900055J20Rik	RIKEN cDNA 2900055J20 gene	0.0277787	0.0239125	0.0440907	18.1	4.46492	7.48696	0.0382101	0.032892	0.0606475	24.8969	6.14157	10.2984	1	1	2	47	2	22
NM_009739	-4.33594	0.000628117	0.00150048	GO:0000155	two-component sensor activity	two-component sensor molecule	Bckdk	branched chain ketoacid dehydrogenase kinase	0.250009	0.143475	0.242499	39.2809	140.645	75.2099	0.0871414	0.0500087	0.0845239	13.6915	49.0223	26.2147	9	6	11	102	63	221
NM_011109	-4.39332	0.000631602	0.00150654	GO:0004623	phospholipase A2 activity	cytosolic phospholipase A2 activity	Pla2g2d	phospholipase A2, group IID	0.166672	0.239125	0.264545	43.132	145.11	82.6968	0.0734887	0.105434	0.116642	19.0176	63.9815	36.4624	6	10	12	112	65	243
NM_029879	-4.12412	0.000633514	0.00151024	GO:0005515	protein binding	alpha-2 macroglobulin receptor-associated protein activity	Rgs7bp	regulator of G-protein signalling 7 binding protein	0.0277787	0	0	4.23618	2.23246	2.72253	0.00476152	0	0	0.726119	0.382664	0.466666	1	0	0	11	1	8
NM_001256122	-4.12402	0.000635709	0.00151377	NA	NA	NA	Limch1	LIM and calponin homology domains 1	0.0277787	0	0	4.23618	2.23246	2.72253	0.00468839	0	0	0.714967	0.376787	0.459499	1	0	0	11	1	8
NM_009346	-4.38971	0.00063855	0.00151967	NA	NA	NA	Tead1	TEA domain family member 1	0.0555575	0	0	12.7085	2.23246	6.12569	0.00560507	0	0	1.28214	0.225228	0.618008	2	0	0	33	1	18
NM_172281	-6.40301	0.0006426	0.00152844	GO:0000151	ubiquitin ligase complex	NA	Rnf40	ring finger protein 40	0	0	0.264545	136.328	2.23246	190.237	0	0	0.0633791	32.6612	0.534849	45.5766	0	0	12	354	1	559
NM_026932	-4.65577	0.000652374	0.00154994	GO:0005634	nucleus	cell nucleus	Ebna1bp2	EBNA1 binding protein 2	0	0	0.132272	6.93193	78.1362	4.08379	0	0	0.0445511	2.33477	26.3173	1.37548	0	0	6	18	35	12
NM_027667	-3.96122	0.000656114	0.00155795	NA	NA	NA	Arhgap19	Rho GTPase activating protein 19	0.0277787	0.0239125	0.0440907	1.92553	31.2545	5.44506	0.00539183	0.0046414	0.00855799	0.373745	6.06647	1.05688	1	1	2	5	14	16
NM_178267	-4.34794	0.000659134	0.00156423	GO:0003676	nucleic acid binding	NA	Zfp827	zinc finger protein 827	0.0555575	0.0239125	0.0220454	22.7213	2.23246	11.9111	0.00729196	0.00313853	0.00289347	2.98219	0.293012	1.56334	2	1	1	59	1	35
NM_172419	-5.06408	0.000660522	0.00156664	GO:0003674	molecular_function	molecular function	9030612E09Rik	RIKEN cDNA 9030612E09 gene	0.305566	0.358687	0.176363	31.1937	149.575	268.509	0.164283	0.192843	0.0948188	16.7708	80.4166	144.36	11	15	8	81	67	789
NM_146114	-4.53445	0.000668975	0.0015858	NA	NA	NA	Dclre1c	DNA cross-link repair 1C, PSO2 homolog (S. cerevisiae)	0.333345	0.358687	0.220454	46.2128	397.378	57.5134	0.132913	0.143017	0.0879002	18.4262	158.444	22.932	12	15	10	120	178	169
NM_011498	-5.58771	0.000670984	0.00158967	GO:0000122	negative regulation of transcription from RNA polymerase II promoter	down regulation of global transcription from RNA polymerase II promoter	Bhlhe40	basic helix-loop-helix family, member e40	0	0	0.198408	74.3256	2.23246	72.8277	0	0	0.0636332	23.8376	0.715992	23.3572	0	0	9	193	1	214
NM_008251	-5.22128	0.000672441	0.00159117	GO:0000720	pyrimidine dimer repair by nucleotide-excision repair	NA	Hmgn1	high mobility group nucleosomal binding domain 1	0	0.28695	0	52.7597	33.4869	83.7178	0	0.237935	0	43.7476	27.7669	69.4177	0	12	0	137	15	246
NM_026579	-6.52632	0.000675054	0.00159572	GO:0003674	molecular_function	molecular function	D10Wsu102e	DNA segment, Chr 10, Wayne State University 102, expressed	0	0	0.154318	288.445	11.1623	1.02095	0	0	0.0439276	82.1079	3.17743	0.29062	0	0	7	749	5	3
NM_138650	-4.09182	0.000675674	0.00159629	GO:0000166	nucleotide binding	NA	Dgkg	diacylglycerol kinase, gamma	0	0.0717374	0.0440907	20.4107	24.5571	2.38221	0	0.0129724	0.00797301	3.6909	4.4407	0.43078	0	3	2	53	11	7
NM_008208	-5.46655	0.000684409	0.00161511	NA	NA	NA	H2-T3	histocompatibility 2, T region locus 3	0.0833362	0.143475	0.507044	20.7958	95.9959	335.892	0.0381576	0.0656936	0.232163	9.52188	43.9541	153.797	3	6	23	54	43	987
NM_133242	-5.95471	0.00068509	0.00161581	GO:0000166	nucleotide binding	NA	Rbm39	RNA binding motif protein 39	0.0277787	0	0.705452	115.532	337.102	316.834	0.00981928	0	0.249364	40.8385	119.159	111.995	1	0	32	300	151	931
NM_026057	-4.8542	0.00069653	0.00164188	GO:0003676	nucleic acid binding	NA	Zfp422	zinc finger protein 422	0.500017	0.215212	0.154318	185.236	142.878	153.142	0.157884	0.0679546	0.0487268	58.4896	45.1145	48.3556	18	9	7	481	64	450
NM_019438	-4.67863	0.000702943	0.00165606	GO:0000796	condensin complex	13S condensin complex	Ncapg	non-SMC condensin I complex, subunit G	0	0	0.0881815	12.7085	2.23246	21.0996	0	0	0.0237111	3.41719	0.600286	5.67346	0	0	4	33	1	62
NM_207525	-4.94128	0.0007085	0.00166822	GO:0003674	molecular_function	molecular function	Opa3	optic atrophy 3 (human)	0.111115	0.0717374	0.176363	195.249	35.7194	6.12569	0.0491224	0.0317142	0.0779677	86.3171	15.7911	2.70809	4	3	8	507	16	18
NM_028410	-5.18568	0.000718598	0.00169011	GO:0003676	nucleic acid binding	NA	Prkrir	protein-kinase, interferon-inducible double stranded RNA dependent inhibitor, repressor of (P58 repressor)	0.138894	0.549987	0.176363	70.0895	93.7634	300.159	0.0400616	0.158635	0.0508691	20.2162	27.0445	86.576	5	23	8	182	42	882
NM_173733	-4.12815	0.000734788	0.00172626	GO:0005739	mitochondrion	mitochondria	Suox	sulfite oxidase	0	0.0239125	0.0220454	11.9383	6.69739	1.02095	0	0.0101625	0.00936905	5.07366	2.84632	0.433892	0	1	1	31	3	3
NR_040629	-4.08649	0.000735218	0.00172631	NA	NA	NA	4930452N14Rik	RIKEN cDNA 4930452N14 gene	0.0833362	0.215212	0.0881815	16.1745	116.088	19.7383	0.135067	0.348804	0.14292	26.2147	188.149	31.9908	3	9	4	42	52	58
NM_001165980	-3.87804	0.000761149	0.0017852	GO:0003674	molecular_function	molecular function	Dcaf17	DDB1 and CUL4 associated factor 17	0	0.0956499	0.0881815	13.8639	35.7194	9.86917	0	0.0157552	0.014525	2.28362	5.88361	1.62562	0	4	4	36	16	29
NR_038088	-4.10806	0.000762353	0.00178703	GO:0000901	translation repressor activity, non-nucleic acid binding	NA	Bc1	brain cytoplasmic RNA 1	0.0833362	0.0478249	0.242499	30.0383	102.693	15.9949	1.14159	0.655136	3.32191	411.484	1406.76	219.108	3	2	11	78	46	47
NM_023279	-5.67516	0.000762985	0.00178752	GO:0000166	nucleotide binding	NA	Tubb3	tubulin, beta 3 class III	0	0	0.242499	61.6171	4.46492	112.985	0	0	0.140416	35.6787	2.58536	65.4227	0	0	11	160	2	332
NM_145523	-4.02827	0.0007679	0.00179594	GO:0005509	calcium ion binding	calcium ion storage activity	Gca	grancalcin	0	0	0.0220454	4.23618	2.23246	2.0419	0	0	0.00668852	1.28525	0.677325	0.619508	0	0	1	11	1	6
NM_022882	-3.79439	0.00076771	0.00179594	NA	NA	NA	Lpin2	lipin 2	0.0555575	0.0717374	0.132272	15.7894	49.1142	13.953	0.00981407	0.0126722	0.0233655	2.78915	8.67588	2.46475	2	3	6	41	22	41
NM_019519	-4.30389	0.000769418	0.00179659	GO:0004659	prenyltransferase activity	NA	Rabggta	Rab geranylgeranyl transferase, a subunit	0.0277787	0.215212	0.308635	24.2617	174.132	37.7751	0.0108384	0.0839689	0.12042	9.46615	67.9407	14.7386	1	9	14	63	78	111
NM_010769	-5.21374	0.000783575	0.00182661	GO:0002062	chondrocyte differentiation	NA	Matn1	matrilin 1, cartilage matrix protein	0	0	0	1.15532	2.23246	1.36126	0	0	0	0.574787	1.11068	0.677246	0	0	0	3	1	4
NM_175126	-5.15357	0.000799227	0.00185897	GO:0003674	molecular_function	molecular function	Zcchc3	zinc finger, CCHC domain containing 3	0.138894	0.119562	10.8684	1939.78	3100.89	2013.99	0.0449494	0.0386933	3.51727	627.762	1003.52	651.777	5	5	493	5037	1389	5918
NM_173753	-5.1922	0.000821003	0.00190752	GO:0001932	regulation of protein phosphorylation	regulation of protein amino acid phosphorylation	Fnip1	folliculin interacting protein 1	0	0	0	1.54043	2.23246	1.02095	0	0	0	0.244551	0.354415	0.162081	0	0	0	4	1	3
NM_175344	-4.67188	0.000826411	0.00191837	NA	NA	NA	Ano6	anoctamin 6	0.472238	0.167387	0.352726	30.8086	558.115	50.7071	0.0833166	0.029532	0.0622311	5.43553	98.4678	8.94621	17	7	16	80	250	149
NM_010314	-3.85969	0.000826585	0.00191837	GO:0003924	GTPase activity	ARF small monomeric GTPase activity	Gngt1	guanine nucleotide binding protein (G protein), gamma transducing activity polypeptide 1	0.0833362	0.0717374	0.0440907	11.9383	58.044	4.42411	0.0862693	0.0742623	0.0456426	12.3585	60.087	4.57982	3	3	2	31	26	13
NM_173012	-6.35956	0.000833198	0.00193265	GO:0003674	molecular_function	molecular function	Letm2	leucine zipper-EF-hand containing transmembrane protein 2	0	0	0.154318	259.177	2.23246	3.06285	0	0	0.0731017	122.775	1.05754	1.4509	0	0	7	673	1	9
NM_175284	-4.09133	0.000837269	0.00194103	GO:0001944	vasculature development	vascular system development	Fzd10	frizzled homolog 10 (Drosophila)	0	0	0.0220454	1.54043	13.3948	1.02095	0	0	0.0073755	0.515366	4.48136	0.341569	0	0	1	4	6	3
NM_019639	-5.02639	0.00084242	0.00195189	GO:0005634	nucleus	cell nucleus	Ubc	ubiquitin C	0.277787	0.119562	0.220454	91.6555	17.8597	195.341	0.115264	0.0496109	0.0914746	38.0313	7.41066	81.0546	10	5	10	238	8	574
NM_019647	-6.41546	0.00085035	0.0019681	GO:0003674	molecular_function	molecular function	Rpl21	ribosomal protein L21	0	0.789112	0	553.014	44.6492	452.621	0	0.423798	0	297	23.9792	243.083	0	33	0	1436	20	1330
NM_178682	-4.97871	0.000891728	0.00205934	NA	NA	NA	4933426M11Rik	RIKEN cDNA 4933426M11 gene	0	0	0.176363	20.0256	4.46492	55.4715	0	0	0.0352163	3.99871	0.891558	11.0766	0	0	8	52	2	163
NM_133766	-3.99036	0.000909889	0.00209783	GO:0001533	cornified envelope	NA	Efr3a	EFR3 homolog A (S. cerevisiae)	0.138894	0.0717374	0.264545	38.8958	116.088	18.7174	0.0265419	0.0137087	0.0505531	7.43279	22.1838	3.5768	5	3	12	101	52	55
NM_001163775	-3.9417	0.0009183	0.00211606	NA	NA	NA	Taok2	TAO kinase 2	0	0.0239125	0	1.92553	4.46492	2.72253	0	0.0111741	0	0.899783	2.08641	1.27221	0	1	0	5	2	8
NM_026635	-4.11889	0.000918815	0.00211609	GO:0003674	molecular_function	molecular function	Fam96a	family with sequence similarity 96, member A	0	0.119562	0	5.00639	40.1843	6.12569	0	0.0950416	0	3.97964	31.943	4.86939	0	5	0	13	18	18
NM_013918	-4.04006	0.000920958	0.00211986	GO:0000502	proteasome complex	26S proteasome	Usp25	ubiquitin specific peptidase 25	0.166672	0.0239125	0.0440907	18.8702	71.4388	7.48696	0.0375642	0.00538933	0.00993706	4.25293	16.1007	1.68739	6	1	2	49	32	22
NM_009427	-3.71404	0.000931966	0.00214286	GO:0003714	transcription corepressor activity	transcription co-repressor activity	Tob1	transducer of ErbB-2.1	7.75027	18.2452	14.7704	2793.18	2127.54	3857.48	3.38883	7.97779	6.45842	1221.33	930.274	1686.7	279	763	670	7253	953	11335
NM_001081034	-4.73961	0.00093558	0.00215	GO:0005634	nucleus	cell nucleus	Fbxo11	F-box protein 11	3.02788	0.645637	4.91612	1030.93	319.242	2110.98	0.750218	0.159969	1.21807	255.434	79.0986	523.038	109	27	223	2677	143	6203
NM_011484	-4.38177	0.000937654	0.00215359	GO:0005515	protein binding	alpha-2 macroglobulin receptor-associated protein activity	Stam	signal transducing adaptor molecule (SH3 domain and ITAM motif) 1	0	0	0.0881815	27.7277	4.46492	5.44506	0	0	0.0238586	7.50208	1.20804	1.47323	0	0	4	72	2	16
NM_009906	-5.8945	0.000942428	0.00216022	GO:0004175	endopeptidase activity	endoprotease activity	Tpp1	tripeptidyl peptidase I	0	0.143475	0	171.758	2.23246	3.40316	0	0.040911	0	48.9757	0.636573	0.970391	0	6	0	446	1	10
NM_024200	-4.20234	0.000942596	0.00216022	GO:0000166	nucleotide binding	NA	Mfn1	mitofusin 1	0.0277787	0.358687	0.110227	31.9639	80.3686	55.1312	0.00610656	0.0788497	0.024231	7.02657	17.6673	12.1194	1	15	5	83	36	162
NM_029482	-5.03676	0.000944078	0.00216244	GO:0003674	molecular_function	molecular function	4930579G24Rik	RIKEN cDNA 4930579G24 gene	0.361123	1.00432	0.57318	574.58	87.066	394.086	0.183218	0.50955	0.290807	291.517	44.1735	199.942	13	42	26	1492	39	1158
NM_022030	-5.51286	0.00094853	0.00217146	GO:0004872	receptor activity	receptor guanylate cyclase activity	Sv2a	synaptic vesicle glycoprotein 2 a	0.638911	0.167387	0.374771	925.027	13.3948	144.634	0.162573	0.0425922	0.0953617	235.376	3.40834	36.8026	23	7	17	2402	6	425
NM_007883	-3.80245	0.000980101	0.00223765	GO:0005509	calcium ion binding	calcium ion storage activity	Dsg2	desmoglein 2	0.0277787	0	0.0220454	5.3915	13.3948	1.02095	0.00483613	0	0.00383798	0.938631	2.33196	0.177742	1	0	1	14	6	3
NM_183148	-4.71626	0.000990432	0.00226001	NA	NA	NA	Iffo2	intermediate filament family orphan 2	0.0277787	0.0478249	0.154318	98.9725	2.23246	14.9739	0.00519423	0.00894258	0.0288552	18.5065	0.417439	2.79991	1	2	7	257	1	44
NM_025475	-4.33238	0.000994884	0.00226894	GO:0003674	molecular_function	molecular function	Haus2	HAUS augmin-like complex, subunit 2	0.305566	0.239125	0.264545	35.4298	372.821	14.6336	0.129203	0.10111	0.111858	14.9809	157.641	6.18757	11	10	12	92	167	43
NM_001077495	-4.50312	0.000998611	0.00227374	NA	NA	NA	Pik3r1	phosphatidylinositol 3-kinase, regulatory subunit, polypeptide 1 (p85 alpha)	0.0833362	0	0.0881815	18.1	4.46492	37.4348	0.0120272	0	0.0127264	2.61221	0.644382	5.40262	3	0	4	47	2	110
NM_013904	-4.03898	0.00100121	0.00227842	GO:0000122	negative regulation of transcription from RNA polymerase II promoter	down regulation of global transcription from RNA polymerase II promoter	Hey2	hairy/enhancer-of-split related with YRPW motif 2	0.0277787	0	0	5.7766	2.23246	1.36126	0.0109494	0	0	2.27694	0.879961	0.536565	1	0	0	15	1	4
NM_016806	-5.72568	0.00100502	0.00228587	GO:0000166	nucleotide binding	NA	Hnrnpa2b1	heterogeneous nuclear ribonucleoprotein A2/B1	0	0.0239125	1.01409	281.513	509.001	242.645	0	0.00583801	0.24758	68.7288	124.268	59.2396	0	1	46	731	228	713
NM_009098	-4.89262	0.00101717	0.00231214	GO:0000462	maturation of SSU-rRNA from tricistronic rRNA transcript (SSU-rRNA, 5.8S rRNA, LSU-rRNA)	NA	Rps8	ribosomal protein S8	0	0.621724	0.198408	84.7235	415.238	48.6652	0	0.833411	0.265963	113.57	556.619	65.2349	0	26	9	220	186	143
NM_032397	-4.00896	0.00102458	0.00232657	GO:0005216	ion channel activity	NA	Kcnn1	potassium intermediate/small conductance calcium-activated channel, subfamily N, member 1	0.111115	0	0.132272	17.7149	64.7414	10.8901	0.0274222	0	0.0326437	4.3719	15.9776	2.68759	4	0	6	46	29	32
NM_176916	-3.98226	0.0010252	0.00232674	NA	NA	NA	Pld5	phospholipase D family, member 5	0	0	0.0440907	10.0128	6.69739	1.02095	0	0	0.0123124	2.79609	1.87026	0.285102	0	0	2	26	3	3
NM_197940	-4.09178	0.00104802	0.00237596	GO:0003674	molecular_function	molecular function	Wipf2	WAS/WASL interacting protein family, member 2	0.0833362	0.167387	0.396817	34.2745	198.689	23.4818	0.0109696	0.0220333	0.0522333	4.51159	26.1536	3.09093	3	7	18	89	89	69
NM_013848	-4.04338	0.00105861	0.00239867	GO:0003674	molecular_function	molecular function	Ermap	erythroblast membrane-associated protein	0.111115	0.167387	0.0220454	58.5363	37.9519	10.5498	0.024346	0.0366756	0.00483028	12.8256	8.31548	2.31153	4	7	1	152	17	31
NM_029037	-3.78881	0.00106564	0.00241201	GO:0000166	nucleotide binding	NA	4930444A02Rik	RIKEN cDNA 4930444A02 gene	0	0.0239125	0.0220454	3.08086	2.23246	5.78537	0	0.0066313	0.00611353	0.854369	0.619096	1.60437	0	1	1	8	1	17
NM_175181	-3.73385	0.00108324	0.00244922	NA	NA	NA	Prr5l	proline rich 5 like	0.0555575	0.0717374	0.154318	18.8702	31.2545	21.4399	0.0130601	0.0168635	0.0362759	4.43588	7.34708	5.03994	2	3	7	49	14	63
NM_028169	-5.89734	0.00108569	0.00245344	GO:0003674	molecular_function	molecular function	Fam71e1	family with sequence similarity 71, member E1	0	0	0.705452	456.737	183.062	139.87	0	0	0.826056	534.821	214.358	163.782	0	0	32	1186	82	411
NM_182939	-5.86539	0.00109615	0.00247574	GO:0005634	nucleus	cell nucleus	Ppp4r2	protein phosphatase 4, regulatory subunit 2	0.0277787	0	1.52113	494.477	328.172	612.569	0.00761061	0	0.416748	135.473	89.9101	167.827	1	0	69	1284	147	1800
NM_025696	-4.08149	0.00111793	0.00252088	GO:0003674	molecular_function	molecular function	Sorcs3	sortilin-related VPS10 domain containing receptor 3	0	0.119562	0.0440907	4.62128	64.7414	3.74348	0	0.0211204	0.00778851	0.816337	11.4364	0.661275	0	5	2	12	29	11
NM_153547	-5.3276	0.00113359	0.00255482	GO:0000166	nucleotide binding	NA	Gnl3	guanine nucleotide binding protein-like 3 (nucleolar)	0.0277787	0.1913	1.93999	1000.12	368.356	248.09	0.0146281	0.100737	1.02159	526.658	193.974	130.643	1	8	88	2597	165	729
NR_045963	-3.99467	0.00113742	0.00256146	NA	NA	NA	Gm1976	predicted gene 1976	0.305566	0.1913	0.0881815	31.9639	118.32	47.6443	0.159398	0.0997912	0.0459997	16.6739	61.7217	24.8536	11	8	4	83	53	140
NM_001029937	-3.60684	0.00113775	0.00256146	GO:0003674	molecular_function	molecular function	Sec14l3	SEC14-like 3 (S. cerevisiae)	0.0277787	0	0.0220454	2.31064	8.92985	3.40316	0.00705044	0	0.00559527	0.586457	2.26646	0.863747	1	0	1	6	4	10
NM_019437	-4.4214	0.00115543	0.00259663	GO:0000166	nucleotide binding	NA	Rfk	riboflavin kinase	5.63908	2.55863	0.992042	1868.92	1611.84	748.015	2.26834	1.02922	0.399051	751.78	648.366	300.891	203	107	45	4853	722	2198
NM_001164528	-3.85424	0.00115584	0.00259663	GO:0005623	cell	NA	Ildr2	immunoglobulin-like domain containing receptor 2	0	0	0.0220454	1.92553	4.46492	2.38221	0	0	0.0026657	0.232834	0.539894	0.288055	0	0	1	5	2	7
NM_007568	-3.84883	0.00116354	0.00261168	GO:0005154	epidermal growth factor receptor binding	EGF	Btc	betacellulin, epidermal growth factor family member	0.0277787	0	0	2.31064	6.69739	1.70158	0.0096387	0	0	0.801749	2.32387	0.590417	1	0	0	6	3	5
NM_011082	-3.96172	0.00116602	0.00261531	GO:0005154	epidermal growth factor receptor binding	EGF	Pigr	polymeric immunoglobulin receptor	0	0	0.0220454	5.3915	2.23246	1.02095	0	0	0.00571124	1.39676	0.578358	0.264494	0	0	1	14	1	3
NM_010832	-4.5468	0.00118099	0.00264747	GO:0003677	DNA binding	microtubule/chromatin interaction	Msl3	male-specific lethal 3 homolog (Drosophila)	0	0.263037	0.462953	35.4298	270.128	56.8328	0	0.112843	0.198607	15.1994	115.885	24.3813	0	11	21	92	121	167
NM_021400	-4.56962	0.00120529	0.00269908	NA	NA	NA	Prg4	proteoglycan 4 (megakaryocyte stimulating factor, articular superficial zone protein)	0	0	0.176363	5.3915	22.3246	39.1364	0	0	0.0411007	1.25647	5.20266	9.12057	0	0	8	14	10	115
NM_010784	-3.87795	0.0012102	0.00270864	NA	NA	NA	Mdk	midkine	0.22223	0.0956499	0.0661361	30.8086	89.2985	14.6336	0.211647	0.0910951	0.0629868	29.3415	85.0462	13.9368	8	4	3	80	40	43
NM_175266	-5.074	0.00121138	0.00270984	GO:0003674	molecular_function	molecular function	Epm2aip1	EPM2A (laforin) interacting protein 1	0	0.0956499	0.418862	124.39	283.523	2.72253	0	0.0131967	0.05779	17.1619	39.1174	0.375625	0	4	19	323	127	8
NM_026445	-4.16306	0.00121767	0.00272246	GO:0005488	binding	ligand	Sumf2	sulfatase modifying factor 2	0.250009	0.3826	0.440908	98.5874	283.523	48.3249	0.115211	0.176313	0.203183	45.432	130.656	22.2695	9	16	20	256	127	142
NM_007589	-4.73029	0.00123688	0.00276101	GO:0005509	calcium ion binding	calcium ion storage activity	Calm2	calmodulin 2	0.138894	0.239125	23.1917	3447.48	2368.64	4103.53	0.113661	0.195683	18.9785	2821.18	1938.33	3358.05	5	10	1052	8952	1061	12058
NM_026759	-5.39204	0.00125357	0.00279528	GO:0003735	structural constituent of ribosome	ribosomal protein	Mrpl13	mitochondrial ribosomal protein L13	0.44446	0	0	117.073	176.364	110.262	0.560479	0	0	147.632	222.402	139.045	16	0	0	304	79	324
NM_001081103	-3.71152	0.00125422	0.00279528	GO:0005246	calcium channel regulator activity	NA	Stim2	stromal interaction molecule 2	0.138894	0.0478249	0.0881815	26.1873	26.7895	18.3771	0.0282189	0.00971657	0.0179158	5.32045	5.44282	3.73366	5	2	4	68	12	54
NM_018770	-3.82666	0.00126221	0.0028101	NA	NA	NA	Cadm1	cell adhesion molecule 1	0.111115	0.0717374	0.154318	34.6596	20.0922	30.2881	0.0254617	0.0164385	0.0353615	7.94217	4.60407	6.94045	4	3	7	90	9	89
NM_011990	-4.14584	0.00127961	0.00284734	GO:0003333	amino acid transmembrane transport	NA	Slc7a11	solute carrier family 7 (cationic amino acid transporter, y+ system), member 11	0	0	0.0881815	16.9447	2.23246	9.18854	0	0	0.00954449	1.83404	0.241635	0.994538	0	0	4	44	1	27
NM_001199122	-4.38603	0.0012803	0.00284737	GO:0005739	mitochondrion	mitochondria	Ghitm	growth hormone inducible transmembrane protein	0	0.28695	0.330681	38.5107	243.338	20.0787	0	0.0969424	0.111716	13.0104	82.2089	6.78333	0	12	15	100	109	59
NM_027429	-4.6508	0.00128433	0.00285482	NA	NA	NA	Cenpl	centromere protein L	0.638911	1.19562	1.49909	313.092	759.037	482.909	0.185892	0.347868	0.436161	91.0946	220.843	140.503	23	50	68	813	340	1419
NM_183167	-3.84924	0.00129576	0.00287871	NA	NA	NA	AI987944	expressed sequence AI987944	0	0	0.0220454	4.23618	2.23246	1.36126	0	0	0.00826288	1.58777	0.836755	0.510219	0	0	1	11	1	4
NM_021361	-3.62018	0.00129809	0.00288237	GO:0000398	nuclear mRNA splicing, via spliceosome	mRNA splicing	Nova1	neuro-oncological ventral antigen 1	0	0.0478249	0	4.23618	11.1623	1.36126	0	0.00682726	0	0.604736	1.59348	0.194328	0	2	0	11	5	4
NM_026725	-3.88824	0.00130636	0.0028992	GO:0004721	phosphoprotein phosphatase activity	phosphoprotein phosphohydrolase activity	Dusp23	dual specificity phosphatase 23	0.166672	0.1913	0.154318	53.915	31.2545	48.6652	0.117458	0.134813	0.108751	37.9951	22.0257	34.2954	6	8	7	140	14	143
NM_033620	-3.83845	0.00132204	0.00293092	NA	NA	NA	Pard3	par-3 (partitioning defective 3) homolog (C. elegans)	0.0277787	0	0	1.92553	8.92985	1.36126	0.00475908	0	0	0.329884	1.52987	0.233213	1	0	0	5	4	4
NM_029886	-4.1598	0.00132822	0.00294307	GO:0003674	molecular_function	molecular function	9430038I01Rik	RIKEN cDNA 9430038I01 gene	0	0.143475	0.110227	41.5916	62.5089	2.72253	0	0.127081	0.0976323	36.8393	55.3666	2.41145	0	6	5	108	28	8
NM_011881	-4.13989	0.00134588	0.00297905	GO:0000166	nucleotide binding	NA	Grk1	G protein-coupled receptor kinase 1	0	0	0.110227	27.7277	8.92985	4.42411	0	0	0.0148234	3.72885	1.20089	0.594958	0	0	5	72	4	13
NM_001014761	-4.52302	0.00135462	0.00299681	GO:0005216	ion channel activity	NA	Scn2b	sodium channel, voltage-gated, type II, beta	0.111115	0.358687	0.308635	16.9447	439.795	6.46601	0.0243353	0.0785561	0.0675942	3.71106	96.3195	1.41612	4	15	14	44	197	19
NR_045866	-5.01636	0.00137064	0.0030259	NA	NA	NA	Gm6116	predicted gene 6116	0	0	0	1.15532	2.23246	1.02095	0	0	0	0.803422	1.55248	0.709978	0	0	0	3	1	3
NM_008621	-4.54848	0.00137033	0.0030259	GO:0005515	protein binding	alpha-2 macroglobulin receptor-associated protein activity	Mpp1	membrane protein, palmitoylated	0.305566	0.167387	0.0881815	18.8702	31.2545	145.315	0.123711	0.0677681	0.035701	7.63977	12.6536	58.832	11	7	4	49	14	427
NR_033324	-4.25443	0.0013935	0.00307477	NA	NA	NA	BC065397	cDNA sequence BC065397	0.166672	0.0956499	0.110227	119.768	31.2545	5.10474	0.0515057	0.0295581	0.0340627	37.0112	9.65836	1.57749	6	4	5	311	14	15
NM_001202500	-3.93463	0.00140651	0.00310021	GO:0003674	molecular_function	molecular function	Armcx4	armadillo repeat containing, X-linked 4	0.194451	0.263037	0.0661361	79.332	84.8335	15.3142	0.0215649	0.0291713	0.0073346	8.79805	9.40818	1.69837	7	11	3	206	38	45
NM_001136181	-3.33012	0.00141582	0.00311748	GO:0003674	molecular_function	molecular function	Hsbp1l1	heat shock factor binding protein 1-like 1	0.0277787	0.0478249	0.0661361	8.08725	17.8597	5.78537	0.0220817	0.0380166	0.0525724	6.42865	14.1969	4.59887	1	2	3	21	8	17
NM_001134717	-3.98677	0.00143166	0.00314905	GO:0003674	molecular_function	molecular function	2810006K23Rik	RIKEN cDNA 2810006K23 gene	0	0	0.110227	20.0256	6.69739	7.48696	0	0	0.071252	12.9448	4.32927	4.83966	0	0	5	52	3	22
NM_009845	-4.05474	0.0014641	0.00321537	NA	NA	NA	Cd22	CD22 antigen	0.0833362	0.0956499	0.0220454	42.3618	4.46492	14.9739	0.0209072	0.0239965	0.0055307	10.6276	1.12015	3.75663	3	4	1	110	2	44
NM_001190371	-4.08858	0.00147042	0.00322756	GO:0003674	molecular_function	molecular function	Ankrd29	ankyrin repeat domain 29	0.277787	0.167387	0.110227	23.8766	42.4168	88.1419	0.0850543	0.0512515	0.0337498	7.31067	12.9874	26.9877	10	7	5	62	19	259
NM_008417	-3.70633	0.00149227	0.00326361	GO:0005216	ion channel activity	NA	Kcna2	potassium voltage-gated channel, shaker-related subfamily, member 2	0.0277787	0	0.0661361	5.00639	29.022	1.36126	0.00239782	0	0.00570877	0.432144	2.50514	0.117502	1	0	3	13	13	4
NM_031165	-3.35248	0.00149163	0.00326361	GO:0000166	nucleotide binding	NA	Hspa8	heat shock protein 8	56.3075	172.218	45.4355	14536.2	5489.62	23032.6	26.6481	81.5038	21.5028	6879.44	2598.02	10900.4	2027	7202	2061	37746	2459	67680
NM_027324	-4.13782	0.00150812	0.00329521	GO:0003674	molecular_function	molecular function	Sfxn1	sideroflexin 1	0.0277787	0.0717374	0.0220454	37.3554	6.69739	1.70158	0.00984712	0.0254298	0.00781474	13.2419	2.37412	0.603184	1	3	1	97	3	5
NM_011079	-4.05503	0.00150828	0.00329521	GO:0000166	nucleotide binding	NA	Phkg1	phosphorylase kinase gamma 1	0.250009	0.3826	0.396817	92.8108	283.523	26.2043	0.105489	0.161434	0.167433	39.1607	119.63	11.0567	9	16	18	241	127	77
NM_001102565	-4.31514	0.00151208	0.00330007	GO:0001701	in utero embryonic development	NA	Alkbh1	alkB, alkylation repair homolog 1 (E. coli)	0.0277787	0.263037	0.0440907	100.513	11.1623	16.3352	0.0142163	0.134615	0.0225644	51.4396	5.71254	8.35986	1	11	2	261	5	48
NR_015567	-4.38892	0.00151758	0.00330865	GO:0003674	molecular_function	molecular function	A930007I19Rik	RIKEN cDNA A930007I19 gene	0	0	0.198408	42.7469	51.3466	3.06285	0	0	0.085484	18.4174	22.1226	1.31962	0	0	9	111	23	9
NM_010807	-4.02743	0.00151725	0.00330865	GO:0005516	calmodulin binding	NA	Marcksl1	MARCKS-like 1	0	0.0956499	0.198408	39.666	66.9739	4.76443	0	0.0596693	0.123773	24.7449	41.7803	2.97219	0	4	9	103	30	14
NM_009592	-3.63108	0.00152479	0.00332265	GO:0000166	nucleotide binding	NA	Abcb7	ATP-binding cassette, sub-family B (MDR/TAP), member 7	0.0833362	0.0478249	0.176363	15.0192	66.9739	9.18854	0.0144305	0.00828138	0.030539	2.60072	11.5972	1.59109	3	2	8	39	30	27
NM_008745	-3.94167	0.00152708	0.00332592	NA	NA	NA	Ntrk2	neurotrophic tyrosine kinase, receptor, type 2	0	0	0.0440907	11.5532	2.23246	1.36126	0	0	0.00628431	1.64669	0.318196	0.194023	0	0	2	30	1	4
NM_001081028	-4.62747	0.00153125	0.00333327	GO:0003674	molecular_function	molecular function	Sipa1l3	signal-induced proliferation-associated 1 like 3	0	0.167387	0	49.2937	2.23246	20.7593	0	0.0216374	0	6.37199	0.288581	2.68347	0	7	0	128	1	61
NM_025507	-4.73182	0.00153222	0.00333357	GO:0000398	nuclear mRNA splicing, via spliceosome	mRNA splicing	Snw1	SNW domain containing 1	0.277787	0.765199	0.28659	487.16	212.084	45.9427	0.122319	0.336944	0.126195	214.514	93.3879	20.2302	10	32	13	1265	95	135
NM_133854	-3.56495	0.00153297	0.00333357	GO:0000149	SNARE binding	SNAP receptor binding	Snapin	SNAP-associated protein	5.77798	17.5278	23.7208	3653.51	1457.8	3808.82	3.00936	9.12908	12.3546	1902.87	759.27	1983.76	208	733	1076	9487	653	11192
NM_010893	-3.97231	0.00154159	0.00335059	GO:0004308	exo-alpha-sialidase activity	acetylneuraminidase activity	Neu1	neuraminidase 1	0.333345	0.0956499	0.0881815	78.1767	100.461	14.2933	0.0864483	0.0248055	0.0228686	20.274	26.0531	3.70676	12	4	4	203	45	42
NM_176841	-4.17871	0.00154391	0.00335389	GO:0000226	microtubule cytoskeleton organization	microtubule cytoskeleton organization and biogenesis	Ccdc88a	coiled coil domain containing 88A	0.0555575	0.0239125	0.264545	3.85107	118.32	21.4399	0.00597778	0.00257289	0.028464	0.414361	12.7308	2.30686	2	1	12	10	53	63
NM_178610	-4.65575	0.00154929	0.00336385	GO:0003723	RNA binding	NA	Krr1	KRR1, small subunit (SSU) processome component, homolog (yeast)	0.305566	0.3826	0.507044	22.3362	756.805	11.5707	0.0611132	0.0765199	0.101409	4.46724	151.361	2.31415	11	16	23	58	339	34
NM_146065	-3.87718	0.00155585	0.00337417	GO:0003676	nucleic acid binding	NA	Atf7	activating transcription factor 7	0	0.0717374	0	14.6341	4.46492	2.72253	0	0.0250392	0	5.10788	1.55844	0.950272	0	3	0	38	2	8
NM_011772	-3.76158	0.00155645	0.00337417	GO:0003676	nucleic acid binding	NA	Ikzf4	IKAROS family zinc finger 4	0	0	0.0220454	3.46596	4.46492	1.02095	0	0	0.0061442	0.965987	1.2444	0.284545	0	0	1	9	2	3
NM_008326	-3.68716	0.00156844	0.00339841	GO:0000166	nucleotide binding	NA	Irgm1	immunity-related GTPase family M member 1	0	0.0239125	0.132272	12.3234	33.4869	3.74348	0	0.0107231	0.0593149	5.5262	15.0166	1.67869	0	1	6	32	15	11
NR_033648	-4.03822	0.00157457	0.00340995	NA	NA	NA	Vmn2r-ps129	vomeronasal 2, receptor, pseudogene 129	0.361123	0.119562	0.418862	48.9086	287.988	26.5447	0.213683	0.070747	0.247847	28.94	170.407	15.7069	13	5	19	127	129	78
NM_013642	-5.61751	0.00157566	0.00341055	GO:0000188	inactivation of MAPK activity	inactivation of MAPK during sporulation	Dusp1	dual specificity phosphatase 1	1.02781	0	0.0220454	411.294	683.133	165.394	0.528167	0	0.0113286	211.354	351.045	84.9916	37	0	1	1068	306	486
NM_025901	-3.94184	0.00158046	0.00341919	GO:0003676	nucleic acid binding	NA	Polr3k	polymerase (RNA) III (DNA directed) polypeptide K	0.333345	0.0956499	0.132272	39.666	169.667	11.9111	0.114003	0.032712	0.0452367	13.5657	58.0257	4.07355	12	4	6	103	76	35
NM_153075	-5.26142	0.00160801	0.003477	GO:0001539	ciliary or flagellar motility	ciliary/flagellar motility	Catsper2	cation channel, sperm associated 2	0.22223	0	0	93.581	2.23246	60.9166	0.0983318	0	0	41.4075	0.987815	26.9542	8	0	0	243	1	179
NM_028036	-4.76213	0.00162684	0.0035123	GO:0005488	binding	ligand	Tmco6	transmembrane and coiled-coil domains 6	0.111115	0.0956499	0	105.134	20.0922	1.02095	0.0608182	0.0523535	0	57.5447	10.9973	0.558811	4	4	0	273	9	3
NM_176979	-4.08178	0.00163995	0.0035388	GO:0000794	condensed nuclear chromosome	meiotic chromosome	Topbp1	topoisomerase (DNA) II binding protein 1	0.111115	0.0956499	0	3.08086	44.6492	23.4818	0.0216219	0.0186125	0	0.599505	8.68831	4.56934	4	4	0	8	20	69
NM_001013019	-3.84244	0.00165069	0.00356014	GO:0003674	molecular_function	molecular function	Lrrn4cl	LRRN4 C-terminal like	0.0277787	0.0478249	0.154318	29.6532	6.69739	20.0787	0.0107461	0.0185009	0.0596973	11.4713	2.59086	7.76737	1	2	7	77	3	59
NM_177762	-4.25207	0.0016827	0.00362547	NA	NA	NA	Aak1	AP2 associated kinase 1	0.0833362	0.263037	0.28659	141.719	122.785	6.12569	0.00435813	0.0137557	0.0149874	7.41133	6.42116	0.320348	3	11	13	368	55	18
NM_010102	-4.32889	0.00170913	0.00367302	GO:0004871	signal transducer activity	hematopoietin/interferon-class (D200-domain) cytokine receptor signal transducer activity	S1pr4	sphingosine-1-phosphate receptor 4	0.111115	0.0717374	0.220454	22.3362	191.992	1.02095	0.0464139	0.0299655	0.0920859	9.33008	80.197	0.426461	4	3	10	58	86	3
NM_145976	-3.83756	0.00170887	0.00367302	NA	NA	NA	Tifab	TRAF-interacting protein with forkhead-associated domain, family member B	0	0.0239125	0.0220454	11.1681	2.23246	1.02095	0	0.00695737	0.00641413	3.24938	0.649538	0.297046	0	1	1	29	1	3
NM_009234	-4.46201	0.00172619	0.00370348	GO:0000122	negative regulation of transcription from RNA polymerase II promoter	down regulation of global transcription from RNA polymerase II promoter	Sox11	SRY-box containing gene 11	0.44446	0.573899	0.881815	256.866	334.869	207.253	0.0525863	0.067901	0.104332	30.3912	39.6201	24.5211	16	24	40	667	150	609
NM_019866	-4.06271	0.00172595	0.00370348	GO:0003677	DNA binding	microtubule/chromatin interaction	Spib	Spi-B transcription factor (Spi-1/PU.1 related)	0.166672	0.215212	0	28.883	113.856	12.932	0.0596964	0.0770817	0	10.3449	40.7792	4.63181	6	9	0	75	51	38
NM_152825	-3.7331	0.00172682	0.00370348	GO:0004221	ubiquitin thiolesterase activity	ubiquitin C-terminal hydrolase activity	Usp45	ubiquitin specific petidase 45	0.0277787	0.215212	0.176363	23.8766	95.9959	10.5498	0.00461058	0.0357199	0.0292719	3.96293	15.9329	1.751	1	9	8	62	43	31
NR_033586	-4.10622	0.0017308	0.00371011	NA	NA	NA	Fam120b	family with sequence similarity 120, member B	0.166672	0.1913	0.396817	14.6341	301.382	13.953	0.02853	0.0327456	0.0679248	2.50498	51.5889	2.38839	6	8	18	38	135	41
NM_176850	-3.80942	0.00173853	0.00372478	NA	NA	NA	Bptf	bromodomain PHD finger transcription factor	0.0833362	0.0478249	0.132272	9.62767	13.3948	34.7122	0.00723656	0.00415291	0.011486	0.836026	1.16314	3.01426	3	2	6	25	6	102
NM_001177785	-3.75047	0.00174699	0.00374101	NA	NA	NA	Cd44	CD44 antigen	0	0	0.0220454	4.23618	2.23246	1.02095	0	0	0.00416029	0.799429	0.421299	0.192668	0	0	1	11	1	3
NM_001164363	-3.60665	0.00175596	0.0037583	GO:0000166	nucleotide binding	NA	Nt5c2	5'-nucleotidase, cytosolic II	0	0.0478249	0.0440907	11.1681	2.23246	6.46601	0	0.0113896	0.0105003	2.65971	0.531665	1.53989	0	2	2	29	1	19
NM_015822	-4.285	0.00178896	0.0038231	GO:0004842	ubiquitin-protein ligase activity	anaphase-promoting complex activity	Fbxl3	F-box and leucine-rich repeat protein 3	0.44446	0.478249	0.242499	36.2001	535.791	20.419	0.104113	0.112028	0.0568047	8.47975	125.507	4.78308	16	20	11	94	240	60
NM_007608	-4.03885	0.00179976	0.00384335	GO:0004089	carbonate dehydratase activity	anhydrase activity	Car5a	carbonic anhydrase 5a, mitochondrial	0	0.119562	0.0440907	2.31064	66.9739	3.06285	0	0.0959569	0.0353858	1.85445	53.7511	2.45814	0	5	2	6	30	9
NM_001122822	-3.72174	0.00180026	0.00384335	GO:0000166	nucleotide binding	NA	Wrn	Werner syndrome homolog (human)	0.0277787	0	0	3.85107	2.23246	1.36126	0.00440443	0	0	0.610602	0.353966	0.215834	1	0	0	10	1	4
NM_001252665	-3.88554	0.00181811	0.00387753	NA	NA	NA	Epb4.9	erythrocyte protein band 4.9	0.250009	0.0717374	0.154318	89.7299	31.2545	22.8012	0.063664	0.0182677	0.0392966	22.8495	7.95887	5.80626	9	3	7	233	14	67
NM_025574	-3.67552	0.00182245	0.00388286	GO:0000506	glycosylphosphatidylinositol-N-acetylglucosaminyltransferase (GPI-GnT) complex	GPI-GlcNAc transferase complex	Pigy	phosphatidylinositol glycan anchor biosynthesis, class Y	0.138894	0.119562	0.154318	15.0192	111.623	7.48696	0.025664	0.0220921	0.028514	2.77516	20.6251	1.3834	5	5	7	39	50	22
NM_001252498	-3.59688	0.00182197	0.00388286	NA	NA	NA	Rapgef6	Rap guanine nucleotide exchange factor (GEF) 6	0	0	0.0440907	1.15532	15.6272	1.70158	0	0	0.0115633	0.302995	4.09841	0.446258	0	0	2	3	7	5
NM_001115076	-3.7735	0.00187152	0.00398338	GO:0003674	molecular_function	molecular function	Camsap1	calmodulin regulated spectrin-associated protein 1	0.22223	0.263037	0.242499	28.1128	196.457	18.3771	0.0277961	0.0329002	0.0303313	3.5163	24.5724	2.29857	8	11	11	73	88	54
NM_010343	-3.7371	0.00188215	0.00400396	GO:0004601	peroxidase activity	bacterial catalase-peroxidase activity	Gpx5	glutathione peroxidase 5	0.0555575	0.0239125	0	2.69575	4.46492	9.86917	0.0340009	0.0146343	0	1.64979	2.73251	6.03988	2	1	0	7	2	29
NM_026374	-3.43591	0.00193808	0.00411671	GO:0003677	DNA binding	microtubule/chromatin interaction	Ilf2	interleukin enhancer binding factor 2	7.77804	19.8474	27.0497	3677.77	1576.12	4189.29	3.91447	9.9886	13.6133	1850.92	793.215	2108.35	280	830	1227	9550	706	12310
NM_008509	-3.46379	0.00194008	0.00411887	GO:0003824	catalytic activity	enzyme activity	Lpl	lipoprotein lipase	0.0555575	0.0956499	0.110227	6.16171	35.7194	16.6755	0.0136875	0.0235649	0.0271562	1.51804	8.80005	4.10828	2	4	5	16	16	49
NM_010914	-5.32481	0.00196136	0.00416196	GO:0003677	DNA binding	microtubule/chromatin interaction	Nfyb	nuclear transcription factor-Y beta	0	1.5304	0.0661361	354.684	859.498	149.739	0	0.597812	0.0258344	138.548	335.741	58.4918	0	64	3	921	385	440
NM_207010	-3.5384	0.00196355	0.00416451	NA	NA	NA	Mdga2	MAM domain containing glycosylphosphatidylinositol anchor 2	0	0	0.0440907	6.54682	4.46492	1.36126	0	0	0.00448578	0.666072	0.45426	0.138495	0	0	2	17	2	4
NM_001081019	-4.37768	0.00196963	0.0041753	NA	NA	NA	Gm12657	predicted gene 12657	7.63915	0.263037	2.93203	1460.71	1020.24	1682.52	7.79505	0.268405	2.99187	1490.52	1041.06	1716.86	275	11	133	3793	457	4944
NM_010774	-4.44062	0.00198037	0.00419385	GO:0000785	chromatin	chromosome scaffold	Mbd4	methyl-CpG binding domain protein 4	0.22223	0.215212	0.595225	312.707	160.737	14.6336	0.061868	0.0599143	0.165709	87.0565	44.7487	4.07394	8	9	27	812	72	43
NM_008420	-3.82346	0.00199179	0.00421591	GO:0005216	ion channel activity	NA	Kcnb1	potassium voltage gated channel, Shab-related subfamily, member 1	0	0	0.0881815	2.69575	6.69739	11.9111	0	0	0.00790511	0.241663	0.600393	1.06778	0	0	4	7	3	35
NM_001276359	-3.74532	0.0020012	0.00423369	NA	NA	NA	NULL	NULL	0.22223	0.263037	0.242499	28.1128	196.457	15.9949	0.0696209	0.0824051	0.0759709	8.80727	61.5466	5.01092	8	11	11	73	88	47
NM_001040026	-4.47991	0.00203002	0.00429251	GO:0003674	molecular_function	molecular function	Sco1	SCO cytochrome oxidase deficient homolog 1 (yeast)	0.44446	1.41084	1.01409	255.711	506.769	389.322	0.1037	0.329173	0.236605	59.6619	118.238	90.8357	16	59	46	664	227	1144
NM_001145977	-3.29917	0.00204988	0.00433233	GO:0005515	protein binding	alpha-2 macroglobulin receptor-associated protein activity	Cadm2	cell adhesion molecule 2	0	0.0239125	0.0440907	4.23618	4.46492	4.42411	0	0.00250497	0.00461877	0.443765	0.467727	0.463452	0	1	2	11	2	13
NM_145391	-4.13949	0.00205356	0.00433793	GO:0003674	molecular_function	molecular function	Tapbpl	TAP binding protein-like	0.194451	0.406512	0.132272	55.4554	272.36	3.40316	0.0934861	0.195438	0.0635924	26.6613	130.942	1.63614	7	17	6	144	122	10
NR_015595	-3.52063	0.00205565	0.00434016	NA	NA	NA	2410137F16Rik	RIKEN cDNA 2410137F16 gene	0	0.0478249	0	6.16171	2.23246	2.38221	0	0.0142251	0	1.83275	0.664028	0.70857	0	2	0	16	1	7
NR_015586	-4.3255	0.00207222	0.00437296	GO:0003674	molecular_function	molecular function	A330035P11Rik	RIKEN cDNA A330035P11 gene	0.166672	0.215212	0.440908	228.754	24.5571	54.4506	0.0613895	0.0792679	0.162397	84.2555	9.04496	20.0555	6	9	20	594	11	160
NM_199007	-4.48714	0.00209725	0.00442134	NA	NA	NA	Sgol2	shugoshin-like 2 (S. pombe)	0.44446	0.884761	0.793634	87.0342	468.817	315.133	0.083498	0.166215	0.149095	16.3506	88.0738	59.2021	16	37	36	226	210	926
NM_011269	-3.59507	0.00210617	0.0044357	GO:0005886	plasma membrane	bacterial inner membrane	Rhag	Rhesus blood group-associated A glycoprotein	0.166672	0.0239125	0.0881815	14.249	62.5089	7.48696	0.0716562	0.0102805	0.0379112	6.12595	26.874	3.21881	6	1	4	37	28	22
NM_001081251	-4.39375	0.00212331	0.00446956	GO:0000776	kinetochore	GO:0005699	Pbrm1	polybromo 1	0.277787	0.478249	0.551134	367.392	142.878	52.0684	0.0340843	0.0586809	0.0676238	45.0788	17.531	6.38876	10	20	25	954	64	153
NM_153127	-3.72622	0.00213138	0.00448313	GO:0005576	extracellular region	extracellular	Mmrn2	multimerin 2	0.111115	0.0239125	0.0881815	5.00639	71.4388	3.74348	0.0281946	0.00606762	0.0223754	1.27034	18.1271	0.94988	4	1	4	13	32	11
NR_015499	-3.91374	0.00214512	0.00450647	GO:0003674	molecular_function	molecular function	C030034L19Rik	RIKEN cDNA C030034L19 gene	0.22223	0	0.0440907	23.4915	71.4388	7.48696	0.0708415	0	0.0140551	7.48853	22.773	2.38666	8	0	2	61	32	22
NM_001177964	-4.59448	0.00216883	0.00455174	GO:0003674	molecular_function	molecular function	Dcdc2c	doublecortin domain containing 2C	0	0	0.418862	88.9597	131.715	8.16759	0	0	0.290272	61.6491	91.2788	5.66014	0	0	19	231	59	24
NM_178403	-3.6526	0.00217646	0.00456548	GO:0003674	molecular_function	molecular function	Pus7	pseudouridylate synthase 7 homolog (S. cerevisiae)	0.111115	0.0717374	0.242499	58.9214	51.3466	8.16759	0.033418	0.0215752	0.0729321	17.7207	15.4426	2.45642	4	3	11	153	23	24
NM_010062	-3.55856	0.00218753	0.00458641	GO:0004518	nuclease activity	NA	Dnase2a	deoxyribonuclease II alpha	0.194451	0.0956499	0.176363	29.6532	84.8335	13.953	0.117921	0.0580048	0.106951	17.9826	51.4455	8.46147	7	4	8	77	38	41
NM_001033451	-4.18899	0.00220638	0.00462362	GO:0005575	cellular_component	cellular component	Zfp408	zinc finger protein 408	0.305566	0.263037	0.396817	25.4171	435.33	5.78537	0.0816149	0.0702557	0.105987	6.78874	116.274	1.54524	11	11	18	66	195	17
NR_033553	-4.27696	0.00221039	0.00462742	NA	NA	NA	1700048O20Rik	RIKEN cDNA 1700048O20 gene	0.111115	0.0956499	0.110227	118.613	8.92985	2.72253	0.0599649	0.0516189	0.0594856	64.0113	4.81913	1.46925	4	4	5	308	4	8
NM_010104	-3.35491	0.00220941	0.00462742	GO:0000122	negative regulation of transcription from RNA polymerase II promoter	down regulation of global transcription from RNA polymerase II promoter	Edn1	endothelin 1	0.0277787	0.0239125	0.0220454	5.00639	2.23246	5.44506	0.0118258	0.0101799	0.009385	2.13129	0.950388	2.31803	1	1	1	13	1	16
NM_175305	-3.61861	0.00223739	0.0046793	GO:0003674	molecular_function	molecular function	Lrrc19	leucine rich repeat containing 19	0	0.0239125	0	2.69575	2.23246	1.70158	0	0.0086078	0	0.970392	0.803622	0.61252	0	1	0	7	1	5
NM_177664	-3.58401	0.00223972	0.00468184	GO:0003824	catalytic activity	enzyme activity	D3Bwg0562e	DNA segment, Chr 3, Brigham & Women's Genetics 0562 expressed	0.0833362	0	0.0220454	11.9383	4.46492	6.80632	0.0146281	0	0.00386965	2.09554	0.783732	1.19472	3	0	1	31	2	20
NM_001109914	-4.28542	0.00225106	0.0047032	GO:0003674	molecular_function	molecular function	Apold1	apolipoprotein L domain containing 1	0	0.0717374	0.0220454	35.4298	2.23246	1.02095	0	0.0218312	0.00670888	10.7821	0.679386	0.310696	0	3	1	92	1	3
NM_007440	-3.80925	0.00226383	0.00472404	GO:0004052	arachidonate 12-lipoxygenase activity	12-lipoxygenase activity	Alox12	arachidonate 12-lipoxygenase	0.194451	0.263037	0.440908	88.5746	187.527	16.3352	0.0647092	0.0875332	0.146725	29.4757	62.4049	5.436	7	11	20	230	84	48
NM_133187	-3.53934	0.0022644	0.00472404	GO:0003674	molecular_function	molecular function	Fam198b	family with sequence similarity 198, member B	0.0555575	0.215212	0.176363	15.7894	91.5309	13.2723	0.00837844	0.0324555	0.0265967	2.38115	13.8035	2.00156	2	9	8	41	41	39
NM_145427	-3.62331	0.00228576	0.00476388	GO:0003674	molecular_function	molecular function	Atpaf2	ATP synthase mitochondrial F1 complex assembly factor 2	0.0277787	0.0717374	0.242499	18.1	78.1362	6.12569	0.014847	0.0383417	0.129609	9.67399	41.7617	3.27402	1	3	11	47	35	18
NM_175413	-3.58324	0.0022857	0.00476388	NA	NA	NA	Lrrc39	leucine rich repeat containing 39	0.194451	0.239125	0.0440907	39.2809	46.8817	27.9059	0.0627059	0.0771121	0.0142182	12.6672	15.1183	8.99901	7	10	2	102	21	82
NR_037981	-3.89821	0.00229715	0.00478527	NA	NA	NA	Gm15217	predicted gene 15217	0.0833362	0.454337	0.220454	95.8916	51.3466	56.1522	0.122915	0.670113	0.325153	141.433	75.7325	82.8203	3	19	10	249	23	165
NR_029450	-3.62361	0.00230152	0.004792	GO:0003674	molecular_function	molecular function	C530005A16Rik	RIKEN cDNA C530005A16 gene	0.0277787	0	0	2.31064	6.69739	1.02095	0.0113894	0	0	0.947373	2.74596	0.418593	1	0	0	6	3	3
NR_002702	-3.24101	0.00233712	0.00485651	NA	NA	NA	Npm3-ps1	nucleoplasmin 3, pseudogene 1	0.0555575	0.0478249	0.0440907	12.3234	17.8597	2.72253	0.0562892	0.0484549	0.0446715	12.4857	18.0949	2.75839	2	2	2	32	8	8
NM_001177579	-3.56161	0.00233986	0.0048598	GO:0003674	molecular_function	molecular function	Gm10471	predicted gene 10471	0.0555575	0.0239125	0.0661361	1.15532	31.2545	8.16759	0.0165992	0.00714445	0.0197598	0.345181	9.33805	2.44027	2	1	3	3	14	24
NM_015764	-3.41653	0.00234876	0.00487589	NA	NA	NA	Greb1	gene regulated by estrogen in breast cancer protein	0	0.0239125	0.0440907	1.92553	20.0922	1.36126	0	0.00288276	0.00531534	0.232132	2.4222	0.164107	0	1	2	5	9	4
NR_038179	-3.44497	0.0023721	0.00492191	NA	NA	NA	1700042G15Rik	RIKEN cDNA 1700042G15 gene	0.0277787	0.0717374	0.0440907	6.16171	35.7194	1.36126	0.0139873	0.0361216	0.0222008	3.10257	17.9856	0.68543	1	3	2	16	16	4
NM_008650	-3.66485	0.00238265	0.00493892	GO:0003824	catalytic activity	enzyme activity	Mut	methylmalonyl-Coenzyme A mutase	0	0.0717374	0	12.3234	2.23246	3.06285	0	0.0194516	0	3.34149	0.605331	0.83049	0	3	0	32	1	9
NM_198613	-3.92538	0.00241202	0.00499734	GO:0003674	molecular_function	molecular function	Ap2s1	adaptor-related protein complex 2, sigma 1 subunit	0	0.0956499	0	3.08086	4.46492	14.6336	0	0.119116	0	3.83668	5.5603	18.2237	0	4	0	8	2	43
NM_172407	-3.10367	0.00243372	0.00503734	GO:0001652	granular component	NA	Cdkn2aip	CDKN2A interacting protein	27.5009	43.0185	46.3173	5774.68	2647.7	7649.29	7.86415	12.3016	13.2449	1651.32	757.135	2187.39	990	1799	2101	14995	1186	22477
NM_172154	-3.31357	0.00243832	0.00504439	GO:0000122	negative regulation of transcription from RNA polymerase II promoter	down regulation of global transcription from RNA polymerase II promoter	Lcor	ligand dependent nuclear receptor corepressor	0	0.0239125	0.0881815	11.1681	8.92985	3.74348	0	0.00512483	0.0188987	2.39351	1.91381	0.802288	0	1	4	29	4	11
NM_001037717	-3.52732	0.00244676	0.00505936	GO:0003674	molecular_function	molecular function	Slc38a6	solute carrier family 38, member 6	0.0555575	0.0239125	0.176363	31.5788	17.8597	9.86917	0.0186748	0.00803781	0.0592817	10.6147	6.00326	3.31737	2	1	8	82	8	29
NM_001195088	-3.4973	0.00246735	0.00509943	GO:0003674	molecular_function	molecular function	Tmc8	transmembrane channel-like gene family 8	0	0	0.0881815	5.3915	4.46492	7.82727	0	0	0.412063	25.1939	20.8641	36.576	0	0	4	14	2	23
NM_153091	-4.09825	0.00247462	0.00511196	NA	NA	NA	St7l	suppression of tumorigenicity 7-like	0.472238	0.1913	0.154318	110.526	35.7194	100.734	0.0823002	0.0333391	0.026894	19.2621	6.22506	17.5555	17	8	7	287	16	296
NM_010838	-3.55299	0.00247946	0.00511943	NA	NA	NA	Mapt	microtubule-associated protein tau	0.0277787	0.0239125	0.198408	19.6405	44.6492	5.10474	0.0053216	0.00458093	0.0380093	3.76254	8.55349	0.97792	1	1	9	51	20	15
NM_177709	-3.25792	0.00250066	0.00515816	GO:0003674	molecular_function	molecular function	Tusc5	tumor suppressor candidate 5	0.0555575	0.0239125	0.0881815	6.16171	31.2545	3.74348	0.0171474	0.00738039	0.0272165	1.90176	9.64644	1.15539	2	1	4	16	14	11
NM_011508	-5.31613	0.0025032	0.00516087	GO:0003674	molecular_function	molecular function	Eif1	eukaryotic translation initiation factor 1	0	1.19562	0.0220454	58.9214	502.304	309.007	0	0.984052	0.0181443	48.495	413.419	254.327	0	50	1	153	225	908
NM_130903	-3.46363	0.00250539	0.00516284	GO:0004872	receptor activity	receptor guanylate cyclase activity	Cd209c	CD209c antigen	0.0555575	0.215212	0.0440907	10.0128	49.1142	15.3142	0.0357283	0.1384	0.0283542	6.43909	31.5847	9.84838	2	9	2	26	22	45
NM_025710	-6.16499	0.00250798	0.00516565	GO:0005515	protein binding	alpha-2 macroglobulin receptor-associated protein activity	Uqcrfs1	ubiquinol-cytochrome c reductase, Rieske iron-sulfur polypeptide 1	0	0	0.639316	29.2681	4.46492	522.385	0	0	0.486172	22.2571	3.39538	397.251	0	0	29	76	2	1535
NM_145987	-3.7268	0.00251751	0.00518274	GO:0003674	molecular_function	molecular function	Tmem82	transmembrane protein 82	0.111115	0.3826	0.352726	43.9022	212.084	13.2723	0.0536269	0.184652	0.170235	21.1883	102.357	6.40556	4	16	16	114	95	39
NM_009939	-4.2399	0.00252005	0.00518544	GO:0000122	negative regulation of transcription from RNA polymerase II promoter	down regulation of global transcription from RNA polymerase II promoter	Cops2	COP9 (constitutive photomorphogenic) homolog, subunit 2 (Arabidopsis thaliana)	0	0.263037	0.0661361	12.7085	8.92985	63.6391	0	0.0806121	0.0202685	3.89474	2.7367	19.5033	0	11	3	33	4	187
NM_013605	-5.9229	0.00253247	0.00520845	GO:0000790	nuclear chromatin	NA	Muc1	mucin 1, transmembrane	0.0277787	0	1.32272	859.174	2.23246	448.196	0.0123902	0	0.589974	383.218	0.995746	199.909	1	0	60	2231	1	1317
NM_025369	-4.35202	0.00255277	0.00523995	NA	NA	NA	Mrps36	mitochondrial ribosomal protein S36	0	0.430424	0	21.566	100.461	47.3039	0	2.27738	0	114.106	531.539	250.285	0	18	0	56	45	139
NM_001113374	-3.6565	0.00257839	0.00528482	GO:0005634	nucleus	cell nucleus	Mocs2	molybdenum cofactor synthesis 2	0.0277787	0.0956499	0.396817	23.4915	91.5309	23.8221	0.0156676	0.053948	0.223811	13.2496	51.6249	13.4361	1	4	18	61	41	70
NM_153409	-3.62015	0.0026214	0.00536774	GO:0003677	DNA binding	microtubule/chromatin interaction	Csrnp3	cysteine-serine-rich nuclear protein 3	0	0.0956499	0.0220454	15.7894	2.23246	7.48696	0	0.00895682	0.00206437	1.47855	0.209052	0.701091	0	4	1	41	1	22
NM_019796	-4.31482	0.00263045	0.00538367	NA	NA	NA	Syncrip	synaptotagmin binding, cytoplasmic RNA interacting protein	0.666689	6.00203	2.35886	613.09	484.444	1550.14	0.135313	1.21819	0.478761	124.435	98.3244	314.622	24	251	107	1592	217	4555
NM_010315	-3.29258	0.00265827	0.00543268	NA	NA	NA	Gng2	guanine nucleotide binding protein (G protein), gamma 2	0	0.0239125	0.0440907	6.93193	2.23246	3.40316	0	0.00624347	0.0115119	1.8099	0.582888	0.888554	0	1	2	18	1	10
NM_172843	-3.96499	0.00268222	0.0054763	NA	NA	NA	Tor1aip2	torsin A interacting protein 2	0.0277787	0.0239125	0.242499	35.4298	75.9037	1.36126	0.00478861	0.00412213	0.041803	6.10754	13.0846	0.23466	1	1	11	92	34	4
NM_001205044	-4.45754	0.00279802	0.0057072	NA	NA	NA	Jarid2	jumonji, AT rich interactive domain 2	0	0	0.264545	96.2767	13.3948	7.14664	0	0	0.0465011	16.9233	2.3545	1.25622	0	0	12	250	6	21
NM_026756	-4.50093	0.00280557	0.00571984	NA	NA	NA	Nfic	nuclear factor I/C	0.0277787	0.167387	0.110227	135.558	2.23246	2.72253	0.00446101	0.0268809	0.0177014	21.7693	0.358513	0.437214	1	7	5	352	1	8
NM_001111062	-2.9542	0.00285154	0.00581075	GO:0005624	membrane fraction	NA	Comt	catechol-O-methyltransferase	40.6958	39.0012	33.7074	6304.59	8347.17	3446.04	18.6935	17.9151	15.4834	2896	3834.26	1582.93	1465	1631	1529	16371	3739	10126
NM_001177978	-3.43134	0.00286169	0.00582577	NA	NA	NA	Acsm2	acyl-CoA synthetase medium-chain family member 2	0	0.119562	0.0440907	16.5596	6.69739	8.84822	0	0.0182371	0.00672525	2.52587	1.02157	1.34964	0	5	2	43	3	26
NM_153525	-4.83082	0.00286448	0.00582864	GO:0003674	molecular_function	molecular function	Tmem41b	transmembrane protein 41B	0	1.05215	0.683407	31.9639	906.379	144.975	0	0.290168	0.188474	8.81519	249.967	39.982	0	44	31	83	406	426
NM_001113208	-3.53181	0.00287155	0.00584021	GO:0005886	plasma membrane	bacterial inner membrane	Ncam2	neural cell adhesion molecule 2	0.0277787	0	0	2.69575	4.46492	1.02095	0.00775292	0	0	0.752372	1.24614	0.284942	1	0	0	7	2	3
NM_001253372	-3.35488	0.00288266	0.00585996	NA	NA	NA	Kcnma1	potassium large conductance calcium-activated channel, subfamily M, alpha member 1	0.0277787	0	0.0220454	6.16171	2.23246	1.70158	0.00548987	0	0.00435679	1.21773	0.441198	0.336281	1	0	1	16	1	5
NM_207214	-3.60211	0.0028969	0.00588324	GO:0005737	cytoplasm	NA	Exoc5	exocyst complex component 5	0.0555575	0.0478249	0.176363	6.54682	15.6272	31.3091	0.0118789	0.0102256	0.0377086	1.39979	3.34129	6.69427	2	2	8	17	7	92
NM_012008	-4.10907	0.00291723	0.00592167	GO:0000166	nucleotide binding	NA	Ddx3y	DEAD (Asp-Glu-Ala-Asp) box polypeptide 3, Y-linked	0.611132	0.119562	0.176363	72.4001	53.5791	140.21	0.131229	0.0256737	0.0378705	15.5465	11.5051	30.1074	22	5	8	188	24	412
NM_018753	-3.53322	0.00293082	0.00594351	GO:0003714	transcription corepressor activity	transcription co-repressor activity	Ywhab	tyrosine 3-monooxygenase/tryptophan 5-monooxygenase activation protein, beta polypeptide	0.0833362	0.0239125	0.0220454	8.85746	2.23246	12.5917	0.0299663	0.00859851	0.00792714	3.18499	0.802755	4.52776	3	1	1	23	1	37
NM_011235	-4.12748	0.0029359	0.00595096	GO:0000166	nucleotide binding	NA	Rad51l3	RAD51-like 3 (S. cerevisiae)	0.361123	0.0956499	0.507044	25.032	417.47	6.46601	0.0510711	0.0135271	0.0717075	3.54009	59.0398	0.91444	13	4	23	65	187	19
NM_001039554	-3.28945	0.00293945	0.00595528	GO:0005102	receptor binding	receptor ligand	Angptl7	angiopoietin-like 7	0	0	0.0440907	4.23618	2.23246	2.38221	0	0	0.0213308	2.04943	1.08005	1.1525	0	0	2	11	1	7
NM_001039084	-3.56636	0.00294425	0.00596215	GO:0003723	RNA binding	NA	Mrpl1	mitochondrial ribosomal protein L1	0.111115	0.143475	0.418862	17.3298	142.878	22.4609	0.131186	0.169392	0.494524	20.4602	168.687	26.5181	4	6	19	45	64	66
NM_181266	-3.31546	0.00295572	0.00598249	NA	NA	NA	Zfp120	zinc finger protein 120	0.138894	0.1913	0.110227	16.5596	73.6712	12.2514	0.0338765	0.0466585	0.0268846	4.03893	17.9686	2.98814	5	8	5	43	33	36
NM_001252587	-3.54862	0.00297454	0.00601769	NA	NA	NA	Zmynd8	zinc finger, MYND-type containing 8	0.305566	0.430424	0.330681	53.5299	187.527	37.7751	0.115832	0.163163	0.125353	20.2918	71.0867	14.3196	11	18	15	139	84	111
NM_139149	-4.63205	0.00298031	0.00602357	GO:0000166	nucleotide binding	NA	Fus	fusion, derived from t(12;16) malignant liposarcoma (human)	0	0.119562	0.727497	49.6788	466.585	4.08379	0	0.0643154	0.391338	26.7234	250.987	2.19677	0	5	33	129	209	12
NM_001013373	-3.73375	0.00297936	0.00602357	GO:0003674	molecular_function	molecular function	Tmprss13	transmembrane protease, serine 13	0.361123	0.28695	0.176363	21.1809	250.036	13.6126	0.110876	0.0881024	0.0541489	6.50319	76.7687	4.1795	13	12	8	55	112	40
NM_145358	-4.177	0.00298189	0.00602388	NA	NA	NA	Camkk2	calcium/calmodulin-dependent protein kinase kinase 2, beta	0	0.1913	0.0440907	76.6363	6.69739	3.06285	0	0.039354	0.00907031	15.7655	1.37778	0.630085	0	8	2	199	3	9
NM_134092	-4.33925	0.00301772	0.00609333	NA	NA	NA	Mtbp	Mdm2, transformed 3T3 cell double minute p53 binding protein	0	0	0.374771	27.3426	151.807	6.12569	0	0	0.118374	8.63632	47.9493	1.93484	0	0	17	71	68	18
NM_008139	-3.31027	0.00302418	0.00610345	GO:0000166	nucleotide binding	NA	Gnaq	guanine nucleotide binding protein, alpha q polypeptide	0	0	0.0440907	2.31064	2.23246	3.74348	0	0	0.00781612	0.409616	0.395756	0.66362	0	0	2	6	1	11
NM_181595	-3.44914	0.00304144	0.00613534	GO:0005515	protein binding	alpha-2 macroglobulin receptor-associated protein activity	Ppp1r9a	protein phosphatase 1, regulatory (inhibitor) subunit 9A	0.0833362	0.263037	0.154318	32.7341	87.066	8.5079	0.00871444	0.0275057	0.0161369	3.42299	9.10447	0.889669	3	11	7	85	39	25
NM_007658	-4.54301	0.00314975	0.00634775	GO:0000082	G1/S transition of mitotic cell cycle	NA	Cdc25a	cell division cycle 25 homolog A (S. pombe)	0	0.3826	0.0440907	64.698	2.23246	79.9743	0	0.105052	0.0121062	17.7644	0.612977	21.9589	0	16	2	168	1	235
NM_146145	-3.26405	0.00315329	0.00635185	GO:0000166	nucleotide binding	NA	Jak1	Janus kinase 1	0.0277787	0	0.0220454	2.69575	11.1623	1.02095	0.00521764	0	0.00414075	0.506339	2.0966	0.191763	1	0	1	7	5	3
NM_144936	-3.38034	0.00320113	0.00643897	GO:0003674	molecular_function	molecular function	Tmem45b	transmembrane protein 45b	0.0833362	0.0717374	0.154318	14.249	64.7414	3.40316	0.0527111	0.0453747	0.0976076	9.01262	40.9496	2.15254	3	3	7	37	29	10
NM_029286	-4.10276	0.00322128	0.0064764	GO:0003674	molecular_function	molecular function	Ccdc30	coiled-coil domain containing 30	0	0	0.28659	35.8149	78.1362	3.40316	0	0	0.0819531	10.2416	22.3438	0.973166	0	0	13	93	35	10
NM_001042660	-4.48974	0.00325899	0.00654597	GO:0000122	negative regulation of transcription from RNA polymerase II promoter	down regulation of global transcription from RNA polymerase II promoter	Smad7	MAD homolog 7 (Drosophila)	1.52783	0.239125	0.110227	231.834	299.15	301.52	0.343719	0.0537963	0.0247979	52.1562	67.3003	67.8335	55	10	5	602	134	886
NM_080436	-3.57302	0.00327989	0.00658167	GO:0001523	retinoid metabolic process	retinoid metabolism	Rdh1	retinol dehydrogenase 1 (all trans)	0.166672	0.334775	0.0881815	84.3384	42.4168	17.6964	0.0428024	0.0859719	0.0226455	21.6586	10.8929	4.54454	6	14	4	219	19	52
NM_008365	-3.21068	0.0032837	0.00658618	NA	NA	NA	Il18r1	interleukin 18 receptor 1	0	0.0478249	0	3.08086	6.69739	1.70158	0	0.0114716	0	0.738992	1.60647	0.408151	0	2	0	8	3	5
NM_032393	-3.77067	0.00335538	0.00672033	NA	NA	NA	Mtap1a	microtubule-associated protein 1 A	0.388902	0.143475	0.308635	16.1745	276.825	11.2304	0.0328742	0.012128	0.0260892	1.36724	23.4003	0.949318	14	6	14	42	124	33
NM_145490	-3.76405	0.00342547	0.00684899	GO:0003674	molecular_function	molecular function	Zfp959	zinc finger protein 959	0.0277787	0.0717374	0.154318	56.6107	4.46492	6.46601	0.0134783	0.0348071	0.0748751	27.4676	2.16639	3.13732	1	3	7	147	2	19
NM_001135198	-3.43698	0.00347528	0.00694067	GO:0003674	molecular_function	molecular function	Ccdc36	coiled-coil domain containing 36	0.277787	0.28695	0.462953	51.2192	145.11	41.1783	0.0966889	0.0998781	0.161139	17.8278	50.5082	14.3328	10	12	21	133	65	121
NM_178377	-4.09391	0.0034842	0.00695332	GO:0003674	molecular_function	molecular function	Commd10	COMM domain containing 10	0.111115	0	0	34.2745	4.46492	2.38221	0.0714106	0	0	22.0273	2.86949	1.53099	4	0	0	89	2	7
NM_028932	-3.53084	0.00348492	0.00695332	GO:0005634	nucleus	cell nucleus	Eaf1	ELL associated factor 1	0.166672	0.0717374	0.0661361	2.69575	73.6712	11.2304	0.0392725	0.0169033	0.0155834	0.635191	17.3589	2.64619	6	3	3	7	33	33
NM_001033311	-3.93129	0.00354559	0.007061	GO:0003674	molecular_function	molecular function	Vsig10	V-set and immunoglobulin domain containing 10	0.333345	0.119562	0.0661361	127.856	51.3466	4.42411	0.0820238	0.0294199	0.0162737	31.4605	12.6345	1.08861	12	5	3	332	23	13
NM_009515	-3.28466	0.00359953	0.00715488	GO:0003779	actin binding	membrane associated actin binding	Was	Wiskott-Aldrich syndrome homolog (human)	0.166672	0.0717374	0.110227	32.7341	37.9519	6.80632	0.0791417	0.0340633	0.0523394	15.5433	18.0208	3.23187	6	3	5	85	17	20
NM_029626	-3.76245	0.00361228	0.00717683	NA	NA	NA	Glt8d1	glycosyltransferase 8 domain containing 1	0.472238	0.239125	0.28659	171.373	107.158	22.4609	0.189274	0.0958416	0.114866	68.6864	42.9492	9.00235	17	10	13	445	48	66
NM_008443	-3.50689	0.0036513	0.00725093	GO:0000166	nucleotide binding	NA	Kif3a	kinesin family member 3A	0.333345	0.454337	0.198408	80.4874	147.342	25.5237	0.0610969	0.0832729	0.0363652	14.7521	27.0056	4.6781	12	19	9	209	66	75
NM_001190264	-4.4889	0.00366113	0.00726702	GO:0003674	molecular_function	molecular function	Mrps36	mitochondrial ribosomal protein S36	0	0.597812	0	36.9703	100.461	92.566	0	0.837271	0	51.7791	140.701	129.644	0	25	0	96	45	272
NM_011739	-4.80164	0.00378242	0.00749718	GO:0004497	monooxygenase activity	hydroxylase activity	Ywhaq	tyrosine 3-monooxygenase/tryptophan 5-monooxygenase activation protein, theta polypeptide	0.583353	0.0956499	0	106.29	11.1623	191.938	0.275817	0.0452245	0	50.2551	5.27769	90.751	21	4	0	276	5	564
NM_001081205	-3.34735	0.00380773	0.00754378	GO:0003674	molecular_function	molecular function	Nipal1	NIPA-like domain containing 1	0.194451	0.263037	0.132272	24.2617	104.926	13.6126	0.0461769	0.0624643	0.0314111	5.76152	24.9171	3.23264	7	11	6	63	47	40
NM_153541	-3.38071	0.00382655	0.0075775	GO:0003676	nucleic acid binding	NA	Zbtb8b	zinc finger and BTB domain containing 8b	0.0833362	0.0239125	0.264545	10.0128	58.044	16.3352	0.0253148	0.00726381	0.0803598	3.04155	17.6318	4.96208	3	1	12	26	26	48
NM_019405	-4.56603	0.00383002	0.00758082	GO:0003676	nucleic acid binding	NA	Cetn2	centrin 2	0	0	0.705452	87.4193	283.523	15.3142	0	0	0.592319	73.3999	238.054	12.8583	0	0	32	227	127	45
NM_013875	-3.36625	0.00387529	0.00766322	GO:0003824	catalytic activity	enzyme activity	Pde7b	phosphodiesterase 7B	0.0555575	0.0239125	0	1.54043	4.46492	7.48696	0.0134197	0.00577596	0	0.372084	1.07848	1.80844	2	1	0	4	2	22
NM_027415	-3.08278	0.00387726	0.0076635	NA	NA	NA	Tmem70	transmembrane protein 70	0.111115	0.0956499	0.154318	19.2553	33.4869	11.9111	0.0641541	0.0552251	0.0890979	11.1174	19.3343	6.87706	4	4	7	50	15	35
NR_045297	-4.81588	0.00389098	0.00768341	NA	NA	NA	4932411L15	uncharacterized protein 4932411L15	0	0	0.374771	156.739	2.23246	31.9897	0	0	0.117006	48.9349	0.696991	9.98742	0	0	17	407	1	94
NM_023670	-3.8143	0.0039109	0.00771551	GO:0000166	nucleotide binding	NA	Igf2bp3	insulin-like growth factor 2 mRNA binding protein 3	0.416681	0.28695	0.727497	202.181	145.11	62.6182	0.0955252	0.065784	0.166781	46.3506	33.2669	14.3554	15	12	33	525	65	184
NM_177475	-4.55709	0.00394678	0.00777535	GO:0003674	molecular_function	molecular function	Zfp280b	zinc finger protein 280B	0.555575	0.789112	0.749543	226.443	1026.93	2.0419	0.113941	0.161836	0.153721	46.4403	210.61	0.418765	20	33	34	588	460	6
NM_001271879	-3.1111	0.00402894	0.00793351	NA	NA	NA	NULL	NULL	0.138894	0.0478249	0.110227	11.5532	37.9519	9.18854	0.0181465	0.00624836	0.0144012	1.50943	4.95843	1.20049	5	2	5	30	17	27
NR_045187	-3.11237	0.00411798	0.00810126	GO:0003674	molecular_function	molecular function	4833417C18Rik	RIKEN cDNA 4833417C18 gene	0.0277787	0.143475	0.0440907	5.3915	20.0922	11.2304	0.0210286	0.108611	0.0333768	4.08138	15.2098	8.50146	1	6	2	14	9	33
NM_175652	-4.13437	0.00413791	0.00813287	GO:0005634	nucleus	cell nucleus	Hist4h4	histone cluster 4, H4	0	0.167387	0.507044	94.3512	13.3948	77.9324	0	0.0581206	0.176057	32.7608	4.65096	27.0599	0	7	23	245	6	229
NM_146201	-3.02927	0.00423642	0.00830709	GO:0003676	nucleic acid binding	NA	Zfp553	zinc finger protein 553	0.111115	0.0717374	0.0881815	17.7149	22.3246	7.48696	0.0420412	0.0271424	0.0333642	6.70258	8.4467	2.83275	4	3	4	46	10	22
NM_145958	-3.53525	0.00428302	0.00839456	GO:0003674	molecular_function	molecular function	Kbtbd2	kelch repeat and BTB (POZ) domain containing 2	0.277787	0.358687	0.0881815	73.5554	26.7895	50.0265	0.0717426	0.0926361	0.0227741	18.9968	6.91879	12.9201	10	15	4	191	12	147
NM_009987	-3.53698	0.00428904	0.00840245	GO:0002282	microglial cell activation involved in immune response	microglial cell activation during immune response	Cx3cr1	chemokine (C-X3-C) receptor 1	0.22223	0	0.176363	21.1809	82.6011	10.2095	0.0591824	0	0.0469675	5.64071	21.9976	2.7189	8	0	8	55	37	30
NM_008317	-3.78003	0.00429113	0.00840263	GO:0003824	catalytic activity	enzyme activity	Hyal1	hyaluronoglucosaminidase 1	0.361123	0.263037	0.28659	9.24257	319.242	7.48696	0.165729	0.120715	0.131524	4.24166	146.509	3.43596	13	11	13	24	143	22
NM_001081147	-3.3754	0.00430339	0.0084188	GO:0001967	suckling behavior	nursing behavior	Oxtr	oxytocin receptor	0	0	0.0220454	1.54043	4.46492	1.36126	0	0	0.00482393	0.337074	0.977007	0.29787	0	0	1	4	2	4
NM_028043	-4.54303	0.00433902	0.00848063	GO:0003674	molecular_function	molecular function	D1Bwg0212e	DNA segment, Chr 1, Brigham & Women's Genetics 0212 expressed	0	1.29127	0.705452	480.614	283.523	130.341	0	0.406957	0.22233	151.47	89.3548	41.0782	0	54	32	1248	127	383
NM_033325	-3.7282	0.00439666	0.00858931	GO:0005044	scavenger receptor activity	macrophage receptor activity	Loxl2	lysyl oxidase-like 2	0.194451	0.215212	0.595225	179.845	66.9739	24.5028	0.0374376	0.0414348	0.114599	34.6255	12.8945	4.71751	7	9	27	467	30	72
NM_010608	-3.09253	0.00443305	0.00865637	GO:0005216	ion channel activity	NA	Kcnk3	potassium channel, subfamily K, member 3	0.111115	0.119562	0.0220454	15.7894	26.7895	6.12569	0.0291487	0.0313647	0.00578315	4.14202	7.02769	1.60695	4	5	1	41	12	18
NM_028737	-3.2072	0.00446502	0.00871476	GO:0003674	molecular_function	molecular function	4931406B18Rik	RIKEN cDNA 4931406B18 gene	0.0277787	0.0239125	0.176363	18.1	26.7895	3.74348	0.00698309	0.00601118	0.0443346	4.55003	6.73442	0.941045	1	1	8	47	12	11
NM_001178012	-3.2881	0.00455379	0.00887978	GO:0003674	molecular_function	molecular function	Sfxn3	sideroflexin 3	0	0.0478249	0.0661361	16.1745	6.69739	1.36126	0	0.0166232	0.0229879	5.622	2.32791	0.473154	0	2	3	42	3	4
NM_194345	-3.91956	0.00457448	0.00891601	GO:0003674	molecular_function	molecular function	Fam160b2	family with sequence similarity 160, member B2	0.138894	0	0.0440907	52.7597	4.46492	2.72253	0.0342863	0	0.0108839	13.0239	1.10218	0.672064	5	0	2	137	2	8
NM_134034	-5.07583	0.00458501	0.00893239	GO:0005488	binding	ligand	Smek2	SMEK homolog 2, suppressor of mek1 (Dictyostelium)	0	0	1.32272	127.856	279.058	316.834	0	0	0.258143	24.9523	54.4609	61.8334	0	0	60	332	125	931
NM_023434	-3.84446	0.00460101	0.00895941	GO:0000785	chromatin	chromosome scaffold	Tox4	TOX high mobility group box family member 4	0.750026	0.741287	0.749543	151.732	602.765	35.7332	0.167866	0.16591	0.167758	33.9597	134.907	7.99758	27	31	34	394	270	105
NR_040339	-3.24941	0.00460677	0.00896648	NA	NA	NA	Gm19897	predicted gene, 19897	0.0555575	0.0956499	0.0220454	21.566	4.46492	5.44506	0.0342313	0.058934	0.0135831	13.2877	2.75103	3.35493	2	4	1	56	2	16
NM_008121	-3.43345	0.00462236	0.00899266	GO:0001501	skeletal system development	skeletal development	Gja5	gap junction protein, alpha 5	0.22223	0.0717374	0.176363	8.85746	120.553	5.78537	0.0711135	0.022956	0.0564362	2.83439	38.5769	1.85132	8	3	8	23	54	17
NM_177906	-2.97789	0.00464938	0.00904105	NA	NA	NA	Opcml	opioid binding protein/cell adhesion molecule-like	0.0277787	0.0239125	0.132272	6.54682	17.8597	6.80632	0.00462979	0.00398541	0.0220454	1.09114	2.97662	1.13439	1	1	6	17	8	20
NM_007929	-3.06462	0.00467126	0.00907523	GO:0016020	membrane	NA	Emp2	epithelial membrane protein 2	0	0	0.0661361	5.7766	4.46492	2.0419	0	0	0.0191977	1.67681	1.29606	0.592713	0	0	3	15	2	6
NM_011382	-3.46855	0.00467452	0.00907736	GO:0003677	DNA binding	microtubule/chromatin interaction	Six4	sine oculis-related homeobox 4 homolog (Drosophila)	0.0833362	0.0956499	0.28659	8.08725	22.3246	48.3249	0.0149482	0.0171569	0.0514063	1.45063	4.00442	8.66814	3	4	13	21	10	142
NM_175485	-3.85765	0.00467991	0.00908364	GO:0007275	multicellular organismal development	NA	Prtg	protogenin homolog (Gallus gallus)	0.888919	0.884761	0.837724	194.479	558.115	102.095	0.101198	0.100724	0.0953693	22.1401	63.5377	11.6228	32	37	38	505	250	300
NM_010023	-3.27982	0.0047209	0.00915476	GO:0004165	dodecenoyl-CoA delta-isomerase activity	3,2-trans-enoyl-CoA isomerase activity	Eci1	enoyl-Coenzyme A delta isomerase 1	0	0.215212	0.0661361	16.5596	40.1843	5.78537	0	0.196004	0.0602333	15.0816	36.5977	5.26901	0	9	3	43	18	17
NM_001025577	-3.90739	0.00477563	0.00925236	GO:0000122	negative regulation of transcription from RNA polymerase II promoter	down regulation of global transcription from RNA polymerase II promoter	Maf	avian musculoaponeurotic fibrosarcoma (v-maf) AS42 oncogene homolog	0.611132	0.454337	0.374771	107.06	450.957	4.76443	0.167755	0.124715	0.102874	29.3878	123.787	1.30783	22	19	17	278	202	14
NM_001177313	-3.55053	0.00481178	0.00931811	GO:0000166	nucleotide binding	NA	Orc4	origin recognition complex, subunit 4	0.305566	0.0239125	0.110227	43.5171	82.6011	4.76443	0.358646	0.0280663	0.129374	51.0764	96.9496	5.59205	11	1	5	113	37	14
NM_021893	-3.41779	0.00494298	0.00955461	GO:0004872	receptor activity	receptor guanylate cyclase activity	Cd274	CD274 antigen	0	0	0.0661361	11.9383	2.23246	1.02095	0	0	0.0181443	3.27526	0.612472	0.280096	0	0	3	31	1	3
NM_027193	-3.5132	0.00494768	0.00955931	GO:0003674	molecular_function	molecular function	Dph5	DPH5 homolog (S. cerevisiae)	0.22223	0.0717374	0.0440907	2.69575	87.066	10.2095	0.141098	0.0455476	0.0279941	1.71159	55.28	6.48221	8	3	2	7	39	30
NM_008855	-3.18211	0.00495272	0.00956466	GO:0000166	nucleotide binding	NA	Prkcb	protein kinase C, beta	0.111115	0.310862	0.110227	38.1256	49.1142	14.6336	0.012561	0.0351415	0.0124606	4.30992	5.55213	1.65426	4	13	5	99	22	43
NM_198652	-3.68807	0.00496391	0.00958186	GO:0000775	chromosome, centromeric region	centromere	Hjurp	Holliday junction recognition protein	0.361123	0.215212	0.198408	5.3915	60.2765	97.3304	0.0431604	0.0257216	0.0237132	0.644376	7.20407	11.6327	13	9	9	14	27	286
NM_009443	-4.97929	0.00496621	0.00958191	GO:0005794	Golgi apparatus	Golgi	Tgoln1	trans-golgi network protein	0.0277787	0	1.36681	172.528	884.055	6.12569	0.00691701	0	0.340342	42.9601	220.133	1.52532	1	0	62	448	396	18
NM_016785	-3.97849	0.00497047	0.00958574	GO:0005625	soluble fraction	soluble	Tpmt	thiopurine methyltransferase	0.0277787	0.884761	0.374771	153.273	71.4388	116.388	0.0101978	0.324802	0.137581	56.2675	26.2257	42.7269	1	37	17	398	32	342
NM_177688	-4.72244	0.00501499	0.00966717	GO:0000786	nucleosome	GO:0005718	H2afj	H2A histone family, member J	0	10.1867	0.0881815	1568.54	1073.81	1762.84	0	5.5726	0.0482393	858.064	587.426	964.353	0	426	4	4073	481	5180
NM_013823	-3.02474	0.00507852	0.00978068	GO:0002526	acute inflammatory response	NA	Kl	klotho	0.0555575	0.143475	0.110227	21.566	29.022	5.44506	0.0108447	0.028006	0.0215161	4.20964	5.66504	1.06287	2	6	5	56	13	16
NM_053242	-3.44877	0.00515304	0.00990156	GO:0000122	negative regulation of transcription from RNA polymerase II promoter	down regulation of global transcription from RNA polymerase II promoter	Foxp2	forkhead box P2	0.111115	0	0.0220454	21.1809	8.92985	2.0419	0.016391	0	0.00325201	3.12449	1.31728	0.301209	4	0	1	55	4	6
NM_025884	-4.01646	0.00517896	0.00994681	GO:0001832	blastocyst growth	NA	Zfp830	zinc finger protein 830	1.44449	1.67387	0.925906	141.719	752.34	393.405	0.440529	0.510483	0.282374	43.2203	229.442	119.977	52	70	42	368	337	1156
NM_001167767	-3.49755	0.00521948	0.0100201	GO:0003674	molecular_function	molecular function	1110057K04Rik	RIKEN cDNA 1110057K04 gene	0.250009	0.167387	0	13.0936	91.5309	12.5917	0.0942717	0.0631174	0	4.93727	34.5139	4.748	9	7	0	34	41	37
NM_001160293	-3.12643	0.00524501	0.0100645	NA	NA	NA	Celf2	CUGBP, Elav-like family member 2	0.111115	0.0239125	0.198408	8.47235	42.4168	12.932	0.0156876	0.00337604	0.0280119	1.19615	5.98853	1.82578	4	1	9	22	19	38
NM_010160	-3.12644	0.00525302	0.0100753	NA	NA	NA	Celf2	CUGBP, Elav-like family member 2	0.111115	0.0239125	0.198408	8.47235	42.4168	12.932	0.0145002	0.00312051	0.0258917	1.10562	5.53527	1.68759	4	1	9	22	19	38
NM_029763	-3.2309	0.00525929	0.0100827	GO:0003677	DNA binding	microtubule/chromatin interaction	Polr3f	polymerase (RNA) III (DNA directed) polypeptide F	0.22223	0.406512	0.0881815	41.2064	78.1362	24.1624	0.0533053	0.0975083	0.0211517	9.88401	18.7422	5.79574	8	17	4	107	35	71
NM_001159751	-3.30349	0.00530677	0.0101691	NA	NA	NA	Tcea1	transcription elongation factor A (SII) 1	0.0277787	0.0239125	0.110227	24.6468	4.46492	3.06285	0.010792	0.00929	0.0428232	9.57531	1.73462	1.18992	1	1	5	64	2	9
NM_130450	-3.06729	0.00531438	0.0101791	GO:0005783	endoplasmic reticulum	ER	Elovl6	ELOVL family member 6, elongation of long chain fatty acids (yeast)	0	0	0.0440907	1.92553	2.23246	3.06285	0	0	0.00740523	0.323402	0.374952	0.514418	0	0	2	5	1	9
NR_045715	-3.40427	0.00538284	0.0103008	GO:0003674	molecular_function	molecular function	F420014N23Rik	RIKEN cDNA F420014N23 gene	0.138894	0.0478249	0.0440907	38.5107	4.46492	6.12569	0.0543402	0.0187109	0.0172499	15.0668	1.74684	2.39659	5	2	2	100	2	18
NM_001110232	-3.11257	0.00538807	0.0103061	NA	NA	NA	Celf2	CUGBP, Elav-like family member 2	0.111115	0.0239125	0.198408	8.47235	42.4168	12.5917	0.0143745	0.00309346	0.0256673	1.09604	5.48729	1.62894	4	1	9	22	19	37
NM_011447	-4.07113	0.00540654	0.0103321	GO:0000979	RNA polymerase II core promoter sequence-specific DNA binding	NA	Sox8	SRY-box containing gene 8	0.333345	0.143475	0.396817	279.973	17.8597	10.2095	0.111041	0.0477931	0.132184	93.2621	5.94927	3.40089	12	6	18	727	8	30
NM_010723	-2.91347	0.00540458	0.0103321	NA	NA	NA	Lmo4	LIM domain only 4	0.0833362	0.0956499	0.0440907	6.16171	31.2545	4.42411	0.190701	0.218878	0.100894	14.1	71.5205	10.1238	3	4	2	16	14	13
NM_001253752	-4.18131	0.00541188	0.0103376	GO:0003674	molecular_function	molecular function	Zmym5	zinc finger, MYM-type 5	0.361123	0.167387	0.484998	92.8108	2.23246	174.923	0.0681622	0.0315944	0.0915436	17.5181	0.421378	33.0167	13	7	22	241	1	514
NM_001047604	-3.06632	0.00541503	0.0103383	GO:0005488	binding	ligand	Ttc21b	tetratricopeptide repeat domain 21B	0	0.0956499	0	4.23618	15.6272	1.70158	0	0.0212697	0	0.942001	3.47504	0.378381	0	4	0	11	7	5
NM_205810	-3.35338	0.00542912	0.010347	GO:0004871	signal transducer activity	hematopoietin/interferon-class (D200-domain) cytokine receptor signal transducer activity	Mrgprb1	MAS-related GPR, member B1	0.44446	0.406512	0.264545	29.6532	229.944	22.1206	0.106152	0.0970891	0.0631824	7.08222	54.9185	5.28315	16	17	12	77	103	65
NM_021353	-3.01271	0.00542874	0.010347	GO:0005215	transporter activity	small-molecule carrier or transporter	Slc26a3	solute carrier family 26, member 3	0	0	0.0881815	2.31064	13.3948	3.06285	0	0	0.0300858	0.788346	4.57003	1.04498	0	0	4	6	6	9
NM_009115	-2.82709	0.0054269	0.010347	GO:0001726	ruffle	membrane ruffle	S100b	S100 protein, beta polypeptide, neural	0.0277787	0.0478249	0.110227	7.31703	17.8597	4.76443	0.0166939	0.028741	0.0662421	4.39726	10.733	2.86324	1	2	5	19	8	14
NM_173397	-3.16838	0.00548003	0.0104346	GO:0005739	mitochondrion	mitochondria	Fitm2	fat storage-inducing transmembrane protein 2	0.111115	0.119562	0.198408	40.0511	15.6272	16.6755	0.0675471	0.0726823	0.120613	24.3472	9.49984	10.1371	4	5	9	104	7	49
NM_028902	-3.27795	0.00549246	0.0104535	GO:0003674	molecular_function	molecular function	Hsf2bp	heat shock transcription factor 2 binding protein	0.0277787	0.0717374	0.0440907	22.3362	2.23246	2.72253	0.00966217	0.0249521	0.0153359	7.76911	0.776508	0.946967	1	3	2	58	1	8
NM_001159581	-3.07003	0.00553615	0.0105267	GO:0003824	catalytic activity	enzyme activity	Mutyh	mutY homolog (E. coli)	0	0.0478249	0	4.62128	2.23246	1.36126	0	0.508776	0	49.1626	23.7496	14.4815	0	2	0	12	1	4
NM_172134	-3.20446	0.00559678	0.0106329	GO:0000166	nucleotide binding	NA	Pdxk	pyridoxal (pyridoxine, vitamin B6) kinase	0.138894	0.0478249	0.220454	16.9447	73.6712	4.42411	0.0272074	0.00936826	0.0431839	3.31924	14.4312	0.866623	5	2	10	44	33	13
NM_153542	-3.41719	0.00562244	0.010672	GO:0003674	molecular_function	molecular function	Lrrc20	leucine rich repeat containing 20	0.22223	0.0956499	0.0881815	6.54682	109.391	3.40316	0.0846267	0.0364242	0.0335802	2.49308	41.6568	1.29595	8	4	4	17	49	10
NM_028543	-4.0878	0.00567554	0.0107679	GO:0003674	molecular_function	molecular function	Zfp763	zinc finger protein 763	0.0555575	1.29127	0.0440907	23.4915	435.33	68.4035	0.0163935	0.381019	0.01301	6.9317	128.454	20.184	2	54	2	61	195	201
NM_001252188	-3.7807	0.00569055	0.0107915	GO:0001701	in utero embryonic development	NA	Epn2	epsin 2	0.138894	0	0	28.883	2.23246	6.80632	0.0311142	0	0	6.47021	0.500103	1.52471	5	0	0	75	1	20
NM_001160371	-3.17834	0.00569336	0.010792	NA	NA	NA	A830018L16Rik	RIKEN cDNA A830018L16 gene	0.194451	0.3826	0.154318	15.4043	89.2985	32.6704	0.031485	0.0619494	0.0249867	2.49422	14.4589	5.28989	7	16	7	40	40	96
NM_145497	-3.19466	0.00571215	0.0108228	GO:0000166	nucleotide binding	NA	BC016495	cDNA sequence BC016495	0.250009	0.263037	0.529089	42.3618	133.948	31.3091	0.152537	0.160486	0.322812	25.8461	81.7253	19.1026	9	11	24	110	60	92
NM_177320	-3.49015	0.00573849	0.0108678	GO:0005634	nucleus	cell nucleus	Pik3r5	phosphoinositide-3-kinase, regulatory subunit 5, p101	0.0555575	0.28695	0.198408	79.7171	6.69739	22.8012	0.0126786	0.0654837	0.045278	18.192	1.52839	5.20337	2	12	9	207	3	67
NM_001160370	-3.17836	0.00575834	0.0108956	NA	NA	NA	A830018L16Rik	RIKEN cDNA A830018L16 gene	0.194451	0.3826	0.154318	15.4043	89.2985	32.6704	0.0342826	0.0674541	0.0272069	2.71585	15.7437	5.75994	7	16	7	40	40	96
NM_001110826	-4.16593	0.00581236	0.0109879	GO:0000166	nucleotide binding	NA	Ddx6	DEAD (Asp-Glu-Ala-Asp) box polypeptide 6	0	0.0239125	1.01409	79.332	174.132	91.545	0	0.00393362	0.166818	13.0502	28.6448	15.0592	0	1	46	206	78	269
NM_028451	-3.78015	0.00590667	0.0111562	GO:0003674	molecular_function	molecular function	Larp1	La ribonucleoprotein domain family, member 1	0.250009	0.215212	0.220454	172.528	8.92985	11.5707	0.0376859	0.0324408	0.0332309	26.0066	1.34607	1.74416	9	9	10	448	4	34
NM_010579	-4.39316	0.00596483	0.0112533	GO:0003743	translation initiation factor activity	GO:0003744	Eif6	eukaryotic translation initiation factor 6	0	0.478249	0	54.3001	4.46492	86.1	0	0.318621	0	36.1759	2.97463	57.3618	0	20	0	141	2	253
NM_009472	-3.30285	0.00601764	0.0113454	GO:0004872	receptor activity	receptor guanylate cyclase activity	Unc5c	unc-5 homolog C (C. elegans)	0.305566	0.143475	0.220454	10.783	151.807	9.52885	0.0328142	0.0154075	0.0236742	1.15797	16.3023	1.02329	11	6	10	28	68	28
NM_201369	-3.92153	0.00603843	0.0113795	GO:0001701	in utero embryonic development	NA	N4bp2l2	NEDD4 binding protein 2-like 2	1.02781	5.66726	0.705452	551.088	531.326	782.727	0.114367	0.630606	0.0784969	61.3206	59.1216	87.0955	37	237	32	1431	238	2300
NM_011889	-2.93727	0.00604288	0.0113828	GO:0000166	nucleotide binding	NA	2003-09-01	septin 3	0	0.0239125	0.0661361	5.00639	13.3948	1.02095	0	0.00504376	0.0139498	1.05598	2.8253	0.215345	0	1	3	13	6	3
NM_001194923	-2.7767	0.00613199	0.0115352	NA	NA	NA	Cldn18	claudin 18	0.0555575	0.0478249	0.0881815	6.93193	11.1623	7.48696	0.0199131	0.0171416	0.0316063	2.48456	4.00083	2.6835	2	2	4	18	5	22
NM_010137	-3.37105	0.00615114	0.0115608	GO:0001525	angiogenesis	blood vessel formation from pre-existing blood vessels	Epas1	endothelial PAS domain protein 1	0.0277787	0.215212	0.0661361	40.8213	29.022	1.70158	0.00517487	0.0400917	0.0123204	7.60457	5.40648	0.316986	1	9	3	106	13	5
NM_008565	-3.77664	0.00616601	0.0115836	GO:0000166	nucleotide binding	NA	Mcm4	minichromosome maintenance deficient 4 homolog (S. cerevisiae)	1.22226	2.6782	8.46542	617.327	781.362	1285.03	0.339047	0.742912	2.34825	171.242	216.744	356.459	44	112	384	1603	350	3776
NM_011343	-4.2102	0.00622506	0.0116789	NA	NA	NA	Sec61g	SEC61, gamma subunit	0.0277787	0.28695	1.98408	47.7533	881.822	63.2988	0.0366474	0.378562	2.61752	62.999	1163.35	83.5077	1	12	90	124	395	186
NM_153168	-4.38707	0.00624739	0.0117156	GO:0000166	nucleotide binding	NA	Lars2	leucyl-tRNA synthetase, mitochondrial	1.80562	0.0239125	0.551134	48.1384	609.462	365.5	0.462742	0.00612826	0.141244	12.3368	156.192	93.6698	65	1	25	125	273	1074
NR_040438	-4.00943	0.00627479	0.0117616	GO:0003674	molecular_function	molecular function	3110045C21Rik	RIKEN cDNA 3110045C21 gene	0.138894	0.478249	1.34477	271.886	53.5791	188.195	0.122051	0.420254	1.18169	238.915	47.0818	165.373	5	20	61	706	24	553
NR_030700	-3.44453	0.00627751	0.0117616	GO:0003674	molecular_function	molecular function	4831440E17Rik	RIKEN cDNA 4831440E17 gene	0.388902	0.215212	0.132272	120.538	42.4168	12.2514	0.0831343	0.0460052	0.0282754	25.7671	9.06729	2.61894	14	9	6	313	19	36
NM_011672	-3.34217	0.00636481	0.0119093	GO:0005102	receptor binding	receptor ligand	Ufd1l	ubiquitin fusion degradation 1 like	0.138894	0.28695	0.374771	108.6	29.022	20.7593	0.0691701	0.142903	0.186639	54.0838	14.4532	10.3383	5	12	17	282	13	61
NM_001081064	-2.94947	0.00637365	0.0119205	GO:0005576	extracellular region	extracellular	Pdzd2	PDZ domain containing 2	0.0833362	0.0478249	0.198408	13.0936	22.3246	13.953	0.00620199	0.0035592	0.0147658	0.974446	1.66143	1.0384	3	2	9	34	10	41
NM_011599	-2.88984	0.00638328	0.0119332	GO:0000122	negative regulation of transcription from RNA polymerase II promoter	down regulation of global transcription from RNA polymerase II promoter	Tle1	transducin-like enhancer of split 1, homolog of Drosophila E(spl)	0	0.0239125	0.0661361	5.00639	2.23246	4.42411	0	0.00544827	0.0150686	1.14067	0.508649	1.008	0	1	3	13	1	13
NM_027120	-3.67809	0.00650706	0.0121538	GO:0000166	nucleotide binding	NA	Itgb1bp3	integrin beta 1 binding protein 3	0.805583	0.119562	0.617271	46.9831	464.352	14.6336	0.436158	0.0647333	0.334202	25.4375	251.409	7.9229	29	5	28	122	208	43
NM_148944	-2.88056	0.00656611	0.0122587	GO:0001508	regulation of action potential	NA	Chrnb4	cholinergic receptor, nicotinic, beta polypeptide 4	0.0277787	0.119562	0.110227	14.249	26.7895	3.40316	0.00795496	0.0342389	0.0315655	4.08046	7.67169	0.974559	1	5	5	37	12	10
NM_010123	-4.00872	0.00660582	0.0123219	GO:0001732	formation of translation initiation complex	translation initiation complex assembly	Eif3a	eukaryotic translation initiation factor 3, subunit A	0	0.549987	0	103.979	58.044	17.3561	0	0.105807	0	20.0036	11.1666	3.339	0	23	0	270	26	51
NM_027148	-3.35179	0.00663363	0.0123683	NA	NA	NA	Exosc8	exosome component 8	0	0	0.242499	12.3234	26.7895	11.2304	0	0	0.189305	9.62016	20.913	8.76693	0	0	11	32	12	33
NM_025929	-3.12148	0.00667086	0.0124322	GO:0003674	molecular_function	molecular function	2010109I03Rik	RIKEN cDNA 2010109I03 gene	0.361123	0.28695	0.176363	60.0767	84.8335	17.0158	0.191071	0.151825	0.0933138	31.7866	44.8855	9.00307	13	12	8	156	38	50
NM_001122899	-3.42229	0.0066758	0.0124359	GO:0001525	angiogenesis	blood vessel formation from pre-existing blood vessels	Lepr	leptin receptor	0.22223	0.310862	0.793634	18.1	305.847	22.1206	0.092673	0.129634	0.330956	7.54797	127.543	9.22458	8	13	36	47	137	65
NM_175331	-3.31585	0.00676872	0.0125978	GO:0003674	molecular_function	molecular function	Nt5dc3	5'-nucleotidase domain containing 3	0	0.310862	0.176363	8.85746	87.066	13.953	0	0.0521056	0.0295613	1.48466	14.5937	2.33875	0	13	8	23	39	41
NM_007734	-3.33001	0.00682366	0.0126777	GO:0005178	integrin binding	integrin ligand	Col4a3	collagen, type IV, alpha 3	0.250009	0.239125	0.154318	19.6405	149.575	2.72253	0.028866	0.0276094	0.0178175	2.26769	17.2699	0.314344	9	10	7	51	67	8
NM_001161822	-2.85488	0.00691364	0.0128392	GO:0005096	GTPase activator activity	GAP activity	Rgs17	regulator of G-protein signaling 17	0.0277787	0.0478249	0.0440907	9.62767	2.23246	3.74348	0.0033893	0.00583516	0.00537955	1.17468	0.272384	0.456744	1	2	2	25	1	11
NM_008425	-2.96168	0.00700671	0.0130063	GO:0005216	ion channel activity	NA	Kcnj2	potassium inwardly-rectifying channel, subfamily J, member 2	0	0	0.0440907	1.92553	8.92985	1.02095	0	0	0.00809005	0.353309	1.6385	0.18733	0	0	2	5	4	3
NM_001252448	-3.26446	0.00702419	0.013033	GO:0001934	positive regulation of protein phosphorylation	activation of protein amino acid phosphorylation	Strada	STE20-related kinase adaptor alpha	0.0833362	0.28695	0.551134	25.4171	176.364	11.2304	0.0326041	0.112265	0.215624	9.94408	69.0002	4.39375	3	12	25	66	79	33
NM_025962	-3.05502	0.00705547	0.0130853	GO:0003674	molecular_function	molecular function	Mmachc	methylmalonic aciduria cblC type, with homocystinuria	0.166672	0.28695	0.176363	24.2617	95.9959	7.48696	0.0861801	0.148371	0.0911908	12.5449	49.6359	3.87123	6	12	8	63	43	22
NM_133229	-3.28641	0.00708587	0.0131301	GO:0000122	negative regulation of transcription from RNA polymerase II promoter	down regulation of global transcription from RNA polymerase II promoter	Ripply3	ripply3 homolog (zebrafish)	0.44446	0.502162	0.418862	90.115	205.386	19.0577	0.289928	0.327568	0.27323	58.7835	133.977	12.4316	16	21	19	234	92	56
NM_011061	-3.31852	0.00709977	0.01315	GO:0004668	protein-arginine deiminase activity	peptidylarginine deiminase activity	Padi4	peptidyl arginine deiminase, type IV	0.22223	0.0239125	0.0661361	46.9831	11.1623	7.48696	0.0836709	0.00900319	0.0249006	17.6894	4.20268	2.81888	8	1	3	122	5	22
NM_207245	-2.9058	0.00712204	0.0131797	GO:0003674	molecular_function	molecular function	Zfp870	zinc finger protein 870	0.0277787	0.143475	0.110227	4.62128	40.1843	6.12569	0.00524127	0.0270707	0.0207975	0.87194	7.58195	1.15579	1	6	5	12	18	18
NM_001253717	-3.47461	0.00729164	0.0134876	GO:0000166	nucleotide binding	NA	Atg7	autophagy-related 7 (yeast)	0.750026	0.717374	0.925906	145.956	270.128	120.472	0.190749	0.182445	0.23548	37.1199	68.6999	30.6388	27	30	42	379	121	354
NR_033599	-3.8478	0.00739052	0.0136525	NA	NA	NA	Gm6682	predicted gene 6682	0.22223	0	0.727497	145.956	44.6492	60.236	0.16535	0	0.541293	108.598	33.2212	44.8184	8	0	33	379	20	177
NM_001142746	-2.77805	0.00746938	0.0137861	NA	NA	NA	Pcdh15	protocadherin 15	0.0555575	0.0478249	0.0661361	2.31064	22.3246	4.42411	0.0126641	0.0109015	0.0150755	0.526702	5.08881	1.00846	2	2	3	6	10	13
NM_010466	-2.77332	0.00751937	0.0138601	GO:0000122	negative regulation of transcription from RNA polymerase II promoter	down regulation of global transcription from RNA polymerase II promoter	Hoxc8	homeobox C8	0.0277787	0.0239125	0.0220454	3.08086	2.23246	3.40316	0.011716	0.0100854	0.00929792	1.29939	0.94157	1.43533	1	1	1	8	1	10
NM_145569	-4.14245	0.00752895	0.0138717	GO:0000166	nucleotide binding	NA	Mat2a	methionine adenosyltransferase II, alpha	0.250009	3.39557	0.0881815	532.603	752.34	123.535	0.0888761	1.2071	0.0313478	189.336	267.451	43.9157	9	142	4	1383	337	363
NR_045640	-4.08211	0.00771735	0.0142126	NA	NA	NA	Gm20199	predicted gene, 20199	0.805583	0.406512	0.330681	204.877	4.46492	215.08	0.201497	0.101679	0.0827115	51.2449	1.11679	53.7969	29	17	15	532	2	632
NM_053263	-4.50665	0.0077682	0.0143	GO:0000166	nucleotide binding	NA	Hnrnpa3	heterogeneous nuclear ribonucleoprotein A3	0.0277787	2.82167	0.0220454	360.46	149.575	488.013	0.00681352	0.692095	0.00540725	88.4131	36.6875	119.699	1	118	1	936	67	1434
NM_019820	-3.36238	0.007805	0.0143615	GO:0005515	protein binding	alpha-2 macroglobulin receptor-associated protein activity	Cbln3	cerebellin 3 precursor protein	0.472238	0.717374	0.595225	40.8213	401.843	18.7174	0.0999235	0.151793	0.125947	8.63761	85.0282	3.96051	17	30	27	106	180	55
NM_173862	-3.09849	0.00792979	0.0145847	GO:0003674	molecular_function	molecular function	Fam83a	family with sequence similarity 83, member A	0	0.0717374	0.308635	18.8702	40.1843	10.2095	0	0.0343406	0.147743	9.03315	19.2361	4.88726	0	3	14	49	18	30
NM_026263	-2.89002	0.00808224	0.0148456	GO:0003674	molecular_function	molecular function	4930519G04Rik	RIKEN cDNA 4930519G04 gene	0	0.0478249	0.132272	10.3979	20.0922	2.0419	0	0.0232952	0.0644288	5.06473	9.78673	0.994592	0	2	6	27	9	6
NM_011416	-4.24805	0.0081201	0.0149087	GO:0000166	nucleotide binding	NA	Smarca2	SWI/SNF related, matrix associated, actin dependent regulator of chromatin, subfamily a, member 2	0.0277787	0.406512	0	153.273	2.23246	7.48696	0.00475175	0.0695368	0	26.2184	0.381879	1.2807	1	17	0	398	1	22
NM_030024	-3.40227	0.00815949	0.0149745	GO:0003674	molecular_function	molecular function	Prr15	proline rich 15	0.972255	0.28695	0.705452	47.3682	404.076	54.1103	0.703005	0.207483	0.510088	34.2503	292.173	39.1253	35	12	32	123	181	159
NR_045419	-2.91359	0.00819338	0.0150301	NA	NA	NA	A530050N04Rik	RIKEN cDNA A530050N04 gene	0	0.0239125	0.176363	6.16171	17.8597	7.48696	0	0.0131967	0.0973306	3.4005	9.85634	4.13187	0	1	8	16	8	22
NM_028317	-4.51389	0.00824326	0.015115	GO:0000166	nucleotide binding	NA	2810030E01Rik	RIKEN cDNA 2810030E01 gene	9.08364	0.0239125	0.0220454	1081.38	2830.76	1008.02	2.0815	0.00547949	0.00505164	247.796	648.662	230.985	327	1	1	2808	1268	2962
NM_009946	-2.84541	0.00825217	0.0151248	GO:0000149	SNARE binding	SNAP receptor binding	Cplx2	complexin 2	0.138894	0.143475	0.154318	15.0192	55.8115	5.78537	0.0281789	0.0291083	0.0313081	3.0471	11.3231	1.17374	5	6	7	39	25	17
NM_001033334	-3.31566	0.00832632	0.015254	GO:0003674	molecular_function	molecular function	Tmem90a	transmembrane protein 90a	0.583353	0.1913	0.330681	18.8702	261.198	12.2514	0.233062	0.0764282	0.132114	7.53905	104.354	4.89468	21	8	15	49	117	36
NM_183319	-2.84029	0.00834254	0.0152771	GO:0003674	molecular_function	molecular function	Xkrx	X Kell blood group precursor related X linked	0	0	0.110227	5.00639	13.3948	2.0419	0	0	0.0383131	1.74014	4.65581	0.709731	0	0	5	13	6	6
NM_001135559	-3.67968	0.00835724	0.0152974	GO:0003677	DNA binding	microtubule/chromatin interaction	Sos2	son of sevenless homolog 2 (Drosophila)	0.0277787	0	0.639316	62.7724	29.022	51.0474	0.00492968	0	0.113454	11.1397	5.15031	9.05899	1	0	29	163	13	150
NM_001033457	-3.95854	0.00836242	0.0153002	GO:0005488	binding	ligand	Nom1	nucleolar protein with MIF4G domain 1	0.166672	1.57822	5.02635	242.232	533.558	841.262	0.0469103	0.444195	1.41468	68.1768	150.171	236.775	6	66	228	629	239	2472
NM_001145435	-3.06106	0.00837116	0.0153095	GO:0003674	molecular_function	molecular function	4930451C15Rik	RIKEN cDNA 4930451C15 gene	0	0.0956499	0.198408	3.85107	31.2545	13.953	0	0.0446336	0.0925844	1.79705	14.5844	6.51095	0	4	9	10	14	41
NM_009448	-3.91082	0.00845755	0.0154541	GO:0000166	nucleotide binding	NA	Tuba1c	tubulin, alpha 1C	1.61117	0.0956499	1.52113	591.139	171.9	193.98	0.81331	0.0482836	0.76786	298.404	86.7741	97.9204	58	4	69	1535	77	570
NM_172051	-2.8586	0.00852849	0.015577	NA	NA	NA	Tmcc3	transmembrane and coiled coil domains 3	0.0833362	0.0717374	0.0881815	4.62128	8.92985	15.3142	0.0150644	0.0129677	0.0159403	0.835373	1.61422	2.7683	3	3	4	12	4	45
NR_015472	-3.14187	0.00860121	0.015703	GO:0003674	molecular_function	molecular function	9530082P21Rik	RIKEN cDNA 9530082P21 gene	0.500017	0.28695	0.396817	15.0192	169.667	46.6233	0.157983	0.0906634	0.125377	4.74539	53.6073	14.7309	18	12	18	39	76	137
NM_146175	-2.84788	0.00861217	0.0157162	GO:0003674	molecular_function	molecular function	Zfp282	zinc finger protein 282	0.0277787	0.0239125	0	1.54043	6.69739	1.70158	0.00531244	0.00457305	0	0.294593	1.28082	0.325412	1	1	0	4	3	5
NM_206958	-3.34419	0.00863771	0.0157491	NA	NA	NA	Ltbp1	latent transforming growth factor beta binding protein 1	0.0555575	0.0478249	0.57318	52.3746	102.693	4.76443	0.140297	0.12077	1.44742	132.259	259.326	12.0314	2	2	26	136	46	14
NM_001160107	-3.71505	0.00865793	0.0157792	NA	NA	NA	Zc3h14	zinc finger CCCH type containing 14	0.888919	3.70643	4.23271	471.371	223.246	998.828	0.286563	1.19485	1.36451	151.957	71.9685	321.995	32	155	192	1224	100	2935
NM_178677	-2.88615	0.00877096	0.0159713	NA	NA	NA	Sec22c	SEC22 vesicle trafficking protein homolog C (S. cerevisiae)	0.0833362	0.28695	0.0881815	9.62767	51.3466	13.2723	0.0143906	0.049551	0.0152273	1.66252	8.86662	2.29189	3	12	4	25	23	39
NR_045337	-3.50949	0.00880803	0.0160319	NA	NA	NA	2310039L15Rik	RIKEN cDNA 2310039L15 gene	0	0	0.176363	31.5788	2.23246	4.76443	0	0	0.273431	48.9593	3.46118	7.38671	0	0	8	82	1	14
NR_045641	-2.70748	0.00881553	0.0160386	NA	NA	NA	F630111L10Rik	RIKEN cDNA F630111L10 gene	0.0277787	0.0717374	0.0220454	5.7766	13.3948	1.36126	0.00378766	0.00978148	0.00300591	0.787647	1.82639	0.18561	1	3	1	15	6	4
NM_001025286	-2.7998	0.00885238	0.0160987	NA	NA	NA	Nkain2	Na+/K+ transporting ATPase interacting 2	0.0277787	0.0717374	0.0440907	13.0936	4.46492	2.38221	0.0224565	0.0579931	0.0356433	10.585	3.60948	1.9258	1	3	2	34	2	7
NM_009916	-2.96654	0.0090098	0.0163779	GO:0001764	neuron migration	neuron chemotaxis	Ccr4	chemokine (C-C motif) receptor 4	0.111115	0	0	7.31703	4.46492	4.42411	0.0398404	0	0	2.62353	1.6009	1.58627	4	0	0	19	2	13
NM_001164495	-3.1229	0.00912763	0.0165849	GO:0000166	nucleotide binding	NA	Syn3	synapsin III	0.111115	0	0.242499	10.0128	60.2765	6.12569	0.0363121	0	0.0792481	3.27215	19.6982	2.00186	4	0	11	26	27	18
NM_015786	-4.49894	0.00913306	0.0165877	GO:0000786	nucleosome	GO:0005718	Hist1h1c	histone cluster 1, H1c	2.52786	0	0.0661361	178.69	533.558	475.081	1.61835	0	0.0423407	114.398	341.587	304.149	91	0	3	464	239	1396
NM_001271542	-3.54604	0.00916536	0.0166391	NA	NA	NA	NULL	NULL	1.11115	1.60214	1.14636	253.015	520.164	169.477	0.435233	0.62755	0.449024	99.1051	203.746	66.3836	40	67	52	657	233	498
NM_026465	-3.50053	0.00926492	0.0168054	NA	NA	NA	Prorsd1	prolyl-tRNA synthetase domain containing 1	0.888919	0.167387	0.176363	11.9383	359.426	15.6545	0.435958	0.0820928	0.0864949	5.85499	176.276	7.67756	32	7	8	31	161	46
NM_011654	-4.13788	0.00929572	0.016854	GO:0000166	nucleotide binding	NA	Tuba1b	tubulin, alpha 1B	1.27782	0	1.25659	445.184	229.944	204.19	0.815978	0	0.802418	284.281	146.835	130.389	46	0	57	1156	103	600
NM_007758	-2.80584	0.00933746	0.0169224	GO:0004872	receptor activity	receptor guanylate cyclase activity	Cr2	complement receptor 2	0.0833362	0	0	4.62128	6.69739	1.70158	0.0133852	0	0	0.742256	1.07571	0.273302	3	0	0	12	3	5
NR_027376	-3.27886	0.00941264	0.017044	NA	NA	NA	Gm5468	predicted gene 5468	0.250009	0.0717374	0.220454	87.8044	24.5571	3.40316	0.0866881	0.0248743	0.0764403	30.4454	8.51494	1.18001	9	3	10	228	11	10
NM_029762	-2.89879	0.00942555	0.01706	GO:0003674	molecular_function	molecular function	Hyls1	hydrolethalus syndrome 1	0.305566	0.310862	0.28659	50.0639	80.3686	18.0368	0.185529	0.188744	0.174007	30.397	48.797	10.9513	11	13	13	130	36	53
NM_001034900	-3.39599	0.00945264	0.0171009	GO:0003674	molecular_function	molecular function	Zfp345	zinc finger protein 345	0.166672	0.908674	0.617271	24.2617	408.541	12.2514	0.0615027	0.335304	0.227775	8.95267	150.753	4.52081	6	38	28	63	183	36
NM_175303	-2.85734	0.00945629	0.0171009	GO:0000122	negative regulation of transcription from RNA polymerase II promoter	down regulation of global transcription from RNA polymerase II promoter	Sall4	sal-like 4 (Drosophila)	0.0277787	0	0.0220454	1.15532	2.23246	3.06285	0.00547148	0	0.00434221	0.22756	0.439721	0.603279	1	0	1	3	1	9
NM_178071	-2.92716	0.00963055	0.0173787	NA	NA	NA	Nme7	non-metastatic cells 7, protein expressed in (nucleoside-diphosphate kinase)	0.138894	0.239125	0.242499	13.8639	98.2283	6.12569	0.101978	0.175569	0.178046	10.179	72.1206	4.49757	5	10	11	36	44	18
NM_007438	-3.09696	0.0097826	0.0176456	NA	NA	NA	Aldoa	aldolase A, fructose-bisphosphate	0.0277787	0.28695	0.0220454	19.2553	8.92985	19.398	0.0182755	0.188783	0.0145035	12.668	5.8749	12.7619	1	12	1	50	4	57
NM_001162921	-3.11295	0.00984522	0.0177509	GO:0003674	molecular_function	molecular function	Zc3h12c	zinc finger CCCH type containing 12C	0.0555575	0.310862	0.0220454	21.9511	8.92985	23.8221	0.00904992	0.0506373	0.00359104	3.57568	1.45461	3.88046	2	13	1	57	4	70
NM_009909	-3.26133	0.00994167	0.0178942	GO:0004871	signal transducer activity	hematopoietin/interferon-class (D200-domain) cytokine receptor signal transducer activity	Cxcr2	chemokine (C-X-C motif) receptor 2	0.361123	0.765199	0.815679	109.755	133.948	99.7126	0.118596	0.251297	0.267875	36.0445	43.9894	32.7464	13	32	37	285	60	293
NM_001081270	-2.64297	0.00998299	0.0179609	GO:0005886	plasma membrane	bacterial inner membrane	Dscaml1	Down syndrome cell adhesion molecule like 1	0	0.0717374	0.0220454	3.08086	11.1623	1.70158	0	0.0103697	0.00318667	0.445339	1.61352	0.245964	0	3	1	8	5	5
NM_139226	-2.84786	0.0100755	0.0181195	GO:0003677	DNA binding	microtubule/chromatin interaction	Onecut3	one cut domain, family member 3	0.250009	0.0956499	0.0440907	13.8639	44.6492	8.5079	0.0532954	0.0203901	0.00939901	2.95541	9.51806	1.81367	9	4	2	36	20	25
NM_029407	-3.17363	0.0101723	0.0182702	GO:0003674	molecular_function	molecular function	4933432B09Rik	RIKEN cDNA 4933432B09 gene	0.722247	0.526074	0.264545	48.1384	287.988	15.3142	0.13876	0.101071	0.0508251	9.24849	55.329	2.94221	26	22	12	125	129	45
NR_002322	-3.2797	0.0102022	0.018316	NA	NA	NA	Tug1	taurine upregulated gene 1	7.30581	2.53472	10.185	1494.6	1022.47	1078.8	2.25836	0.783531	3.14837	462.009	316.064	333.478	263	106	462	3881	458	3170
NM_028839	-2.95647	0.0102494	0.0183931	GO:0003674	molecular_function	molecular function	Tmem110	transmembrane protein 110	0.22223	0.167387	0.132272	6.16171	91.5309	7.14664	0.0593246	0.0446843	0.0353103	1.64488	24.4343	1.90781	8	7	6	16	41	21
NM_001112729	-3.57629	0.0103149	0.0184947	GO:0005488	binding	ligand	Tti2	TELO2 interacting protein 2	0	0.28695	0	12.3234	4.46492	31.9897	0	1.69793	0	72.9197	26.4197	189.288	0	12	0	32	2	94
NM_028175	-3.47671	0.0104235	0.0186736	GO:0003674	molecular_function	molecular function	Lrrc8e	leucine rich repeat containing 8 family, member E	0.555575	0.860849	1.08022	321.179	131.715	88.1419	0.143152	0.221811	0.278336	82.7568	33.9385	22.7111	20	36	49	834	59	259
NM_176940	-2.96816	0.0104429	0.0187004	NA	NA	NA	Nwd1	NACHT and WD repeat domain containing 1	0.111115	0.0956499	0.110227	8.47235	58.044	1.02095	0.0143541	0.0123563	0.0142394	1.09448	7.49826	0.131888	4	4	5	22	26	3
NM_007807	-3.10415	0.0105002	0.018795	GO:0005216	ion channel activity	NA	Cybb	cytochrome b-245, beta polypeptide	0	0.0239125	0.110227	1.92553	2.23246	12.2514	0	0.00501836	0.0231326	0.4041	0.468512	2.57112	0	1	5	5	1	36
NM_001029873	-3.80758	0.0105301	0.0188406	GO:0000149	SNARE binding	SNAP receptor binding	Unc13a	unc-13 homolog A (C. elegans)	0.0277787	0.789112	0.0220454	84.7235	6.69739	86.7806	0.00347191	0.0986266	0.00275533	10.5891	0.837069	10.8462	1	33	1	220	3	255
NM_027445	-4.41598	0.0106057	0.0189677	GO:0000209	protein polyubiquitination	polyubiquitin	Rnf167	ring finger protein 167	0	0.0478249	2.46908	782.537	84.8335	119.111	0	0.031197	1.61062	510.461	55.3383	77.6978	0	2	112	2032	38	350
NM_010273	-4.81688	0.010749	0.0192148	GO:0005093	Rab GDP-dissociation inhibitor activity	NA	Gdi1	guanosine diphosphate (GDP) dissociation inhibitor 1	0	0	1.03613	2.31064	736.712	1.70158	0	0	0.388356	0.866058	276.129	0.637774	0	0	47	6	330	5
NM_176930	-2.97913	0.010753	0.0192148	NA	NA	NA	Nrcam	neuron-glia-CAM-related cell adhesion molecule	0.333345	0.0478249	0.440908	46.9831	66.9739	23.4818	0.0438438	0.00629027	0.0579913	6.17954	8.80887	3.08849	12	2	20	122	30	69
NM_029368	-2.54699	0.0107718	0.0192402	GO:0003674	molecular_function	molecular function	1700029F09Rik	RIKEN cDNA 1700029F09 gene	180.395	321.24	137.695	13283.1	12850.1	32523.7	141.709	252.349	108.166	10434.5	10094.3	25548.8	6494	13434	6246	34492	5756	95569
NM_027490	-2.69583	0.0107775	0.0192422	GO:0000184	nuclear-transcribed mRNA catabolic process, nonsense-mediated decay	mRNA breakdown, nonsense-mediated decay	Dcp2	DCP2 decapping enzyme homolog (S. cerevisiae)	0.166672	0.0717374	0.132272	8.47235	44.6492	6.12569	0.0192596	0.00828951	0.0152845	0.97901	5.15938	0.707845	6	3	6	22	20	18
NM_025982	-3.79132	0.0108075	0.0192877	GO:0003674	molecular_function	molecular function	Tspan31	tetraspanin 31	0.138894	0.932586	0.110227	279.588	11.1623	25.864	0.0896667	0.602057	0.07116	180.496	7.20614	16.6972	5	39	5	726	5	76
NM_177373	-2.59232	0.0108162	0.019295	NA	NA	NA	Ppfia2	protein tyrosine phosphatase, receptor type, f polypeptide (PTPRF), interacting protein (liprin), alpha 2	0.0277787	0.0478249	0.154318	6.93193	15.6272	6.46601	0.00429612	0.00739637	0.023866	1.07206	2.41683	1	1	2	7	18	7	19
NM_001013753	-2.76057	0.0108515	0.0193486	GO:0005886	plasma membrane	bacterial inner membrane	Pcdh17	protocadherin 17	0	0.0478249	0	3.08086	2.23246	1.36126	0	0.00502733	0	0.323857	0.234675	0.143095	0	2	0	8	1	4
NM_011742	-3.07545	0.0108715	0.019369	NA	NA	NA	Zfp1	zinc finger protein 1	0.0277787	0.0478249	0.0881815	24.2617	2.23246	1.36126	0.01513	0.0260484	0.0480291	13.2145	1.21594	0.74143	1	2	4	63	1	4
NM_175004	-3.12509	0.0109784	0.0195512	NA	NA	NA	Ptrh2	peptidyl-tRNA hydrolase 2	0.194451	0	0.0661361	20.4107	4.46492	15.3142	0.0647738	0	0.0220307	6.79902	1.48732	5.10134	7	0	3	53	2	45
NM_008078	-3.0721	0.0110009	0.019583	GO:0003824	catalytic activity	enzyme activity	Gad2	glutamic acid decarboxylase 2	0.416681	0.597812	0.330681	15.0192	241.106	22.4609	0.0738665	0.105976	0.0586209	2.6625	42.7417	3.98172	15	25	15	39	108	66
NM_001042653	-3.19768	0.0111041	0.0197584	GO:0000775	chromosome, centromeric region	centromere	Oip5	Opa interacting protein 5	0	0.167387	0.220454	6.54682	82.6011	2.38221	0	0.107094	0.141045	4.18862	52.8478	1.52413	0	7	10	17	37	7
NM_008376	-3.72702	0.0113972	0.020254	GO:0005525	GTP binding	NA	Gimap1	GTPase, IMAP family member 1	0	0	0.771588	26.5724	194.224	15.9949	0	0	0.511663	17.6209	128.796	10.6067	0	0	35	69	87	47
NR_026907	-2.77016	0.0114019	0.020254	GO:0003674	molecular_function	molecular function	Wbscr25	Williams Beuren syndrome chromosome region 25 (human)	0.166672	0.215212	0.132272	12.7085	69.2063	5.78537	0.0801309	0.103467	0.0635924	6.10987	33.2723	2.78143	6	9	6	33	31	17
NR_029457	-3.04618	0.0115242	0.0204474	NA	NA	NA	G530011O06Rik	RIKEN cDNA G530011O06 gene	0.22223	0.0956499	0.374771	46.2128	8.92985	39.4767	0.0932955	0.0401553	0.157335	19.4009	3.74889	16.5729	8	4	17	120	4	116
NR_024017	-2.66957	0.0115382	0.0204616	NA	NA	NA	4930594C11Rik	G1 to S phase transition pseudogene	0	0.0239125	0.0881815	7.31703	2.23246	3.40316	0	0.00867651	0.0319962	2.65495	0.810037	1.23482	0	1	4	19	1	10
NM_023792	-2.75936	0.0115467	0.0204681	NA	NA	NA	Pank1	pantothenate kinase 1	0.0555575	0	0	1.92553	2.23246	2.38221	0.0200786	0	0	0.695893	0.806817	0.860937	2	0	0	5	1	7
NM_175179	-3.01042	0.0116079	0.0205679	GO:0005546	phosphatidylinositol-4,5-bisphosphate binding	1-phosphatidyl-1D-myo-inositol 4,5-bisphosphate binding	Fam123b	family with sequence similarity 123, member B	0	0	0.0220454	1.15532	2.23246	1.36126	0	0	0.00260276	0.136402	0.263573	0.160716	0	0	1	3	1	4
NM_054099	-3.92125	0.0116394	0.0206063	GO:0003674	molecular_function	molecular function	1110038F14Rik	RIKEN cDNA 1110038F14 gene	0	1.38692	1.10227	218.356	133.948	250.473	0	1.2666	1.00664	199.412	122.327	228.742	0	58	50	567	60	736
NM_007782	-2.95525	0.0117128	0.0207188	NA	NA	NA	Csf3r	colony stimulating factor 3 receptor (granulocyte)	0.416681	0.358687	0.396817	25.4171	187.527	13.953	0.106188	0.0914085	0.101126	6.47733	47.7897	3.5558	15	15	18	66	84	41
NR_028428	-2.98249	0.0117951	0.0208468	NA	NA	NA	2610005L07Rik	cadherin 11 pseudogene	0.472238	0.215212	0.418862	87.8044	44.6492	38.1154	0.117619	0.0536021	0.104324	21.8691	11.1206	9.49325	17	9	19	228	20	112
NM_177354	-3.11643	0.0118296	0.0208991	GO:0001525	angiogenesis	blood vessel formation from pre-existing blood vessels	Vash1	vasohibin 1	0.388902	0.502162	0.154318	8.85746	212.084	12.932	0.0627667	0.0810461	0.024906	1.42954	34.2292	2.08716	14	21	7	23	95	38
NM_024251	-3.57771	0.0119178	0.0210373	NA	NA	NA	Aplf	aprataxin and PNKP like factor	0	0.860849	0.947951	118.613	209.851	86.4403	0	0.446498	0.491676	61.5212	108.844	44.8342	0	36	43	308	94	254
NM_026209	-2.83346	0.0119612	0.021105	GO:0003674	molecular_function	molecular function	1810063B07Rik	RIKEN cDNA 1810063B07 gene	0.0277787	0.167387	0.176363	26.1873	31.2545	2.72253	0.0120463	0.0725877	0.0764801	11.3561	13.5535	1.18063	1	7	8	68	14	8
NM_025479	-3.34479	0.0120813	0.0213081	GO:0003674	molecular_function	molecular function	2810021B07Rik	RIKEN cDNA 2810021B07 gene	0.22223	1.69779	0.352726	192.553	218.781	61.9375	0.0831076	0.634923	0.13191	72.0095	81.818	23.1629	8	71	16	500	98	182
NM_029999	-2.98934	0.0122656	0.0216241	GO:0005634	nucleus	cell nucleus	Lbh	limb-bud and heart	0.305566	0.621724	0.639316	103.594	84.8335	51.0474	0.0995005	0.20245	0.208178	33.7329	27.6241	16.6224	11	26	29	269	38	150
NM_001048146	-2.58199	0.0122761	0.0216244	GO:0003674	molecular_function	molecular function	Azi2	5-azacytidine induced gene 2	0.0277787	0	0.0440907	3.08086	6.69739	1.36126	0.0194393	0	0.0308543	2.15595	4.68676	0.952599	1	0	2	8	3	4
NM_011650	-2.7959	0.012319	0.0216909	GO:0003677	DNA binding	microtubule/chromatin interaction	Tsn	translin	0.111115	0.1913	0.28659	18.4851	78.1362	4.42411	0.0364909	0.0628242	0.0941182	6.07065	25.6605	1.45291	4	8	13	48	35	13
NM_001253781	-2.97829	0.0124267	0.0218714	GO:0004872	receptor activity	receptor guanylate cyclase activity	Prlr	prolactin receptor	0	0.0239125	0	1.54043	2.23246	1.02095	0	0.00806764	0	0.519713	0.753192	0.34445	0	1	0	4	1	3
NM_023127	-3.43399	0.01246	0.021903	NA	NA	NA	Polr2k	polymerase (RNA) II (DNA directed) polypeptide K	1.58339	1.5304	2.40295	463.284	203.154	368.562	3.258	3.14897	4.94433	953.259	418.012	758.359	57	64	109	1203	91	1083
NM_016963	-2.85934	0.0124603	0.021903	GO:0001726	ruffle	membrane ruffle	Tmod3	tropomodulin 3	0.166672	0.1913	0.132272	10.783	80.3686	2.72253	0.0462979	0.0531388	0.0367423	2.99528	22.3246	0.756258	6	8	6	28	36	8
NM_175493	-2.8677	0.0124911	0.0219395	NA	NA	NA	Gpr68	G protein-coupled receptor 68	0.305566	0.310862	0.154318	35.4298	95.9959	6.80632	0.0947198	0.0963615	0.0478356	10.9826	29.7569	2.10983	11	13	7	92	43	20
NM_013835	-2.97666	0.0125286	0.0219956	GO:0003723	RNA binding	NA	Trove2	TROVE domain family, member 2	0.472238	0.167387	0.507044	95.5065	46.8817	35.7332	0.0540999	0.019176	0.0580873	10.9413	5.3708	4.09362	17	7	23	248	21	105
NR_029452	-3.80659	0.0125545	0.0220319	NA	NA	NA	4932416H05Rik	RIKEN cDNA 4932416H05 gene	0.0833362	1.98474	0.132272	289.6	399.611	9.52885	0.0269522	0.641894	0.0427789	93.6612	129.24	3.08178	3	83	6	752	179	28
NM_001271687	-2.78249	0.0126726	0.0222298	NA	NA	NA	NULL	NULL	0.0277787	0.0478249	0.220454	6.54682	42.4168	3.06285	0.00532874	0.00917417	0.0422892	1.25586	8.13673	0.58754	1	2	10	17	19	9
NM_016979	-3.97705	0.0126903	0.0222517	GO:0000166	nucleotide binding	NA	Prkx	protein kinase, X-linked	0.611132	0.358687	0.132272	365.852	15.6272	1.36126	0.190206	0.111636	0.0411678	113.866	4.86375	0.423674	22	15	6	950	7	4
NM_172307	-2.62795	0.012825	0.0224692	GO:0004222	metalloendopeptidase activity	metalloendoprotease activity	Mbtps2	membrane-bound transcription factor peptidase, site 2	0	0	0.0661361	2.31064	2.23246	3.06285	0	0	0.0137497	0.480383	0.464129	0.636766	0	0	3	6	1	9
NM_021510	-3.9315	0.01287	0.0225386	GO:0000166	nucleotide binding	NA	Hnrnph1	heterogeneous nuclear ribonucleoprotein H1	0.111115	1.62605	0.705452	105.134	8.92985	375.369	0.0496049	0.725914	0.314934	46.9349	3.98654	167.575	4	68	32	273	4	1103
NM_007525	-3.09042	0.0129128	0.0225947	GO:0003723	RNA binding	NA	Bard1	BRCA1 associated RING domain 1	0.666689	0.526074	0.0881815	31.1937	95.9959	78.9534	0.122127	0.0963683	0.0161534	5.71417	17.5849	14.463	24	22	4	81	43	232
NM_144927	-3.51688	0.0130398	0.022798	NA	NA	NA	Tti2	TELO2 interacting protein 2	0	0.334775	0	12.3234	4.46492	36.7541	0	1.60949	0	59.2472	21.466	176.703	0	14	0	32	2	108
NM_007733	-2.94311	0.0130826	0.0228632	GO:0005576	extracellular region	extracellular	Col19a1	collagen, type XIX, alpha 1	0.138894	0.0239125	0.132272	14.249	2.23246	19.0577	0.0131118	0.00225738	0.0124868	1.34513	0.210749	1.79908	5	1	6	37	1	56
NM_145826	-2.69179	0.0131708	0.023008	NA	NA	NA	Il17re	interleukin 17 receptor E	0.22223	0.28695	0.220454	22.7213	55.8115	20.0787	0.0753833	0.0973371	0.0747808	7.70737	18.932	6.81094	8	12	10	59	25	59
NM_026453	-3.70374	0.0132054	0.0230492	GO:0003674	molecular_function	molecular function	Mak16	MAK16 homolog (S. cerevisiae)	0.916698	2.91732	0.0440907	365.852	571.51	142.592	0.491001	1.56257	0.0236158	195.957	306.112	76.3752	33	122	2	950	256	419
NM_026126	-2.4993	0.013319	0.0232379	GO:0003674	molecular_function	molecular function	Fundc2	FUN14 domain containing 2	0.0277787	0.0239125	0.0661361	6.54682	6.69739	1.70158	0.00850543	0.00732164	0.0202499	2.00454	2.05064	0.520998	1	1	3	17	3	5
NM_172712	-3.62262	0.0133562	0.0232931	GO:0000166	nucleotide binding	NA	Uba6	ubiquitin-like modifier activating enzyme 6	0.0277787	0.0239125	0.418862	107.83	8.92985	1.02095	0.00542447	0.00466949	0.081793	21.0564	1.74377	0.199365	1	1	19	280	4	3
NM_198024	-3.59827	0.0133851	0.0233339	GO:0003674	molecular_function	molecular function	Ranbp3l	RAN binding protein 3-like	1.47227	0.645637	0.947951	607.314	53.5791	90.8644	0.388668	0.170443	0.250251	160.326	14.1444	23.9874	53	27	43	1577	24	267
NM_172796	-3.747	0.0134727	0.0234769	GO:0005634	nucleus	cell nucleus	Slfn9	schlafen 9	0	0	0.28659	72.4001	2.23246	2.0419	0	0	0.0742269	18.7516	0.578208	0.528852	0	0	13	188	1	6
NM_027402	-3.33968	0.0135795	0.0236337	GO:0005515	protein binding	alpha-2 macroglobulin receptor-associated protein activity	Fndc5	fibronectin type III domain containing 5	2.00007	2.12821	1.8959	435.171	625.089	215.76	0.738578	0.785897	0.700112	160.698	230.831	79.6752	72	89	86	1130	280	634
NM_026150	-2.8563	0.0135747	0.0236337	GO:0003674	molecular_function	molecular function	4921536K21Rik	RIKEN cDNA 4921536K21 gene	0.166672	0.573899	0.264545	42.3618	120.553	8.84822	0.0635911	0.218962	0.100933	16.1624	45.995	3.37589	6	24	12	110	54	26
NM_177359	-3.31511	0.0135856	0.0236345	GO:0003674	molecular_function	molecular function	Zfp799	zinc finger protein 799	0.611132	1.05215	1.76363	212.579	276.825	159.268	0.143863	0.247681	0.415167	50.0422	65.166	37.4925	22	44	80	552	124	468
NM_011246	-2.6444	0.0136964	0.0238173	GO:0005085	guanyl-nucleotide exchange factor activity	GDP-dissociation stimulator activity	Rasgrp1	RAS guanyl releasing protein 1	0	0.0478249	0.0881815	10.3979	2.23246	3.06285	0	0.00933716	0.0172162	2.03004	0.435857	0.597978	0	2	4	27	1	9
NM_001033041	-2.48879	0.0137348	0.0238742	GO:0001760	aminocarboxymuconate-semialdehyde decarboxylase activity	2-amino-3-(3-oxoprop-1-en-1-yl)but-2-enedioate carboxy-lyase (2-aminomuconate-semialdehyde-forming)	Acmsd	amino carboxymuconate semialdehyde decarboxylase	0.0833362	0.0717374	0.154318	12.7085	22.3246	4.42411	0.0360295	0.0310149	0.0667175	5.49439	9.6518	1.91272	3	3	7	33	10	13
NR_015600	-2.84241	0.0137896	0.0239497	NA	NA	NA	A230072E10Rik	RIKEN cDNA A230072E10 gene	0.0555575	0.119562	0.507044	11.9383	73.6712	18.7174	0.0168714	0.036308	0.153976	3.62536	22.3721	5.68399	2	5	23	31	33	55
NM_013812	-4.15829	0.0138194	0.0239818	GO:0001701	in utero embryonic development	NA	Cdk2ap1	CDK2 (cyclin-dependent kinase 2)-associated protein 1	0	0.789112	0	184.466	4.46492	55.4715	0	0.629276	0	147.102	3.56055	44.2357	0	33	0	479	2	163
NM_172943	-2.92389	0.0138138	0.0239818	GO:0003674	molecular_function	molecular function	Alkbh5	alkB, alkylation repair homolog 5 (E. coli)	10.7226	12.7453	11.4636	1661.74	2486.96	1161.84	1.7785	2.11401	1.90141	275.624	412.5	192.708	386	533	520	4315	1114	3414
NM_133195	-2.52772	0.0139562	0.0241893	NA	NA	NA	Celf4	CUGBP, Elav-like family member 4	0.0833362	0.167387	0.132272	18.1	20.0922	7.48696	0.0210445	0.0422695	0.0334021	4.57071	5.07378	1.89065	3	7	6	47	9	22
NR_027838	-3.66972	0.0140207	0.0242711	NA	NA	NA	Atp2a2	ATPase, Ca++ transporting, cardiac muscle, slow twitch 2	0	1.12389	0.0220454	77.4065	69.2063	94.9482	0	0.195595	0.00383665	13.4714	12.0443	16.5242	0	47	1	201	31	279
NM_001079876	-3.1704	0.0140156	0.0242711	NA	NA	NA	Gas2l3	growth arrest-specific 2 like 3	0.555575	1.02824	1.30068	134.787	437.563	34.7122	0.0821977	0.152128	0.192436	19.9419	64.7378	5.13571	20	43	59	350	196	102
NM_001024717	-2.82287	0.0140859	0.0243739	GO:0001733	galactosylceramide sulfotransferase activity	3'-phosphoadenosine-5'-phosphosulfate-cerebroside sulfotransferase activity	Gal3st3	galactose-3-O-sulfotransferase 3	0.250009	0.3826	0.529089	13.0936	149.575	25.1834	0.103096	0.157773	0.218181	5.39944	61.6804	10.3849	9	16	24	34	67	74
NM_001042503	-2.59773	0.0141897	0.0245434	GO:0005575	cellular_component	cellular component	Trim71	tripartite motif-containing 71	0.166672	0.167387	0.220454	11.1681	55.8115	10.5498	0.0320771	0.0322146	0.0424276	2.14937	10.7413	2.03037	6	7	10	29	25	31
NR_038156	-3.37682	0.0142921	0.0247012	NA	NA	NA	2610020C07Rik	RIKEN cDNA 2610020C07 gene	0.22223	0	0	31.9639	2.23246	10.8901	0.102932	0	0	14.8049	1.03403	5.04406	8	0	0	83	1	32
NM_025299	-2.90711	0.0142927	0.0247012	NA	NA	NA	Txnl4a	thioredoxin-like 4A	0.0555575	0.334775	0.242499	43.5171	6.69739	27.9059	0.0143042	0.0861933	0.0624354	11.2042	1.72435	7.18484	2	14	11	113	3	82
NM_026602	-3.44733	0.0143864	0.0248428	GO:0003674	molecular_function	molecular function	Bcas2	breast carcinoma amplified sequence 2	2.77787	0.669549	0.947951	154.043	417.47	351.206	1.95625	0.471514	0.667571	108.481	293.993	247.328	100	28	43	400	187	1032
NM_015826	-2.92192	0.0144211	0.0248925	GO:0000902	cell morphogenesis	cellular morphogenesis	Dmrt1	doublesex and mab-3 related transcription factor 1	0.0833362	0.0956499	0.132272	39.2809	2.23246	4.42411	0.0369398	0.042398	0.0586313	17.4118	0.989566	1.96104	3	4	6	102	1	13
NM_011276	-3.53992	0.0145552	0.0251034	GO:0000122	negative regulation of transcription from RNA polymerase II promoter	down regulation of global transcription from RNA polymerase II promoter	Rlim	ring finger protein, LIM domain interacting	2.25008	8.72805	0.154318	696.659	1364.03	542.804	0.30243	1.17313	0.0207416	93.6369	183.338	72.9576	81	365	7	1809	611	1595
NR_028385	-3.42689	0.0147672	0.0254273	NA	NA	NA	Gm10190	predicted gene 10190	0.111115	0.860849	0.727497	21.1809	35.7194	188.535	0.0658654	0.510284	0.431237	12.5554	21.1733	111.758	4	36	33	55	16	554
NM_133819	-3.66847	0.0148053	0.0254825	GO:0000164	protein phosphatase type 1 complex	NA	Ppp1r15b	protein phosphatase 1, regulatory (inhibitor) subunit 15b	3.97236	0.334775	0.330681	195.249	1245.71	124.556	0.710619	0.0598881	0.0591557	34.9283	222.847	22.2819	143	14	15	507	558	366
NM_152809	-2.68452	0.0148669	0.0255781	GO:0000166	nucleotide binding	NA	Csnk1g3	casein kinase 1, gamma 3	0.138894	0	0.0440907	4.62128	24.5571	2.38221	0.0315166	0	0.0100047	1.04862	5.57229	0.540552	5	0	2	12	11	7
NM_025745	-2.68106	0.0148746	0.0255808	GO:0001948	glycoprotein binding	NA	Erlec1	endoplasmic reticulum lectin 1	0.0277787	0.119562	0	7.70214	2.23246	5.78537	0.00790291	0.0340149	0	2.19122	0.635124	1.64591	1	5	0	20	1	17
NR_033513	-4.12852	0.0149458	0.0256929	NA	NA	NA	Gm6793	heterogeneous nuclear ribonucleoprotein A3 pseudogene	0.0277787	2.98906	0.0220454	306.16	55.8115	419.95	0.0586049	6.30603	0.0465092	645.907	117.746	885.971	1	125	1	795	25	1234
NM_001040695	-3.26193	0.0149584	0.025704	GO:0000166	nucleotide binding	NA	Uevld	UEV and lactate/malate dehyrogenase domains	0.277787	0	0.110227	52.3746	2.23246	16.6755	0.0601401	0	0.0238638	11.3389	0.483321	3.6102	10	0	5	136	1	49
NM_173411	-2.41096	0.0150424	0.0258379	GO:0003674	molecular_function	molecular function	BC030500	cDNA sequence BC030500	0.0833362	0.0478249	0.0440907	6.54682	13.3948	2.38221	0.051826	0.0297419	0.0274196	4.0714	8.33008	1.48148	3	2	2	17	6	7
NM_029271	-2.81343	0.0150579	0.0258538	GO:0003735	structural constituent of ribosome	ribosomal protein	Mrpl32	mitochondrial ribosomal protein L32	18.3062	19.4408	17.8788	2058.78	484.444	3438.55	23.7434	25.2151	23.1891	2670.27	628.332	4459.86	659	813	811	5346	217	10104
NM_009805	-4.14479	0.0151075	0.0259285	GO:0004197	cysteine-type endopeptidase activity	lysosomal cysteine-type endopeptidase	Cflar	CASP8 and FADD-like apoptosis regulator	0.166672	5.66726	0	784.848	116.088	701.392	0.0823887	2.80141	0	387.962	57.3841	346.709	6	237	0	2038	52	2061
NR_024067	-3.38562	0.0151411	0.0259756	GO:0003674	molecular_function	molecular function	Snhg6	small nucleolar RNA host gene (non-protein coding) 6	0.777804	1.50649	0.683407	462.128	122.785	51.3877	1.89247	3.66542	1.66279	1124.4	298.748	125.031	28	63	31	1200	55	151
NM_001001180	-2.8985	0.0152199	0.0261001	GO:0003674	molecular_function	molecular function	Zfp941	zinc finger protein 941	0.111115	0.693462	0.28659	22.3362	165.202	9.86917	0.0284036	0.177265	0.0732592	5.70966	42.2296	2.52279	4	29	13	58	74	29
NR_033542	-2.82731	0.0152618	0.0261613	NA	NA	NA	Gm10636	predicted gene 10636	0.0277787	0.28695	0.264545	13.8639	82.6011	4.42411	0.0114693	0.118476	0.109226	5.72413	34.1045	1.82664	1	12	12	36	37	13
NR_045362	-2.79857	0.0152975	0.0262119	GO:0003674	molecular_function	molecular function	Gm6602	predicted gene 6602	0	0.119562	0.0661361	18.4851	2.23246	3.40316	0	0.0619173	0.0342497	9.57283	1.15612	1.76238	0	5	3	48	1	10
NM_019818	-2.89032	0.0155262	0.0265821	GO:0005515	protein binding	alpha-2 macroglobulin receptor-associated protein activity	Timm22	translocase of inner mitochondrial membrane 22 homolog (yeast)	0.22223	0.0956499	0.176363	3.46596	91.5309	4.08379	0.0788888	0.0339545	0.0626067	1.23037	32.4923	1.4497	8	4	8	9	41	12
NM_009160	-2.73203	0.0155344	0.0265852	GO:0001530	lipopolysaccharide binding	endotoxin binding	Sftpd	surfactant associated protein D	0.44446	0.406512	0.28659	22.3362	113.856	30.6285	0.333178	0.304732	0.214835	16.7438	85.349	22.9599	16	17	13	58	51	90
NM_177811	-2.88467	0.01565	0.0267614	GO:0003674	molecular_function	molecular function	Zfp459	zinc finger protein 459	0.388902	0.0956499	0.110227	50.449	8.92985	23.1415	0.116682	0.0286978	0.0330714	15.1362	2.67922	6.94314	14	4	5	131	4	68
NM_177081	-3.09075	0.0156611	0.0267695	GO:0004721	phosphoprotein phosphatase activity	phosphoprotein phosphohydrolase activity	Ptpn7	protein tyrosine phosphatase, non-receptor type 7	0.250009	0.0956499	0	45.0575	20.0922	2.72253	0.0763618	0.029215	0	13.7622	6.13688	0.831561	9	4	0	117	9	8
NM_009442	-2.77059	0.0159124	0.0271659	GO:0003677	DNA binding	microtubule/chromatin interaction	Ttf1	transcription termination factor, RNA polymerase I	0.250009	0.406512	0.440908	28.883	147.342	8.16759	0.0600261	0.0976019	0.10586	6.9347	35.3763	1.96101	9	17	20	75	66	24
NM_028372	-2.56836	0.0160553	0.0273987	GO:0008152	metabolic process	metabolic process resulting in cell growth	Mblac2	metallo-beta-lactamase domain containing 2	0.194451	0.0717374	0.0881815	15.0192	33.4869	3.40316	0.0500775	0.0184747	0.0227096	3.86793	8.62398	0.876426	7	3	4	39	15	10
NM_009779	-3.0264	0.0160949	0.0274512	GO:0001850	complement component C3a binding	NA	C3ar1	complement component 3a receptor 1	0	0.1913	0	12.7085	2.23246	10.2095	0	0.044478	0	2.95479	0.519056	2.37375	0	8	0	33	1	30
NM_028474	-2.67537	0.0160991	0.0274512	GO:0003674	molecular_function	molecular function	3110082D06Rik	RIKEN cDNA 3110082D06 gene	0.138894	0.239125	0.198408	35.8149	13.3948	17.6964	0.020147	0.0346859	0.0287799	5.19509	1.94296	2.56693	5	10	9	93	6	52
NM_028838	-3.06533	0.0161252	0.0274847	GO:0003674	molecular_function	molecular function	Lrrc2	leucine rich repeat containing 2	0.861141	0.789112	1.36681	141.334	399.611	44.9217	0.235027	0.215369	0.373039	38.5738	109.064	12.2603	31	33	62	367	179	132
NM_177394	-2.6675	0.0163027	0.027776	NA	NA	NA	A730011L01Rik	RIKEN cDNA A730011L01 gene	0.416681	0.334775	0.440908	35.4298	98.2283	29.2672	0.0805648	0.0647283	0.0852489	6.85032	18.9923	5.65878	15	14	20	92	44	86
NR_027957	-3.07206	0.0165535	0.0281576	NA	NA	NA	Ppp4r1l-ps	protein phosphatase 4, regulatory subunit 1-like, pseudogene	0.138894	0.0239125	0.198408	53.915	2.23246	4.76443	0.0309961	0.00533641	0.0442777	12.0319	0.498206	1.06325	5	1	9	140	1	14
NR_045330	-2.99425	0.0165529	0.0281576	GO:0003674	molecular_function	molecular function	D930032P07Rik	RIKEN cDNA D930032P07 gene	0.138894	0	0.198408	41.9767	13.3948	2.72253	0.105302	0	0.150423	31.8246	10.1552	2.06409	5	0	9	109	6	8
NM_001045513	-2.599	0.016684	0.0283568	GO:0003674	molecular_function	molecular function	Raph1	Ras association (RalGDS/AF-6) and pleckstrin homology domains 1	0.194451	0.0717374	0.220454	8.85746	55.8115	7.48696	0.0212957	0.00785647	0.0241434	0.970043	6.11231	0.819949	7	3	10	23	25	22
NM_145819	-2.43287	0.016909	0.0286928	GO:0005634	nucleus	cell nucleus	Mzf1	myeloid zinc finger 1	0.111115	0.143475	0.176363	10.3979	26.7895	10.8901	0.0317199	0.0409577	0.0503463	2.96828	7.6476	3.1088	4	6	8	27	12	32
NM_198654	-2.65837	0.0169329	0.0287217	GO:0000444	MIS12/MIND type complex	Mis12 complex	Nsl1	NSL1, MIND kinetochore complex component, homolog (S. cerevisiae)	0.416681	0.478249	0.418862	36.9703	98.2283	36.7541	0.139873	0.16054	0.140605	12.4103	32.9736	12.3377	15	20	19	96	44	108
NM_009367	-2.64251	0.0170834	0.028942	GO:0000902	cell morphogenesis	cellular morphogenesis	Tgfb2	transforming growth factor, beta 2	0.0555575	0.0956499	0.0661361	20.0256	2.23246	3.40316	0.0117408	0.0202134	0.0139764	4.23194	0.47178	0.71918	2	4	3	52	1	10
NR_040401	-3.37567	0.0171204	0.0289931	GO:0003674	molecular_function	molecular function	C920006O11Rik	RIKEN cDNA C920006O11 gene	1.66672	0.932586	1.56522	680.484	100.461	95.2885	1.14867	0.64272	1.07872	468.976	69.2355	65.6709	60	39	71	1767	45	280
NM_001276408	-3.95666	0.0171427	0.0290027	NA	NA	NA	NULL	NULL	0	1.84126	0.374771	598.071	60.2765	20.7593	0	0.224626	0.0457206	72.9622	7.35348	2.53255	0	77	17	1553	27	61
NM_178909	-3.51493	0.0171467	0.0290027	GO:0005575	cellular_component	cellular component	Wdr92	WD repeat domain 92	0.777804	0.0239125	0.0440907	80.8725	185.294	1.02095	0.226172	0.00695332	0.0128208	23.5163	53.8803	0.296874	28	1	2	210	83	3
NM_177200	-2.76191	0.017138	0.0290027	GO:0003674	molecular_function	molecular function	Svopl	SV2 related protein homolog (rat)-like	0.416681	0.143475	0.0440907	34.6596	49.1142	11.2304	0.174929	0.0602329	0.01851	14.5506	20.6189	4.71471	15	6	2	90	22	33
NR_002321	-3.23587	0.0171705	0.0290312	GO:0003674	molecular_function	molecular function	Tug1	taurine upregulated gene 1	5.19462	0.789112	5.20271	856.863	611.695	556.417	1.10056	0.167185	1.10227	181.539	129.596	117.885	187	33	236	2225	274	1635
NM_145972	-3.34126	0.0172159	0.0290847	GO:0003674	molecular_function	molecular function	BC027231	cDNA sequence BC027231	0.0277787	0.454337	0.132272	114.377	2.23246	5.10474	0.00966217	0.15803	0.0460077	39.7832	0.776508	1.77556	1	19	6	297	1	15
NM_001114386	-2.37286	0.0173672	0.0293286	GO:0004842	ubiquitin-protein ligase activity	anaphase-promoting complex activity	Nedd4l	neural precursor cell expressed, developmentally down-regulated gene 4-like	0.0833362	0.167387	0.0881815	10.0128	15.6272	8.84822	0.0101704	0.020428	0.0107617	1.22197	1.90716	1.07984	3	7	4	26	7	26
NM_001081079	-2.99283	0.0174157	0.0293987	GO:0003674	molecular_function	molecular function	Ogfrl1	opioid growth factor receptor-like 1	7.33358	9.87585	7.01043	1311.67	2134.23	632.988	1.51177	2.03584	1.44515	270.393	439.957	130.486	264	413	318	3406	956	1860
NM_009715	-3.8985	0.0174697	0.0294779	NA	NA	NA	Atf2	activating transcription factor 2	0	0	0.749543	64.698	2.23246	91.8854	0	0	0.17876	15.43	0.532426	21.914	0	0	34	168	1	270
NM_183290	-2.79339	0.0175617	0.0296212	GO:0003674	molecular_function	molecular function	4921517D22Rik	RIKEN cDNA 4921517D22 gene	0.277787	0	0.0881815	14.6341	20.0922	15.6545	0.0882705	0	0.0280208	4.65016	6.38454	4.97443	10	0	4	38	9	46
NM_026603	-2.85513	0.0176425	0.0297337	GO:0003674	molecular_function	molecular function	Denr	density-regulated protein	0.305566	0.789112	0.462953	120.924	62.5089	36.7541	0.13617	0.351654	0.206307	53.8875	27.856	16.3789	11	33	21	314	28	108
NR_046286	-2.88561	0.0176961	0.0298003	NA	NA	NA	H2-T10	histocompatibility 2, T region locus 10	0.194451	0.932586	0.793634	109.755	142.878	39.1364	0.0977632	0.468872	0.399011	55.1812	71.8339	19.6764	7	39	36	285	64	115
NR_040340	-2.44443	0.0177646	0.0299036	NA	NA	NA	Gm16157	predicted gene 16157	0.138894	0.0239125	0.0881815	9.62767	8.92985	7.48696	0.120672	0.0207754	0.0766129	8.36462	7.75834	6.50474	5	1	4	25	4	22
NM_026121	-3.03074	0.0178016	0.0299516	GO:0005515	protein binding	alpha-2 macroglobulin receptor-associated protein activity	Bag4	BCL2-associated athanogene 4	0.0555575	0.119562	0.198408	56.2256	2.23246	2.38221	0.0115696	0.0248984	0.0413179	11.7088	0.464902	0.496088	2	5	9	146	1	7
NM_019549	-2.79484	0.0178074	0.0299516	GO:0005080	protein kinase C binding	PKC binding	Plek	pleckstrin	0	0.310862	0.264545	12.3234	71.4388	8.5079	0	0.075324	0.0641009	2.98605	17.3101	2.06152	0	13	12	32	32	25
NM_010029	-2.7632	0.0178418	0.0299975	NA	NA	NA	Ddx4	DEAD (Asp-Glu-Ala-Asp) box polypeptide 4	0.111115	0	0	1.15532	20.0922	1.36126	0.0397976	0	0	0.413797	7.19633	0.487559	4	0	0	3	9	4
NM_001082483	-2.60593	0.0178923	0.0300585	GO:0003674	molecular_function	molecular function	Efr3b	EFR3 homolog B (S. cerevisiae)	0.194451	0.334775	0.440908	50.449	51.3466	18.7174	0.0295968	0.050955	0.0671092	7.67869	7.81532	2.84892	7	14	20	131	23	55
NM_001276419	-2.56504	0.0179329	0.0301027	NA	NA	NA	NULL	NULL	0.194451	0.119562	0.0440907	6.54682	44.6492	4.08379	0.0409543	0.0251816	0.00928617	1.37886	9.4038	0.860108	7	5	2	17	20	12
NR_027981	-2.48333	0.0181168	0.0303992	NA	NA	NA	1810064F22Rik	RIKEN cDNA 1810064F22 gene	0.22223	0.119562	0.198408	21.9511	37.9519	8.16759	0.0964539	0.0518934	0.0861147	9.52739	16.4722	3.54496	8	5	9	57	17	24
NR_040379	-2.87753	0.0183463	0.0307721	GO:0003674	molecular_function	molecular function	G730013B05Rik	RIKEN cDNA G730013B05 gene	0.138894	0.239125	0.176363	64.3129	2.23246	10.5498	0.0507096	0.0873037	0.0643896	23.4804	0.815065	3.8517	5	10	8	167	1	31
NM_010771	-3.85725	0.0183618	0.0307857	GO:0000166	nucleotide binding	NA	Matr3	matrin 3	0.722247	0.0478249	2.84385	297.688	6.69739	454.322	0.160964	0.0106586	0.633798	66.3445	1.49262	101.253	26	2	129	773	3	1335
NM_028370	-2.60893	0.018434	0.0308946	GO:0000783	nuclear telomere cap complex	NA	Pot1b	protection of telomeres 1B	0.0277787	0.1913	0.132272	13.4787	37.9519	1.70158	0.00790066	0.0544084	0.0376201	3.83355	10.794	0.483954	1	8	6	35	17	5
NM_011139	-2.5327	0.0184643	0.030933	GO:0003677	DNA binding	microtubule/chromatin interaction	Pou2f3	POU domain, class 2, transcription factor 3	0.0277787	0.0239125	0	2.31064	2.23246	1.36126	0.0109581	0.00943293	0	0.911496	0.880656	0.536988	1	1	0	6	1	4
NM_026480	-2.54601	0.0185576	0.031077	GO:0001701	in utero embryonic development	NA	Ooep	oocyte expressed protein homolog (dog)	0.111115	0.119562	0.28659	29.6532	31.2545	5.44506	0.0918305	0.0988119	0.236851	24.5068	25.8301	4.50005	4	5	13	77	14	16
NM_010954	-2.41762	0.0187493	0.031373	NA	NA	NA	Ncam2	neural cell adhesion molecule 2	0	0.0478249	0.0220454	2.69575	6.69739	1.02095	0	0.0183942	0.00847899	1.03683	2.57592	0.392673	0	2	1	7	3	3
NM_138582	-2.70457	0.0188656	0.0315478	GO:0005576	extracellular region	extracellular	D17H6S56E-3	DNA segment, Chr 17, human D6S56E 3	0.305566	0.358687	0.551134	28.883	42.4168	60.9166	0.0705695	0.0828377	0.127283	6.67044	9.79602	14.0685	11	15	25	75	19	179
NM_008024	-2.40615	0.0189396	0.0316537	GO:0000122	negative regulation of transcription from RNA polymerase II promoter	down regulation of global transcription from RNA polymerase II promoter	Foxl1	forkhead box L1	0.0277787	0.0956499	0.110227	11.9383	4.46492	5.78537	0.00938154	0.0323032	0.0372262	4.03185	1.50791	1.95386	1	4	5	31	2	17
NM_001080949	-2.86632	0.0189904	0.0317261	GO:0003674	molecular_function	molecular function	Ttc5	tetratricopeptide repeat domain 5	0.138894	0.143475	0.374771	45.4426	2.23246	30.2881	0.0976749	0.100897	0.263552	31.9568	1.56994	21.2997	5	6	17	118	1	89
NM_001033813	-2.68536	0.0190083	0.0317434	GO:0003674	molecular_function	molecular function	Zfp872	zinc finger protein 872	0.0833362	0.0717374	0.0440907	1.15532	35.7194	1.02095	0.0281161	0.0242029	0.0148754	0.389784	12.0511	0.34445	3	3	2	3	16	3
NM_010395	-2.85241	0.01909	0.0318671	GO:0003674	molecular_function	molecular function	H2-T10	histocompatibility 2, T region locus 10	0.194451	0.956499	0.815679	109.755	142.878	39.1364	0.0677058	0.333043	0.284011	38.2157	49.7485	13.6269	7	40	37	285	64	115
NM_001163815	-2.60253	0.0192448	0.0321129	GO:0005085	guanyl-nucleotide exchange factor activity	GDP-dissociation stimulator activity	Vav1	vav 1 oncogene	0.0277787	0.167387	0.0220454	16.9447	4.46492	3.74348	0.00673587	0.0405886	0.00534563	4.1088	1.08267	0.90773	1	7	1	44	2	11
NR_002890	-3.24186	0.0195488	0.0325942	NA	NA	NA	Gm12070	glyceraldehyde-3-phosphate dehydrogenase pseudogene	0	1.02824	0.176363	117.458	111.623	13.6126	0	0.62393	0.107016	71.2728	67.7325	8.2601	0	43	8	305	50	40
NM_057172	-3.13144	0.019646	0.0327304	GO:0003677	DNA binding	microtubule/chromatin interaction	Fubp1	far upstream element (FUSE) binding protein 1	0	0.549987	0.0881815	46.2128	4.46492	36.7541	0	0.0844704	0.0135435	7.09766	0.685751	5.64493	0	23	4	120	2	108
NM_011034	-3.24676	0.0198201	0.0329996	GO:0000302	response to reactive oxygen species	response to active oxygen species	Prdx1	peroxiredoxin 1	1.86117	1.21954	0.220454	132.092	191.992	243.666	1.30792	0.857018	0.154922	92.8262	134.92	171.234	67	51	10	343	86	716
NR_045764	-3.07091	0.0198233	0.0329996	GO:0003674	molecular_function	molecular function	4930470H14Rik	RIKEN cDNA 4930470H14 gene	0	0	0.198408	26.9575	2.23246	3.06285	0	0	0.114159	15.5106	1.2845	1.76228	0	0	9	70	1	9
NM_025377	-3.55715	0.0200061	0.0332907	GO:0000090	mitotic anaphase	NA	Fam33a	family with sequence similarity 33, member A	0.0833362	12.3149	0.484998	826.825	551.418	1038.99	0.0615936	9.10194	0.358461	611.105	407.552	767.912	3	515	22	2147	247	3053
NM_145152	-2.89073	0.0202979	0.0337497	GO:0016020	membrane	NA	Lrrc3	leucine rich repeat containing 3	1.11115	0.119562	0.396817	53.915	234.408	21.4399	0.258527	0.0278181	0.0923259	12.5442	54.539	4.98835	40	5	18	140	105	63
NM_145441	-2.46686	0.0203157	0.0337659	GO:0005783	endoplasmic reticulum	ER	Ubxn2a	UBX domain protein 2A	0.166672	0.28695	0.264545	16.5596	62.5089	11.2304	0.0661924	0.113959	0.105061	6.57649	24.8248	4.46006	6	12	12	43	28	33
NR_003292	-2.89772	0.0206542	0.0342772	NA	NA	NA	Zxda	zinc finger, X-linked, duplicated A	1.19449	0.597812	0.440908	51.9894	350.496	24.8431	0.170495	0.0853285	0.0629328	7.4207	50.028	3.54597	43	25	20	135	157	73
NM_147779	-2.75977	0.0206559	0.0342772	GO:0005576	extracellular region	extracellular	Sftpb	surfactant associated protein B	0.833362	0.813024	0.683407	51.2192	234.408	60.5763	0.442102	0.431312	0.36255	27.172	124.355	32.136	30	34	31	133	105	178
NM_001253857	-2.46532	0.0207375	0.0343991	GO:0001826	inner cell mass cell differentiation	NA	Tet1	tet methylcytosine dioxygenase 1	0.0555575	0.310862	0.220454	17.7149	31.2545	14.6336	0.00394192	0.0220563	0.0156417	1.25691	2.21757	1.03829	2	13	10	46	14	43
NM_001190324	-2.72938	0.0207507	0.0344075	NA	NA	NA	Chchd7	coiled-coil-helix-coiled-coil-helix domain containing 7	0	0	0.198408	10.3979	4.46492	7.82727	0	0	1.10227	57.766	24.8051	43.4848	0	0	9	27	2	23
NM_001164620	-2.95396	0.0207887	0.0344569	GO:0003674	molecular_function	molecular function	Ccdc157	coiled-coil domain containing 157	0.750026	0.263037	0.683407	20.0256	325.939	6.80632	0.14917	0.0523145	0.13592	3.98281	64.8249	1.35368	27	11	31	52	146	20
NM_001033783	-2.35431	0.0209124	0.0346483	GO:0003674	molecular_function	molecular function	Gm5615	predicted gene 5615	0	0.0239125	0.0440907	2.69575	4.46492	1.36126	0	0.0101972	0.018802	1.14957	1.90402	0.580497	0	1	2	7	2	4
NM_001168659	-3.58394	0.0210499	0.0348623	NA	NA	NA	Ccdc127	coiled-coil domain containing 127	0.361123	2.70211	0.28659	296.917	660.809	2.0419	0.105008	0.785725	0.0833352	86.3383	192.151	0.593747	13	113	13	771	296	6
NR_028429	-2.64256	0.0211	0.0349316	GO:0003674	molecular_function	molecular function	Thap6	THAP domain containing 6	0.472238	0.119562	0.308635	49.6788	78.1362	7.48696	0.128395	0.0325074	0.0839139	13.507	21.2442	2.03561	17	5	14	129	35	22
NM_010770	-3.60659	0.0212869	0.0352272	GO:0005509	calcium ion binding	calcium ion storage activity	Matn3	matrilin 3	0	0	0.705452	55.4554	2.23246	67.0423	0	0	0.233439	18.3506	0.738737	22.1847	0	0	32	144	1	197
NM_201364	-3.39307	0.0213522	0.0353074	GO:0003674	molecular_function	molecular function	BC055324	cDNA sequence BC055324	0	1.96082	0.595225	38.8958	473.282	75.2099	0	0.66831	0.202872	13.2569	161.309	25.6339	0	82	27	101	212	221
NM_173863	-2.43173	0.0213496	0.0353074	GO:0003674	molecular_function	molecular function	Crtc3	CREB regulated transcription coactivator 3	0.0833362	0.239125	0.242499	8.85746	44.6492	12.2514	0.0162607	0.0466585	0.0473169	1.72829	8.71205	2.39051	3	10	11	23	20	36
NM_025323	-2.89317	0.0213763	0.0353335	GO:0000166	nucleotide binding	NA	0610009D07Rik	RIKEN cDNA 0610009D07 gene	0.305566	0.28695	0.132272	1.15532	53.5791	43.5605	0.272827	0.256205	0.1181	1.03154	47.8385	38.8933	11	12	6	3	24	128
NM_001166493	-2.93628	0.0214389	0.0354229	GO:0005085	guanyl-nucleotide exchange factor activity	GDP-dissociation stimulator activity	Rasgrp3	RAS, guanyl releasing protein 3	0.0277787	0	0.484998	20.7958	66.9739	4.76443	0.00592044	0	0.103367	4.43218	14.2741	1.01544	1	0	22	54	30	14
NM_010576	-2.67163	0.0215964	0.0356413	GO:0001968	fibronectin binding	NA	Itga4	integrin alpha 4	0.277787	0.454337	0.551134	80.1023	29.022	38.796	0.0281732	0.0460788	0.055896	8.12396	2.94341	3.93469	10	19	25	208	13	114
NM_198967	-2.8146	0.0216454	0.0357082	GO:0003674	molecular_function	molecular function	Tmtc1	transmembrane and tetratricopeptide repeat containing 1	0.361123	0.0956499	0.0220454	8.47235	80.3686	4.08379	0.0431656	0.0114332	0.00263511	1.01271	9.60658	0.488142	13	4	1	22	36	12
NM_178872	-2.76455	0.0217138	0.0358069	NA	NA	NA	Trim36	tripartite motif-containing 36	0.638911	0.813024	0.969997	45.4426	283.523	46.283	0.140235	0.178451	0.212905	9.97424	62.2306	10.1587	23	34	44	118	127	136
NM_001272035	-2.99398	0.0217904	0.0359192	NA	NA	NA	NULL	NULL	0.0277787	0.597812	0.418862	50.449	6.69739	65.3407	0.0114034	0.245407	0.171947	20.7098	2.74934	26.8229	1	25	19	131	3	192
NM_178922	-2.34109	0.0218261	0.035964	GO:0003676	nucleic acid binding	NA	Hic2	hypermethylated in cancer 2	0.0555575	0.0239125	0.132272	10.3979	11.1623	2.38221	0.00876024	0.00377049	0.0208566	1.63953	1.76006	0.375625	2	1	6	27	5	7
NM_080446	-3.0611	0.0219808	0.0361905	GO:0000166	nucleotide binding	NA	Helb	helicase (DNA) B	0.166672	0.0956499	0.308635	92.4257	2.23246	2.72253	0.0366716	0.0210451	0.0679065	20.3357	0.491191	0.599016	6	4	14	240	1	8
NM_011432	-3.97343	0.0220547	0.0362981	GO:0000387	spliceosomal snRNP assembly	spliceosomal snRNP biogenesis	Snrpc	U1 small nuclear ribonucleoprotein C	0	2.65428	0	127.856	424.168	220.525	0	3.46512	0	166.913	553.744	287.891	0	111	0	332	190	648
NR_040411	-2.49635	0.0221057	0.0363677	GO:0003674	molecular_function	molecular function	Gm11549	predicted gene 11549	0.194451	0.143475	0.28659	16.5596	66.9739	4.42411	0.0789168	0.0582284	0.116311	6.72062	27.1809	1.7955	7	6	13	43	30	13
NR_027936	-2.67851	0.0224513	0.036893	NA	NA	NA	Sgsm1	small G protein signaling modulator 1	0.0833362	0.597812	0.220454	46.9831	15.6272	34.0316	0.0275492	0.197624	0.0728773	15.5316	5.16603	11.2501	3	25	10	122	7	100
NM_010907	-2.67367	0.022526	0.0370013	GO:0000060	protein import into nucleus, translocation	protein import into cell nucleus, translocation	Nfkbia	nuclear factor of kappa light polypeptide gene enhancer in B cells inhibitor, alpha	0.194451	0.454337	0.330681	5.3915	129.483	14.9739	0.122682	0.286648	0.208631	3.40158	81.6926	9.44726	7	19	15	14	58	44
NM_008622	-2.89845	0.0228829	0.0375582	GO:0000002	mitochondrial genome maintenance	NA	Mpv17	MpV17 mitochondrial inner membrane protein	1.08337	1.45866	0.881815	75.481	455.422	64.6601	0.631335	0.850035	0.513878	43.9866	265.398	37.6807	39	61	40	196	204	190
NM_021315	-3.03663	0.0229111	0.0375899	GO:0005488	binding	ligand	Noc3l	nucleolar complex associated 3 homolog (S. cerevisiae)	5.08351	5.90638	3.46112	636.197	285.755	980.111	1.27151	1.47733	0.865714	159.129	71.4745	245.15	183	247	157	1652	128	2880
NM_019653	-3.26204	0.0229207	0.0375911	NA	NA	NA	Wsb1	WD repeat and SOCS box-containing 1	0.138894	3.10862	4.45317	373.169	870.66	241.284	0.0610521	1.36643	1.95744	164.03	382.708	106.059	5	130	202	969	390	709
NM_001081008	-2.86463	0.0230879	0.037821	GO:0000080	G1 phase of mitotic cell cycle	NA	Taf1	TAF1 RNA polymerase II, TATA box binding protein (TBP)-associated factor	0.361123	1.19562	1.30068	63.5427	406.308	25.864	0.0445776	0.14759	0.160558	7.8438	50.1553	3.1927	13	50	59	165	182	76
NM_172946	-2.44267	0.0235372	0.0385421	GO:0005198	structural molecule activity	NA	Krt222	keratin 222	0.194451	0.119562	0.0881815	18.1	33.4869	2.38221	0.0709417	0.04362	0.0321713	6.60344	12.217	0.869104	7	5	4	47	15	7
NM_027472	-2.55089	0.0236332	0.0386843	GO:0003674	molecular_function	molecular function	5730455P16Rik	RIKEN cDNA 5730455P16 gene	0.277787	0.167387	0.57318	23.8766	104.926	12.2514	0.0611059	0.0368208	0.126084	5.25223	23.0809	2.69498	10	7	26	62	47	36
NM_133741	-2.48381	0.0237474	0.038856	NA	NA	NA	Snrk	SNF related kinase	0.44446	0.239125	0.462953	31.9639	93.7634	19.398	0.0916034	0.0492837	0.0954149	6.58777	19.3247	3.99794	16	10	21	83	42	57
NM_198090	-3.79304	0.0245804	0.0401877	NA	NA	NA	Hnrnpa3	heterogeneous nuclear ribonucleoprotein A3	0.0277787	4.08903	0.0440907	261.873	40.1843	506.05	0.0105542	1.55358	0.0167518	99.4957	15.2676	192.268	1	171	2	680	18	1487
NR_033727	-3.86957	0.0245999	0.040204	NA	NA	NA	Rps27	ribosomal protein S27	0	3.75426	0.0220454	104.364	1114	75.2099	0	6.48404	0.0380749	180.249	1924	129.896	0	157	1	271	499	221
NM_054068	-2.27588	0.02478	0.0404827	GO:0003677	DNA binding	microtubule/chromatin interaction	Vsx1	visual system homeobox 1 homolog (zebrafish)	0.0555575	0	0.0440907	4.62128	4.46492	1.36126	0.015558	0	0.0123469	1.29411	1.25033	0.3812	2	0	2	12	2	4
NM_011856	-2.28428	0.0247905	0.0404841	GO:0003674	molecular_function	molecular function	Odz2	odd Oz/ten-m homolog 2 (Drosophila)	0.0833362	0.119562	0.0220454	3.85107	8.92985	7.48696	0.00853242	0.0122415	0.00225713	0.394294	0.914288	0.766556	3	5	1	10	4	22
NM_172859	-2.32433	0.0248218	0.0404881	GO:0003674	molecular_function	molecular function	6330439K17Rik	RIKEN cDNA 6330439K17 gene	0.0277787	0.119562	0.0220454	6.16171	2.23246	5.44506	0.0040541	0.0174493	0.00321736	0.899257	0.325812	0.794667	1	5	1	16	1	16
NM_001170489	-3.16751	0.0249038	0.0406061	GO:0000012	single strand break repair	NA	Aplf	aprataxin and PNKP like factor	0	1.43475	0.969997	118.613	209.851	86.4403	0	0.44906	0.303598	37.1246	65.6812	27.0549	0	60	44	308	94	254
NM_010934	-2.57768	0.0251315	0.0409456	GO:0001601	peptide YY receptor activity	NA	Npy1r	neuropeptide Y receptor Y1	0.138894	0.406512	0.727497	34.6596	129.483	11.9111	0.0461441	0.135054	0.241693	11.5148	43.0175	3.95716	5	17	33	90	58	35
NR_045384	-2.84912	0.0251647	0.0409839	NA	NA	NA	5830416I19Rik	RIKEN cDNA 5830416I19 gene	7.8336	6.40854	6.17271	1027.47	1431.01	586.705	2.97516	2.43393	2.34436	390.226	543.49	222.828	282	268	280	2668	641	1724
NM_009212	-2.73528	0.0254141	0.041358	GO:0000049	tRNA binding	NA	Ighmbp2	immunoglobulin mu binding protein 2	0.250009	0.310862	0.551134	90.5001	6.69739	33.351	0.0448285	0.05574	0.0988227	16.2274	1.20089	5.98009	9	13	25	235	3	98
NM_177670	-2.85318	0.0254399	0.0413841	GO:0003674	molecular_function	molecular function	Tmem69	transmembrane protein 69	0.750026	1.86517	1.10227	110.141	482.212	40.8379	0.310956	0.773289	0.456994	45.6636	199.922	16.9312	27	78	50	286	216	120
NM_028244	-2.50253	0.0255484	0.0415446	NA	NA	NA	Rrp1b	ribosomal RNA processing 1 homolog B (S. cerevisiae)	0.194451	0.502162	0.330681	16.1745	104.926	14.2933	0.0403007	0.104075	0.0685348	3.35223	21.7463	2.96234	7	21	15	42	47	42
NM_001037166	-2.76055	0.0255845	0.0415872	GO:0003674	molecular_function	molecular function	Gm4925	predicted gene 4925	0.305566	1.12389	0.661361	154.428	109.391	28.9269	0.195625	0.719517	0.423407	98.8655	70.0324	18.5191	11	47	30	401	49	85
NM_001167889	-2.42335	0.0258387	0.0419679	NA	NA	NA	Suv420h1	suppressor of variegation 4-20 homolog 1 (Drosophila)	0.22223	0.167387	0.484998	37.7405	40.1843	17.0158	0.067322	0.0507081	0.146925	11.433	12.1734	5.15474	8	7	22	98	18	50
NM_026219	-3.35472	0.02589	0.0420351	GO:0003674	molecular_function	molecular function	Uqcrb	ubiquinol-cytochrome c reductase binding protein	0	0	1.12431	88.5746	58.044	55.1312	0	0	2.21758	174.703	114.485	108.74	0	0	51	230	26	162
NM_001038231	-3.05138	0.0259162	0.0420481	GO:0003677	DNA binding	microtubule/chromatin interaction	Banf1	barrier to autointegration factor 1	1.61117	1.55431	1.78568	201.026	113.856	340.316	2.15974	2.08353	2.39367	269.472	152.621	456.188	58	65	81	522	51	1000
NM_019746	-3.27298	0.0261953	0.0424653	GO:0003674	molecular_function	molecular function	Pdcd5	programmed cell death 5	0.138894	17.9104	0.947951	1083.31	1051.49	1031.5	0.214342	27.6396	1.46289	1671.77	1622.67	1591.82	5	749	43	2813	471	3031
NM_024271	-2.38352	0.0263741	0.0427222	GO:0003674	molecular_function	molecular function	1700016D06Rik	RIKEN cDNA 1700016D06 gene	0.333345	0.263037	0.28659	25.032	42.4168	23.8221	0.262683	0.207279	0.225839	19.7257	33.4254	18.7724	12	11	13	65	19	70
NM_001081146	-2.29121	0.0265584	0.0430042	GO:0005515	protein binding	alpha-2 macroglobulin receptor-associated protein activity	Prickle2	prickle homolog 2 (Drosophila)	0.111115	0.143475	0.198408	15.4043	11.1623	12.932	0.0142309	0.0183754	0.0254109	1.97288	1.4296	1.65625	4	6	9	40	5	38
NM_175507	-2.3139	0.0266076	0.0430673	GO:0003674	molecular_function	molecular function	Tmem20	transmembrane protein 20	0.111115	0.239125	0.28659	23.4915	29.022	11.5707	0.0319847	0.0688327	0.0824956	6.7621	8.35406	3.33067	4	10	13	61	13	34
NM_019440	-2.31458	0.026642	0.0431064	GO:0003924	GTPase activity	ARF small monomeric GTPase activity	Irgm2	immunity-related GTPase family M member 2	0.0555575	0.0239125	0.110227	5.00639	20.0922	1.02095	0.0158013	0.00680104	0.0313501	1.42389	5.71449	0.290372	2	1	5	13	9	3
NM_178376	-2.15674	0.0267113	0.0431854	GO:0000166	nucleotide binding	NA	Rraga	Ras-related GTP binding A	48.2517	59.016	46.8685	5490.09	5503.02	2755.88	29.9328	36.6104	29.0747	3405.76	3413.78	1709.6	1737	2468	2126	14256	2465	8098
NM_177323	-2.77826	0.0268887	0.0434554	GO:0005737	cytoplasm	NA	Rint1	RAD50 interactor 1	0.388902	1.31519	1.08022	149.807	238.873	31.3091	0.118568	0.400971	0.329336	45.6727	72.8273	9.54545	14	55	49	389	107	92
NM_001005510	-2.61275	0.0269394	0.0435207	GO:0003779	actin binding	membrane associated actin binding	Syne2	synaptic nuclear envelope 2	0.722247	0.310862	0.57318	20.0256	214.316	15.9949	0.033079	0.0142375	0.0262517	0.917173	9.81572	0.732567	26	13	26	52	96	47
NM_008388	-3.44615	0.0270129	0.0435808	GO:0000184	nuclear-transcribed mRNA catabolic process, nonsense-mediated decay	mRNA breakdown, nonsense-mediated decay	Eif3e	eukaryotic translation initiation factor 3, subunit E	1.80562	0.0478249	0	125.16	196.457	119.451	1.16192	0.0307754	0	80.5404	126.42	76.8668	65	2	0	325	88	351
NM_015728	-2.84438	0.026989	0.0435808	GO:0005783	endoplasmic reticulum	ER	Slc33a1	solute carrier family 33 (acetyl-CoA transporter), member 1	0.0277787	0.597812	0.418862	36.9703	6.69739	63.6391	0.0253919	0.546446	0.382872	33.7937	6.12192	58.171	1	25	19	96	3	187
NM_001160360	-3.10976	0.0275937	0.0444072	NA	NA	NA	A130010J15Rik	RIKEN cDNA A130010J15 gene	0.138894	2.77385	3.1084	302.309	513.466	193.3	0.0382416	0.763724	0.855836	83.2349	141.373	53.2213	5	116	141	785	230	568
NM_001159417	-2.49366	0.0279223	0.0449062	GO:0000975	regulatory region DNA binding	NA	Irf9	interferon regulatory factor 9	0	0.0956499	0.242499	5.3915	40.1843	2.72253	0	0.0374364	0.0949116	2.11018	15.7277	1.06557	0	4	11	14	18	8
NM_012050	-2.37116	0.0279482	0.0449263	GO:0005576	extracellular region	extracellular	Omd	osteomodulin	0.0833362	0.406512	0.28659	15.7894	60.2765	12.2514	0.047485	0.231631	0.163299	8.9968	34.3456	6.98084	3	17	13	41	27	36
NM_177342	-2.93432	0.0280007	0.0449935	GO:0003677	DNA binding	microtubule/chromatin interaction	Taf5	TAF5 RNA polymerase II, TATA box binding protein (TBP)-associated factor	5.11129	4.06512	4.40908	918.48	151.807	692.543	1.56356	1.24354	1.34875	280.967	46.4385	211.852	184	170	200	2385	68	2035
NM_001161362	-2.23524	0.0280953	0.0451283	GO:0005575	cellular_component	cellular component	Ppp2r3a	protein phosphatase 2, regulatory subunit B'', alpha	0.0833362	0.0239125	0.0881815	3.08086	20.0922	2.0419	0.0120237	0.00345007	0.0127228	0.444504	2.89888	0.294604	3	1	4	8	9	6
NR_028401	-3.15212	0.0281652	0.0452061	NA	NA	NA	Taf1d	TATA box binding protein (Tbp)-associated factor, RNA polymerase I, D	0	1.38692	0.0440907	108.215	73.6712	52.0684	0	2.70355	0.0859469	210.946	143.609	101.498	0	58	2	281	33	153
NR_040751	-2.17396	0.0282974	0.045401	GO:0003674	molecular_function	molecular function	Gm10745	predicted gene 10745	0.0277787	0.119562	0.154318	7.70214	11.1623	7.14664	0.0181798	0.0782476	0.100993	5.04067	7.30518	4.67712	1	5	7	20	5	21
NM_173386	-2.62111	0.0283234	0.0454108	GO:0003674	molecular_function	molecular function	E330016A19Rik	RIKEN cDNA E330016A19 gene	0.44446	1.31519	0.85977	52.7597	254.501	47.6443	0.110976	0.328386	0.214674	13.1734	63.5457	11.8962	16	55	39	137	114	140
NM_175308	-2.48974	0.028331	0.0454108	GO:0003674	molecular_function	molecular function	Mob3c	MOB kinase activator 3C	0.305566	0.167387	0.132272	41.5916	8.92985	14.2933	0.105879	0.0579998	0.0458324	14.4115	3.0942	4.95263	11	7	6	108	4	42
NR_033782	-2.4012	0.0283467	0.0454108	GO:0003674	molecular_function	molecular function	4921531C22Rik	RIKEN cDNA 4921531C22 gene	53.0852	10.641	33.3547	4577.38	937.634	3520.57	27.837	5.57999	17.4906	2400.31	491.68	1846.13	1911	445	1513	11886	420	10345
NM_025657	-3.14078	0.0284582	0.0455721	NA	NA	NA	Lrrc57	leucine rich repeat containing 57	0.0555575	1.36301	2.51317	167.907	165.202	229.713	0.0299663	0.735173	1.35554	90.5645	89.1058	123.902	2	57	114	436	74	675
NM_001199004	-3.28301	0.0285956	0.0457747	GO:0000137	Golgi cis cisterna	NA	Golga5	golgi autoantigen, golgin subfamily a, 5	0	0.621724	0	51.6043	2.23246	40.1573	0	0.218686	0	18.1514	0.785249	14.125	0	26	0	134	1	118
NM_181278	-2.46456	0.0287555	0.0460132	GO:0003674	molecular_function	molecular function	B230219D22Rik	RIKEN cDNA B230219D22 gene	0.111115	0.28695	0.132272	7.31703	66.9739	2.38221	0.0238751	0.0616566	0.0284212	1.5722	14.3906	0.511864	4	12	6	19	30	7
NM_178625	-2.52548	0.0289513	0.0462914	GO:0003674	molecular_function	molecular function	Tmem209	transmembrane protein 209	0.277787	0.263037	0.264545	33.5043	80.3686	2.0419	0.0812719	0.0769565	0.0773975	9.80231	23.5133	0.597395	10	11	12	87	36	6
NM_175312	-2.80134	0.0290258	0.0463757	GO:0003674	molecular_function	molecular function	B630005N14Rik	RIKEN cDNA B630005N14 gene	6.58356	6.59984	4.84998	997.812	1348.41	367.201	1.58793	1.59186	1.1698	240.669	325.231	88.5676	237	276	220	2591	604	1079
NR_036452	-2.93287	0.029052	0.0463995	GO:0003674	molecular_function	molecular function	E230016K23Rik	RIKEN cDNA E230016K23 gene	0	0	0.617271	37.3554	49.1142	11.2304	0	0	0.276803	16.7513	22.0243	5.03607	0	0	28	97	22	33
NM_198438	-2.35568	0.0290986	0.0464562	NA	NA	NA	Ssbp3	single-stranded DNA binding protein 3	0	0.0239125	0.0220454	1.15532	2.23246	1.70158	0	0.00763733	0.007041	0.368994	0.713019	0.543462	0	1	1	3	1	5
NR_040641	-2.34764	0.029822	0.047557	NA	NA	NA	1810035I16Rik	RIKEN cDNA 1810035I16 gene	0.250009	0.119562	0.0661361	7.70214	46.8817	3.74348	0.769257	0.367884	0.203496	23.6989	144.251	11.5184	9	5	3	20	21	11
NM_001113385	-2.54577	0.0298958	0.0476386	NA	NA	NA	BC021785	cDNA sequence BC021785	0.0277787	0.0239125	0.242499	22.7213	13.3948	1.36126	0.00781399	0.00672643	0.0682135	6.39137	3.76787	0.382916	1	1	11	59	6	4
NM_007473	-2.43867	0.029972	0.047742	GO:0005215	transporter activity	small-molecule carrier or transporter	Aqp7	aquaporin 7	0.44446	0.215212	0.529089	25.8022	118.32	12.2514	0.175537	0.0849969	0.208961	10.1904	46.73	4.83862	16	9	24	67	53	36
NM_001160379	-2.32872	0.0302912	0.048214	NA	NA	NA	Fam46a	family with sequence similarity 46, member A	0	0	0.0881815	1.15532	2.23246	4.08379	0	0	0.0161712	0.211869	0.409401	0.748908	0	0	4	3	1	12
NM_008084	-3.03465	0.0304428	0.0484369	GO:0004365	glyceraldehyde-3-phosphate dehydrogenase (NAD+) (phosphorylating) activity	3-phosphoglyceraldehyde dehydrogenase activity	Gapdh	glyceraldehyde-3-phosphate dehydrogenase	0.0555575	1.64996	0.440908	261.103	46.8817	30.6285	0.0448406	1.33169	0.355858	210.737	37.8383	24.7203	2	69	20	678	21	90
NM_027314	-2.53201	0.0304767	0.0484726	NA	NA	NA	2005-03-01	membrane-associated ring finger (C3HC4) 5	0.416681	0.908674	0.793634	54.6852	218.781	17.0158	0.117243	0.255676	0.223307	15.3869	61.5592	4.78779	15	38	36	142	98	50
NM_170591	-3.381	0.030522	0.0485263	GO:0005487	nucleocytoplasmic transporter activity	NA	Nupl1	nucleoporin like 1	0.555575	0	0	120.538	6.69739	5.78537	0.230625	0	0	50.0367	2.78015	2.40157	20	0	0	313	3	17
NM_010480	-3.08377	0.0305971	0.048607	GO:0000166	nucleotide binding	NA	Hsp90aa1	heat shock protein 90, alpha (cytosolic), class A member 1	0.111115	2.63037	0.308635	29.2681	165.202	213.378	0.0388378	0.919389	0.107877	10.23	57.7428	74.5817	4	110	14	76	74	627
NM_016803	-2.39364	0.0306074	0.048607	GO:0000139	Golgi membrane	NA	Chst3	carbohydrate (chondroitin 6/keratan) sulfotransferase 3	0.194451	0.1913	0.440908	53.1448	22.3246	11.2304	0.0317938	0.0312786	0.0720908	8.68946	3.6502	1.83624	7	8	20	138	10	33
NM_001081081	-2.19539	0.0306206	0.0486096	GO:0002087	regulation of respiratory gaseous exchange by neurological system process	neurological control of breathing	Gls	glutaminase	0.0833362	0.1913	0.0661361	12.7085	20.0922	3.06285	0.0271277	0.0622721	0.0215287	4.13689	6.54042	0.99702	3	8	3	33	9	9
NM_001102611	-2.59188	0.0307449	0.0487518	GO:0003674	molecular_function	molecular function	Smyd4	SET and MYND domain containing 4	0.638911	1.19562	0.683407	49.2937	287.988	26.2043	0.181097	0.338896	0.193709	13.9721	81.6291	7.42754	23	50	31	128	129	77
NR_027985	-2.79708	0.0308334	0.0488737	NA	NA	NA	4632415L05Rik	RRS1 ribosome biogenesis regulator homolog pseudogene	0.0277787	1.02824	0.90386	125.93	138.413	21.7802	0.0067506	0.249875	0.21965	30.6027	33.6361	5.29289	1	43	41	327	62	64
NM_001101478	-2.3992	0.0310076	0.0491128	GO:0003674	molecular_function	molecular function	D3Ertd254e	DNA segment, Chr 3, ERATO Doi 254, expressed	0.583353	0.310862	0.551134	32.349	118.32	23.4818	0.0880002	0.0468943	0.0831399	4.87992	17.8489	3.54229	21	13	25	84	53	69
NR_038006	-2.32561	0.0310061	0.0491128	NA	NA	NA	9630028B13Rik	RIKEN cDNA 9630028B13 gene	0.0833362	0.167387	0.374771	25.8022	15.6272	15.3142	0.0244531	0.049116	0.109968	7.57106	4.58546	4.49361	3	7	17	67	7	45
NM_011444	-2.36392	0.0310336	0.0491356	NA	NA	NA	Sox5	SRY-box containing gene 5	0.277787	0.263037	0.308635	12.3234	89.2985	7.48696	0.0378148	0.0358069	0.0420141	1.67757	12.1561	1.01919	10	11	14	32	40	22
NM_183029	-2.61025	0.0311458	0.0492947	GO:0000166	nucleotide binding	NA	Igf2bp2	insulin-like growth factor 2 mRNA binding protein 2	11.4448	13.0801	8.50951	1488.82	1683.28	868.827	2.92333	3.34103	2.17357	380.287	429.956	221.923	412	547	386	3866	754	2553
NM_001037713	-2.50557	0.0312404	0.0494258	GO:0005634	nucleus	cell nucleus	Xaf1	XIAP associated factor 1	0.361123	0.0239125	0.462953	21.9511	62.5089	19.7383	0.13868	0.00918298	0.177785	8.42976	24.005	7.58001	13	1	21	57	28	58
NM_144925	-2.17275	0.0314615	0.049701	GO:0000166	nucleotide binding	NA	Tnrc6a	trinucleotide repeat containing 6a	0.0555575	0.167387	0.110227	15.7894	8.92985	4.76443	0.00653386	0.0196857	0.0129633	1.85692	1.0502	0.560323	2	7	5	41	4	14

## Sheet: Maintained
Table S1. RNA-seq analysis of mouse nuclei before and after NT (maintained genes).
Accession number	logFold_Change_DonorCell_Divided_By_NT	P-Value	False Discovery Rate	GO	Term	Synonym	Symbol	Description	cpm_Donor-1	cpm_Donor-2	cpm_Donor-3	cpm_NT-1	cpm_NT-2	cpm_NT-3	RPKM_Donor-1	RPKM_Donor-2	RPKM_Donor-3	RPKM_NT-1	RPKM_NT-2	RPKM_NT-3	counts_Donor-1	counts_Donor-2	counts_Donor-3	counts_NT-1	counts_NT-2	counts_NT-3
NM_010329	3.11845	0.0317852	0.0501746	GO:0000902	cell morphogenesis	cellular morphogenesis	Pdpn	podoplanin	22.3897	27.1885	27.3142	4.23618	20.0922	97.6707	12.6139	15.3175	15.3883	2.38658	11.3195	55.0258	806	1137	1239	11	9	287
NM_053089	2.56462	0.0318096	0.0501944	GO:0004872	receptor activity	receptor guanylate cyclase activity	Naa15	N(alpha)-acetyltransferase 15, NatA auxiliary subunit	4.36126	0.597812	0.925906	10.783	8.92985	2.72253	0.713791	0.0978415	0.151539	1.76481	1.46151	0.445586	157	25	42	28	4	8
NM_175337	-2.18361	0.0318694	0.0502698	NA	NA	NA	Mlh3	mutL homolog 3 (E coli)	0.0555575	0	0.110227	6.54682	4.46492	3.40316	0.0102128	0	0.0202623	1.20346	0.820758	0.625581	2	0	5	17	2	10
NM_023045	-2.34145	0.0318906	0.0502845	GO:0005049	nuclear export signal receptor activity	NES receptor	Xpo7	exportin 7	0.472238	0.334775	0.418862	45.0575	75.9037	17.0158	0.0311791	0.0221032	0.027655	2.97488	5.01147	1.12345	17	14	19	117	34	50
NM_022811	2.70111	0.0319595	0.0503742	GO:0003677	DNA binding	microtubule/chromatin interaction	Polr1e	polymerase (RNA) I polypeptide E	0.22223	3.87382	0.220454	6.54682	4.46492	1.70158	0.0751792	1.31049	0.0745784	2.21476	1.51046	0.575636	8	162	10	17	2	5
NM_023409	-3.47653	0.0320227	0.0504549	GO:0005576	extracellular region	extracellular	Npc2	Niemann Pick type C2	0	2.12821	0.0220454	17.3298	162.97	197.383	0	0.651626	0.00674996	5.30613	49.8989	60.4358	0	89	1	45	73	580
NR_027890	-2.6429	0.0322101	0.0507313	NA	NA	NA	5031426D15Rik	RIKEN cDNA 5031426D15 gene	12.3615	10.0672	9.32519	1157.63	2326.23	746.654	2.05273	1.67173	1.54852	192.234	386.288	123.988	445	421	423	3006	1042	2194
NR_040707	-2.25875	0.0323406	0.0509177	GO:0003674	molecular_function	molecular function	1110046J04Rik	RIKEN cDNA 1110046J04 gene	0	0.0478249	0.132272	8.47235	11.1623	1.02095	0	0.0611572	0.169146	10.8342	14.2741	1.30556	0	2	6	22	5	3
NM_178778	-2.23643	0.0325399	0.0512124	GO:0003714	transcription corepressor activity	transcription co-repressor activity	Scai	suppressor of cancer cell invasion	0.0277787	0.143475	0.0881815	13.0936	13.3948	1.36126	0.00259082	0.0133813	0.00822435	1.22119	1.24928	0.12696	1	6	4	34	6	4
NM_172865	-2.39532	0.0327333	0.0514975	GO:0004559	alpha-mannosidase activity	1,2-alpha-D-mannosidase activity	Manea	mannosidase, endo-alpha	0.250009	0.502162	0.264545	29.6532	93.7634	6.12569	0.0539626	0.108388	0.0571	6.40044	20.2382	1.32219	9	21	12	77	42	18
NM_025927	2.61526	0.0327868	0.0515624	GO:0003674	molecular_function	molecular function	Mrpl45	mitochondrial ribosomal protein L45	1.05559	2.84558	3.87999	19.2553	2.23246	2.0419	0.432797	1.1667	1.59081	7.89477	0.915318	0.837186	38	119	176	50	1	6
NM_008540	-2.18496	0.0328953	0.0517137	GO:0000987	core promoter proximal region sequence-specific DNA binding	NA	Smad4	MAD homolog 4 (Drosophila)	0	0.0478249	0.0440907	1.54043	11.1623	1.02095	0	0.0142633	0.0131496	0.459418	3.32905	0.304488	0	2	2	4	5	3
NM_001004436	-3.06799	0.0330341	0.0519126	GO:0000785	chromatin	chromosome scaffold	Wapal	wings apart-like homolog (Drosophila)	0.305566	3.20427	0.727497	53.1448	125.018	334.531	0.0663697	0.695975	0.158014	11.5432	27.1542	72.6609	11	134	33	138	56	983
NM_144916	2.42627	0.0330954	0.0519894	GO:0003674	molecular_function	molecular function	Tmem150a	transmembrane protein 150A	1.77784	1.26736	2.75567	10.0128	2.23246	5.78537	1.17117	0.834889	1.81533	6.59604	1.47066	3.81118	64	53	125	26	1	17
NM_009412	-2.90849	0.0332258	0.0521749	NA	NA	NA	Tpd52	tumor protein D52	0.388902	0.0239125	0	27.3426	2.23246	24.8431	0.171172	0.0105249	0	12.0346	0.982598	10.9345	14	1	0	71	1	73
NM_133925	2.86087	0.0334275	0.052472	NA	NA	NA	Rbm28	RNA binding motif protein 28	31.8066	13.6301	23.3901	45.4426	53.5791	69.4245	7.56401	3.24141	5.56246	10.8068	12.7418	16.51	1145	570	1061	118	24	204
NM_001033128	-2.45899	0.033546	0.0526383	GO:0000226	microtubule cytoskeleton organization	microtubule cytoskeleton organization and biogenesis	Bbs1	Bardet-Biedl syndrome 1 (human)	0.166672	0.0717374	0.727497	18.4851	89.2985	13.2723	0.0296887	0.0127783	0.129586	3.29269	15.9064	2.36415	6	3	33	48	40	39
NM_007920	-2.59527	0.0336357	0.0527416	GO:0001817	regulation of cytokine production	NA	Elf1	E74-like factor 1	0.611132	1.19562	0.749543	33.8894	332.637	17.6964	0.144612	0.282921	0.177365	8.01927	78.712	4.18752	22	50	34	88	149	52
NM_009913	-2.40895	0.0336494	0.0527416	NA	NA	NA	Ccr9	chemokine (C-C motif) receptor 9	0.0833362	0.143475	0.154318	31.1937	2.23246	4.76443	0.0192596	0.033158	0.0356639	7.20907	0.515938	1.10109	3	6	7	81	1	14
NM_175121	2.45201	0.0336402	0.0527416	GO:0005886	plasma membrane	bacterial inner membrane	Slc38a2	solute carrier family 38, member 2	31.9455	151.988	129.032	193.709	223.246	463.511	6.87888	32.7277	27.7846	41.7116	48.072	99.8085	1150	6356	5853	503	100	1362
NM_172587	2.60267	0.0339203	0.0531464	NA	NA	NA	Cdc14b	CDC14 cell division cycle 14 homolog B (S. cerevisiae)	4.50015	5.73899	4.21067	25.8022	17.8597	5.78537	0.766245	0.977183	0.716953	4.39335	3.04098	0.98508	162	240	191	67	8	17
NM_001164676	-2.88797	0.0339654	0.0531973	GO:0003674	molecular_function	molecular function	Zfp229	zinc finger protein	0	0	0.418862	43.132	20.0922	2.0419	0	0	0.0924232	9.51721	4.4334	0.450551	0	0	19	112	9	6
NM_183116	-2.54595	0.034157	0.0534774	GO:0003674	molecular_function	molecular function	1110021L09Rik	RIKEN cDNA 1110021L09 gene	0.0555575	0.406512	0.0440907	38.8958	4.46492	10.2095	0.019487	0.142586	0.015465	13.6429	1.56609	3.58102	2	17	2	101	2	30
NM_177573	-3.10015	0.0343855	0.0537955	NA	NA	NA	9930104L06Rik	RIKEN cDNA 9930104L06 gene	0.583353	0.0717374	0	115.917	11.1623	2.72253	0.197948	0.0243425	0	39.334	3.78769	0.923831	21	3	0	301	5	8
NM_011661	-2.52483	0.0343856	0.0537955	GO:0004497	monooxygenase activity	hydroxylase activity	Tyr	tyrosinase	0.361123	0.789112	1.36681	41.9767	218.781	49.3458	0.109035	0.238258	0.412685	12.6741	66.0571	14.8991	13	33	62	109	98	145
NM_007386	-2.22589	0.0344764	0.0539174	GO:0003723	RNA binding	NA	Aco1	aconitase 1	0.111115	0.239125	0.0881815	6.54682	42.4168	3.40316	0.0256025	0.0550979	0.0203183	1.50848	9.77345	0.784139	4	10	4	17	19	10
NM_175421	-2.6039	0.0346927	0.0542356	NA	NA	NA	Plekhb2	pleckstrin homology domain containing, family B (evectins) member 2	0.0277787	0.334775	0.815679	11.1681	140.645	14.2933	0.00991743	0.11952	0.29121	3.98718	50.2125	5.10292	1	14	37	29	63	42
NM_010513	-2.21564	0.034911	0.0545565	GO:0000166	nucleotide binding	NA	Igf1r	insulin-like growth factor I receptor	0.22223	0.0239125	0.110227	9.62767	13.3948	9.52885	0.0185207	0.00199287	0.00918634	0.802373	1.11632	0.794137	8	1	5	25	6	28
NM_173734	-2.27161	0.0350215	0.0547089	NA	NA	NA	Tmem87a	transmembrane protein 87A	19.9173	34.8166	24.1617	2646.46	3696.96	1409.25	6.75852	11.8142	8.19876	898.017	1254.48	478.198	717	1456	1096	6872	1656	4141
NM_175175	3.51438	0.0351804	0.0549367	GO:0005543	phospholipid binding	NA	Plekhf2	pleckstrin homology domain containing, family F (with FYVE domain) member 2	13.6671	12.6736	5.4893	0	78.1362	0.340316	4.67732	4.33731	1.87861	0	26.7406	0.116467	492	530	249	0	35	1
NM_008992	-2.28585	0.0356672	0.0556764	GO:0000166	nucleotide binding	NA	Abcd4	ATP-binding cassette, sub-family D (ALD), member 4	0.166672	0.406512	0.28659	14.6341	80.3686	6.80632	0.0654644	0.159667	0.112565	5.74787	31.5666	2.67334	6	17	13	38	36	20
[truncated: 1,513 more rows]

## Sheet: Somatic (downregulated)
Table S1. RNA-seq analysis of mouse nuclei before and after NT (downregulated genes).
[truncated: 918 more rows]
