# Supplementary material for: Hierarchical Molecular Events Driven by Oocyte-Specific Factors Lead to Rapid and Extensive Reprogramming
Source: Mol Cell. 2014 Aug 21;55(4):524–36. doi: 10.1016/j.molcel.2014.06.024 (PMC4156308; doi:10.1016/j.molcel.2014.06.024)
Supplement: Table S2. RNA-Seq Analysis of Untransplanted Xenopus OocytesRelated to Figure 1 [file mmc3.xls]

## Sheet: Xenopus laevis oocyte RNA-seq
Table S2. RNA-seq analysis of untransplanted Xenopus oocytes.
Gene	Uninjected Xenopus oocytes (RPKM values)
NA_Locus_27_Transcript_8165	3940.41
NA_Locus_27_Transcript_8157	2940.17
Npm1_NM_001086291.1	2706.38
NA_X56039.1	2159.69
NA_Locus_699_Transcript_337	1967.07
Nfya_BC100178.1	1764.55
NA_Locus_27_Transcript_8166	1673.08
NA_Locus_58_Transcript_184	1562.26
NA_Locus_12264_Transcript_9	1550.83
NA_NM_001086600.1	1417.94
NA_AY183756.1	1345.02
NA_Locus_58_Transcript_180	1243.9
Pak2_Locus_241_Transcript_59	1232.86
NA_Locus_699_Transcript_338	1208.32
NA_Locus_58_Transcript_186	1194.67
NA_AF549902.1	1190.6
NA_Locus_58_Transcript_187	1173.42
Ldlrap1_NM_001089091.1	1146.07
Zc3h15_NM_001093492.1	1058.18
NA_Locus_27_Transcript_8180	1038.55
NA_Locus_12264_Transcript_3	1019.8
NA_Locus_27_Transcript_74235	1005.77
NA_Locus_58_Transcript_150	988.247
NA_AF549994.1	969.891
NA_Locus_58_Transcript_113	899.901
NA_Locus_27_Transcript_65051	897.916
Cbx3_Locus_3018_Transcript_94	888.292
NA_Locus_79_Transcript_34	865.394
NA_NM_001087203.1	865.369
Dapl1_NM_001097938.1	831.722
NA_Locus_58_Transcript_205	810.879
Cbx3_NM_001087298.1	810.352
Cycs_NM_001092632.1	794.005
NA_Locus_4146_Transcript_114	742.932
Gmnn_NM_001090747.1	742.604
NA_Locus_1217_Transcript_468	724.999
NA_Locus_18773_Transcript_10	724.042
NA_Locus_14948_Transcript_40	715.319
NA_Locus_27_Transcript_10512	712.26
NA_Locus_308_Transcript_35	703.016
NA_Locus_10688_Transcript_14	697.514
NA_Locus_4479_Transcript_28	692.291
NA_NM_001086606.1	688.055
NA_Locus_27_Transcript_7213	687.797
NA_Locus_27_Transcript_7214	680.753
NA_Locus_1523_Transcript_31	673.381
NA_BC044011.1	666.11
NA_Locus_1523_Transcript_32	664.143
NA_AF549909.1	650.279
NA_Locus_742_Transcript_15	646.359
NA_Locus_3434_Transcript_17	646.353
NA_Locus_27_Transcript_11428	644.06
NA_Locus_308_Transcript_43	630.663
LOC1000451_Locus_999_Transcript_156	629.391
NA_Locus_1217_Transcript_534	624.64
Cycs_Locus_4667_Transcript_14	621.4
NA_Locus_27_Transcript_37528	618.394
NA_Locus_9023_Transcript_3	618.019
NA_Locus_1581_Transcript_41	613.224
NA_Locus_27_Transcript_15276	608.527
NA_Locus_27_Transcript_48109	601.973
Dapl1_Locus_5895_Transcript_8	599.941
NA_Locus_27_Transcript_85516	598.475
NA_Locus_308_Transcript_19	597.793
NA_Locus_308_Transcript_40	591.422
NA_Locus_27_Transcript_85529	589.848
Btg4_NM_001088080.1	586.235
NA_Locus_10393_Transcript_4	582.018
NA_Locus_27_Transcript_30018	576.664
NA_Locus_4479_Transcript_163	574.381
NA_Locus_51887_Transcript_6	574.302
NA_Locus_27_Transcript_85513	569.045
NA_Locus_1523_Transcript_95	568.314
Eif4g2_Locus_699_Transcript_320	560.703
NA_Locus_27_Transcript_69409	558.549
NA_Locus_477_Transcript_92	556.261
NA_NM_001096742.1	555.585
NA_Locus_27_Transcript_8169	553.038
NA_Locus_27_Transcript_74233	552.005
Rpain_NM_001088239.1	551.462
Odc1_NM_001086698.1	550.864
NA_Locus_27_Transcript_85448	549.493
Gm8556_AF549908.1	548.281
NA_NM_001085938.1	540.029
NA_Locus_1534_Transcript_136	538.52
NA_NM_001087020.1	531.637
NA_Locus_4558_Transcript_67	531.219
NA_Locus_27_Transcript_37544	528.871
NA_Locus_27_Transcript_6959	527.323
NA_Locus_27_Transcript_74322	525.328
NA_Locus_5111_Transcript_48	523.816
NA_Locus_1581_Transcript_46	523.695
NA_Locus_27_Transcript_7387	523.479
Nap1l1_Locus_8414_Transcript_47	514.47
NA_Locus_7154_Transcript_6	514.24
Ldb1_Locus_27_Transcript_6988	514.056
NA_Locus_27_Transcript_30759	508.727
NA_Locus_3656_Transcript_196	503.942
NA_Locus_11788_Transcript_87	503.539
NA_Locus_308_Transcript_36	502.149
NA_Locus_1335_Transcript_71	501.863
NA_Locus_27_Transcript_50939	500.172
NA_Locus_27_Transcript_74258	499.391
NA_Locus_118_Transcript_92	498.076
NA_Locus_1412_Transcript_10	496.538
NA_Locus_27_Transcript_30019	495.226
NA_Locus_27_Transcript_85528	491.805
NA_Locus_12430_Transcript_48	490.806
NA_M36655.1	488.882
Rnmt_Locus_9084_Transcript_10	487.053
Vps35_NM_001096512.1	486.401
NA_Locus_27_Transcript_6945	484.045
NA_Locus_27_Transcript_85523	484.019
NA_Locus_27_Transcript_74702	483.075
NA_Locus_1679_Transcript_104	482.695
NA_Locus_5921_Transcript_63	481.983
NA_Locus_16297_Transcript_9	480.439
Oat_Locus_4075_Transcript_41	478.534
NA_Locus_27_Transcript_25451	478.172
NA_Locus_9023_Transcript_11	477.553
NA_Locus_1523_Transcript_113	476.59
NA_Locus_12264_Transcript_14	476.113
NA_Locus_742_Transcript_21	473.814
NA_Locus_27_Transcript_69405	473.567
NA_Locus_9552_Transcript_40	473.206
Eef1b2_NM_001090665.1	471.876
NA_NM_001096942.1	468.472
NA_Locus_17441_Transcript_6	466.333
NA_Locus_308_Transcript_32	464.909
NA_Locus_27_Transcript_30754	463.981
Rpl27_NM_001086954.1	463.025
NA_Locus_4566_Transcript_31	462.897
NA_Locus_1523_Transcript_93	461.499
NA_Locus_1523_Transcript_133	460.868
NA_Locus_1581_Transcript_40	458.441
NA_Locus_8405_Transcript_7	455.329
NA_Locus_1679_Transcript_20	454.761
NA_Locus_19182_Transcript_4	454.735
NA_Locus_27_Transcript_55979	454.33
NA_Locus_9023_Transcript_24	452.728
NA_Locus_27_Transcript_30770	450.17
NA_Locus_1523_Transcript_112	448.597
NA_Locus_27_Transcript_61660	445.422
NA_NM_001086101.1	445.394
NA_BC074212.1	444.501
NA_Locus_27_Transcript_55852	444.229
NA_Locus_10393_Transcript_2	441.531
NA_Locus_9023_Transcript_30	440.835
NA_Locus_27_Transcript_37536	439.776
NA_Locus_475_Transcript_443	439.282
NA_Locus_12047_Transcript_28	432.365
NA_NM_001087674.1	431.224
NA_Locus_8414_Transcript_66	430.476
Rps20_NM_001092903.1	430.439
NA_Locus_18773_Transcript_25	429.569
NA_Locus_742_Transcript_16	426.303
NA_X82626.1	426.303
NA_NM_001093888.1	426.187
NA_Locus_12430_Transcript_14	426.089
NA_NM_001086325.1	422.605
NA_Locus_8622_Transcript_32	422.248
NA_Locus_308_Transcript_53	421.461
NA_Locus_308_Transcript_42	420.229
NA_Locus_475_Transcript_441	418.297
NA_Locus_3656_Transcript_152	417.977
NA_Locus_7149_Transcript_49	414.796
NA_Locus_103_Transcript_46	413.44
NA_NM_001086120.1	412.213
NA_NM_001086102.1	411.561
Tacstd2_Locus_8886_Transcript_93	410.796
NA_Locus_9552_Transcript_49	410.571
NA_Locus_1523_Transcript_44	410.368
NA_Locus_27_Transcript_88708	409.773
NA_NM_001086163.1	407.822
NA_Locus_12430_Transcript_37	407.412
NA_Locus_27_Transcript_74580	407.119
NA_Locus_64_Transcript_725	405.811
NA_Locus_27_Transcript_74237	404.867
NA_Locus_27_Transcript_84819	403.658
NA_Locus_27_Transcript_65046	403.255
NA_Locus_3339_Transcript_25	402.736
Cdh1_NM_001095576.1	401.384
NA_NM_001087299.1	400.294
NA_Locus_27_Transcript_65023	400.192
NA_Locus_27_Transcript_29104	399.928
NA_Locus_4832_Transcript_43	397.841
NA_Locus_4479_Transcript_166	397.185
NA_Locus_2359_Transcript_44	395.963
NA_Locus_103_Transcript_32	395.529
NA_DQ810273.1	395.413
NA_Locus_27_Transcript_37500	394.591
NA_Locus_9329_Transcript_1	394.301
NA_Locus_79_Transcript_39	393.718
NA_NM_001172053.1	393.718
NA_Locus_27_Transcript_37508	393.601
NA_Locus_1217_Transcript_461	392.269
NA_Locus_27_Transcript_10509	391.464
NA_Locus_2350_Transcript_27	391.289
NA_Locus_27_Transcript_2841	390.865
NA_Locus_11191_Transcript_59	390.706
NA_AB096099.1	388.569
NA_Locus_27_Transcript_65026	388.491
NA_Locus_1523_Transcript_130	387.586
NA_Locus_27_Transcript_37504	385.288
NA_Locus_475_Transcript_451	384.825
Arl4a_Locus_9856_Transcript_34	384.794
NA_Locus_9552_Transcript_13	384.753
NA_Locus_1523_Transcript_147	383.143
NA_Locus_27_Transcript_78906	382.051
NA_Locus_16455_Transcript_12	381.258
NA_Locus_27_Transcript_7600	380.248
NA_Locus_27_Transcript_80487	379.809
NA_Locus_27_Transcript_37506	379.411
Sla2_NM_001093217.1	377.596
NA_NM_001094827.1	377.294
NA_Locus_27_Transcript_30240	377.15
NA_Locus_1534_Transcript_170	375.559
Rpl36a_NM_001093853.1	374.936
NA_Locus_103_Transcript_36	374.74
NA_Locus_4598_Transcript_4	374.587
NA_Locus_4598_Transcript_2	372.896
NA_Locus_11791_Transcript_26	371.937
NA_Locus_27_Transcript_74712	371.709
NA_X15243.1	371.633
NA_Locus_699_Transcript_325	371.484
Ssb_BC098983.1	370.123
NA_NM_001127828.1	367.684
NA_NM_001085890.1	366.006
Dapl1_NM_001097934.1	365.151
NA_Locus_12074_Transcript_39	364.58
NA_Locus_5921_Transcript_5	363.273
NA_Locus_308_Transcript_37	362.562
NA_Locus_11155_Transcript_18	362.29
NA_NM_001088066.1	360.614
NA_NM_001092621.1	359.516
NA_Locus_7051_Transcript_65	358.165
NA_Locus_1534_Transcript_191	356.376
NA_BC081260.1	355.507
NA_Locus_15896_Transcript_14	354.703
Ddx3x_BC094097.1	353.88
NA_Locus_58_Transcript_168	353.865
NA_Locus_28505_Transcript_2	353.614
NA_Locus_27_Transcript_30747	352.293
NA_Locus_27_Transcript_74655	351.693
NA_Locus_15896_Transcript_13	351.518
NA_Locus_27_Transcript_85496	349.7
NA_Locus_79_Transcript_31	349.432
NA_Locus_27_Transcript_37512	349.292
NA_Locus_27_Transcript_30777	349.211
NA_Locus_27_Transcript_37535	347.986
NA_Locus_7149_Transcript_46	347.791
NA_Locus_3900_Transcript_71	347.674
NA_Locus_1679_Transcript_55	345.719
NA_Locus_27_Transcript_50906	345.095
Atp5g3_Locus_1221_Transcript_18	343.264
NA_Locus_9448_Transcript_42	341.91
Sept9_NM_001096617.1	341.619
NA_Locus_939_Transcript_110	340.115
NA_NM_001088588.1	340.009
NA_Locus_27_Transcript_62739	339.259
NA_Locus_16591_Transcript_35	339.21
Rpl10a_NM_001086736.1	339.152
NA_Locus_27_Transcript_48108	339.079
NA_Locus_30419_Transcript_4	337.701
NA_Locus_12436_Transcript_7	337.485
Gyg_NM_001096761.1	336.712
NA_Locus_1523_Transcript_54	335.965
NA_Locus_1412_Transcript_1	335.516
Ube2r2_Locus_6504_Transcript_8	334.935
NA_Locus_11155_Transcript_19	334.806
Cdt1_NM_001088269.1	334.384
NA_Locus_27_Transcript_69432	333.717
NA_Locus_7952_Transcript_1	333.579
NA_NM_001093006.1	333.454
NA_Locus_3001_Transcript_19	333.129
NA_Locus_2642_Transcript_355	332.98
NA_Locus_338_Transcript_16	332.099
NA_Locus_27_Transcript_39467	331.623
NA_Locus_64_Transcript_55	331.438
Rbpms2_Locus_7386_Transcript_24	330.078
Cirbp_Locus_88438_Transcript_1	329.755
NA_BC077440.1	329.3
NA_Locus_475_Transcript_445	329.174
NA_Locus_1534_Transcript_185	329.087
Naa40_Locus_3434_Transcript_35	328.428
NA_Locus_308_Transcript_33	328.386
NA_Locus_27_Transcript_39464	328.018
NA_Locus_58_Transcript_199	327.713
Etf1_Locus_621_Transcript_160	327.706
NA_Locus_4025_Transcript_3	327.614
NA_Locus_4025_Transcript_15	327.274
NA_Locus_5682_Transcript_57	327.155
NA_Locus_1183_Transcript_43	326.222
NA_NM_001087799.1	326.154
NA_BC157742.1	325.693
NA_Locus_16297_Transcript_4	325.339
NA_Locus_10393_Transcript_15	324.501
NA_BC077981.1	324.403
NA_Locus_27_Transcript_26809	322.586
NA_Locus_27_Transcript_74309	322.347
NA_NM_001085900.1	320.373
NA_BC124848.1	320.139
NA_Locus_1534_Transcript_172	320.018
NA_Locus_2551_Transcript_103	318.671
NA_NM_001088519.1	317.758
NA_Locus_10698_Transcript_27	316.779
NA_Locus_12074_Transcript_54	315.569
Stx12_Locus_19633_Transcript_9	315.32
NA_Locus_6360_Transcript_78	314.946
NA_Locus_27_Transcript_50916	312.159
Rpl13a_Locus_6462_Transcript_57	311.962
Ilf2_NM_001087106.1	311.229
NA_Locus_8622_Transcript_35	311.098
NA_Locus_27_Transcript_76666	311.038
NA_Locus_756_Transcript_8	310.863
NA_NM_001087300.1	310.816
NA_Locus_5115_Transcript_5	310.409
Rps5_NM_001086331.1	310.341
NA_Locus_874_Transcript_21	309.936
NA_NM_001096154.1	309.926
NA_Locus_10393_Transcript_7	308.562
NA_BC079795.1	307.887
NA_NM_001093723.1	307.52
NA_Locus_27_Transcript_74611	306.923
Cbx3_Locus_3018_Transcript_46	306.465
NA_Locus_3001_Transcript_1	305.204
NA_Locus_12430_Transcript_45	303.392
NA_Locus_64_Transcript_730	303.278
NA_Locus_1534_Transcript_383	303.012
NA_Locus_1082_Transcript_111	302.975
NA_NM_001094486.1	302.421
NA_Locus_27_Transcript_8168	302.133
NA_NM_001086458.1	301.827
NA_Locus_475_Transcript_430	301.734
Polr2j_Locus_10895_Transcript_3	301.527
NA_Locus_2359_Transcript_30	300.114
NA_Locus_7282_Transcript_87	299.807
NA_Locus_27_Transcript_74272	299.722
NA_Locus_58_Transcript_177	298.369
NA_Locus_27_Transcript_74694	296.199
NA_Locus_11155_Transcript_17	294.227
Rpain_Locus_9745_Transcript_6	294.146
Cpeb1_NM_001090603.1	292.963
Naa40_NM_001093791.1	292.743
NA_Locus_8886_Transcript_84	292.471
NA_Locus_3421_Transcript_133	292.395
NA_Locus_329_Transcript_258	292.206
Aldh6a1_NM_001096420.1	292.128
NA_Locus_64_Transcript_54	291.8
NA_Locus_5819_Transcript_21	291.746
NA_Locus_8827_Transcript_45	291.466
NA_Locus_27_Transcript_37556	291.372
NA_Locus_1523_Transcript_74	291.009
NA_BC041531.1	290.598
NA_Locus_27_Transcript_63966	289.854
NA_Locus_8827_Transcript_54	288.663
Rpl36a_Locus_7154_Transcript_24	288.357
NA_Locus_58_Transcript_188	287.454
NA_Locus_2285_Transcript_1	287.217
NA_Locus_18858_Transcript_3	287.022
NA_Locus_7149_Transcript_47	286.804
NA_Locus_64_Transcript_696	286.353
NA_Locus_11788_Transcript_81	286.302
NA_Locus_475_Transcript_417	286.285
NA_Locus_27_Transcript_9545	285.328
NA_Locus_27_Transcript_9543	284.495
NA_Locus_12430_Transcript_68	283.629
NA_Locus_27_Transcript_76140	283.144
NA_BC078540.1	282.955
NA_Locus_27_Transcript_29101	282.856
NA_Locus_27_Transcript_26043	282.728
NA_BC128668.1	282.592
NA_Locus_8_Transcript_234	282.285
NA_Locus_8622_Transcript_63	281.977
Snrpd3_Locus_1082_Transcript_44	281.896
NA_Locus_12145_Transcript_22	281.161
Ccnb2_NM_001089899.1	281.086
NA_Locus_475_Transcript_436	280.533
NA_Locus_2752_Transcript_231	280.352
Hnrnph1_NM_001093454.1	280.302
NA_Locus_27_Transcript_74670	280.246
Hmgb3_NM_001095694.1	279.971
NA_Locus_3900_Transcript_72	279.862
NA_Locus_1809_Transcript_301	279.423
Snrpd1_Locus_2325_Transcript_5	279.232
NA_NM_001089081.1	279.07
NA_Locus_4223_Transcript_53	278.713
Atp5b_Locus_568_Transcript_31	278.298
NA_Locus_6193_Transcript_10	277.629
Rbbp7_Locus_984_Transcript_111	277.546
NA_Locus_8622_Transcript_38	277.544
Ywhae_NM_001087236.1	277.239
NA_Locus_1367_Transcript_56	277.199
NA_Locus_874_Transcript_19	276.306
Cox4i2_NM_001092917.1	276.202
Gm8556_NM_001085918.1	275.909
NA_M30575.1	275.83
NA_Locus_27_Transcript_56043	275.488
NA_NM_001087085.1	275.063
NA_Locus_2370_Transcript_162	274.707
NA_BC073026.1	274.498
NA_Locus_6462_Transcript_9	273.598
NA_Locus_1335_Transcript_44	273.051
NA_Locus_27_Transcript_33616	271.888
NA_NM_001092398.1	271.747
NA_Locus_8415_Transcript_12	271.608
NA_Locus_9448_Transcript_2	271.478
NA_Locus_4025_Transcript_16	271.286
NA_Locus_8462_Transcript_34	270.899
NA_Locus_508_Transcript_25	270.059
NA_Locus_9448_Transcript_22	269.869
NA_NM_001094020.1	269.86
NA_AF329847.1	269.722
NA_Locus_27_Transcript_8177	268.624
NA_Locus_5701_Transcript_25	268.624
NA_NM_001087558.1	268.569
NA_Locus_7526_Transcript_26	268.526
NA_Locus_1347_Transcript_72	268.278
NA_Locus_27_Transcript_69433	268.161
Psap_NM_001094143.1	267.335
NA_Locus_8827_Transcript_27	267.074
NA_Locus_52928_Transcript_1	266.68
Tmem126b_BC097731.1	266.599
NA_BC041212.1	266.503
Rpl13a_NM_001086661.1	266.495
Rpl19_Locus_8405_Transcript_3	266.103
NA_Locus_6360_Transcript_151	266.065
NA_NM_001086882.1	265.846
NA_Locus_27_Transcript_39459	265.754
NA_Locus_30419_Transcript_2	265.723
NA_Locus_27_Transcript_10502	265.385
NA_Locus_11191_Transcript_38	265.202
NA_Locus_9552_Transcript_30	264.348
NA_Locus_27_Transcript_25935	264.243
NA_Locus_4561_Transcript_28	263.827
NA_Locus_27_Transcript_69435	263.761
NA_Locus_27_Transcript_61702	263.512
LOC1000481_NM_001087098.1	262.993
NA_Locus_27_Transcript_64140	262.747
Hnrpdl_NM_001086140.1	262.025
NA_Locus_8414_Transcript_51	261.931
NA_Locus_27_Transcript_37537	261.655
NA_Locus_64_Transcript_755	261.653
NA_Locus_27_Transcript_74677	261.545
NA_Locus_27_Transcript_74696	260.81
NA_Locus_27_Transcript_84825	260.505
NA_Locus_6462_Transcript_61	260.299
NA_Locus_6442_Transcript_61	259.548
NA_Locus_27_Transcript_84787	259.251
NA_Locus_27_Transcript_29125	258.857
NA_Locus_9448_Transcript_40	258.603
NA_Locus_8_Transcript_1199	258.489
Aurkb_NM_001088949.1	258.456
NA_Locus_1183_Transcript_42	257.361
NA_Locus_27_Transcript_56014	257.342
NA_Locus_27_Transcript_64949	257.237
NA_Locus_2359_Transcript_22	257.013
Vbp1_Locus_5_Transcript_197	256.773
NA_Locus_5542_Transcript_136	256.711
NA_Locus_508_Transcript_5	255.626
NA_NM_001092893.1	255.242
NA_Locus_27_Transcript_55982	255.16
NA_Locus_27_Transcript_84800	255.152
Rbm39_NM_001093481.1	254.977
NA_Locus_64_Transcript_738	254.893
NA_Locus_27_Transcript_37548	254.807
NA_Locus_3339_Transcript_30	254.719
NA_Locus_13792_Transcript_5	254.633
NA_Locus_756_Transcript_4	254.024
NA_Locus_64_Transcript_106	253.678
NA_Locus_64_Transcript_228	253.295
NA_NM_001097075.1	253.172
NA_Locus_2359_Transcript_49	253.031
NA_Locus_103_Transcript_60	252.867
NA_Locus_11681_Transcript_2	252.86
NA_Locus_27_Transcript_42225	252.249
Cdo1_Locus_1242_Transcript_36	252.1
NA_Locus_13692_Transcript_15	251.53
NA_Locus_27_Transcript_88972	251.395
NA_Locus_28577_Transcript_10	251.096
NA_NM_001094266.1	250.962
Cycs_Locus_4667_Transcript_17	250.942
NA_Locus_7051_Transcript_62	250.682
NA_NM_001087067.1	250.642
Ube2d2a_NM_001090965.1	250.341
NA_Locus_5682_Transcript_78	249.93
NA_Locus_27_Transcript_74284	249.592
NA_BC054184.1	249.133
Wdr89_BC075193.1	249.015
NA_NM_001087383.1	248.68
NA_Locus_4025_Transcript_6	248.591
NA_Locus_38543_Transcript_1	248.361
NA_Locus_27_Transcript_25937	248.281
NA_Locus_27_Transcript_25425	248.222
NA_Locus_335_Transcript_209	248.17
Snrpd3_Locus_1082_Transcript_51	247.745
Oat_Locus_4075_Transcript_38	247.099
NA_Locus_329_Transcript_253	246.805
NA_Locus_1073_Transcript_46	245.653
NA_AF549933.1	245.483
NA_NM_001095621.1	245.229
NA_Locus_4552_Transcript_11	245.208
Rps25_Locus_10698_Transcript_9	245.181
NA_Locus_338_Transcript_17	245.147
NA_Locus_8405_Transcript_20	244.971
Ube2c_NM_001095460.1	244.415
NA_Locus_27_Transcript_74596	244.397
NA_Locus_103_Transcript_97	244.34
NA_Locus_2403_Transcript_23	244.278
NA_NM_001094546.1	244.098
NA_Locus_6174_Transcript_37	243.893
NA_Locus_3018_Transcript_67	243.395
NA_Locus_27_Transcript_69691	242.978
Tacstd2_NM_001093506.1	242.859
Dolpp1_NM_001099910.1	242.816
NA_Locus_335_Transcript_222	242.805
NA_NM_001088861.1	242.562
NA_Locus_3001_Transcript_15	241.984
NA_Locus_64_Transcript_231	241.685
Rps3a_Locus_7526_Transcript_6	241.475
NA_NM_001091139.1	241.153
NA_Locus_27_Transcript_2845	240.806
NA_Locus_15896_Transcript_5	240.489
NA_Locus_568_Transcript_48	240.082
Zc3h15_Locus_118_Transcript_740	239.831
NA_Locus_27_Transcript_69447	239.56
NA_Locus_1523_Transcript_144	239.389
NA_Locus_27_Transcript_93253	239.224
NA_Locus_27_Transcript_69353	238.667
NA_Locus_475_Transcript_405	238.168
NA_Locus_4442_Transcript_38	237.915
NA_Locus_27_Transcript_55957	237.455
NA_Locus_6193_Transcript_40	237.43
NA_Locus_27_Transcript_74701	237.269
Gm5593_Locus_1347_Transcript_68	237.025
NA_D31837.1	237.014
NA_Locus_1335_Transcript_61	236.979
NA_Locus_1833_Transcript_96	236.836
NA_Locus_11040_Transcript_11	236.805
Cox4i2_Locus_34079_Transcript_6	236.566
NA_Locus_5825_Transcript_52	236.492
NA_Locus_1327_Transcript_32	236.359
NA_Locus_27_Transcript_2862	236.278
NA_Locus_4683_Transcript_10	235.632
Habp4_Locus_3618_Transcript_52	235.598
NA_Locus_10393_Transcript_19	235.453
NA_Locus_7282_Transcript_69	235.232
Cnot6l_NM_001094753.1	234.819
Snrpd3_Locus_1082_Transcript_93	234.413
NA_Locus_27_Transcript_74310	234.267
NA_Locus_6462_Transcript_45	234.214
NA_Locus_64_Transcript_724	234.012
NA_Locus_27_Transcript_33609	234
NA_Locus_8622_Transcript_42	233.962
NA_Locus_27_Transcript_84748	233.902
Pttg1_Locus_7632_Transcript_26	233.731
NA_Locus_3001_Transcript_5	233.484
NA_Locus_5921_Transcript_61	233.456
NA_NM_001090795.1	233.006
NA_Locus_27_Transcript_84798	232.88
NA_Locus_335_Transcript_202	232.807
NA_Locus_4510_Transcript_64	232.61
NA_Locus_5825_Transcript_66	232.373
NA_Locus_27_Transcript_74606	231.814
NA_Locus_16265_Transcript_16	231.666
NA_Locus_27_Transcript_65022	231.661
NA_Locus_9084_Transcript_14	231.437
NA_Locus_27_Transcript_56011	230.985
NA_Locus_27_Transcript_69437	230.741
Rpl19_NM_001086798.1	230.496
NA_Locus_3524_Transcript_28	230.382
Gm14217_NM_001085908.1	229.288
NA_Locus_16591_Transcript_10	229.223
Cdca3_Locus_756_Transcript_46	228.879
NA_Locus_5723_Transcript_22	228.857
NA_Locus_1679_Transcript_26	228.433
NA_Locus_12430_Transcript_34	228.405
NA_Locus_3618_Transcript_53	227.829
NA_Locus_16123_Transcript_7	227.129
NA_Locus_27_Transcript_46239	227.048
NA_Locus_4510_Transcript_61	226.987
NA_Locus_27_Transcript_8098	226.898
Arpc5_BC082419.1	226.796
NA_Locus_31850_Transcript_1	226.782
Ss18_Locus_1279_Transcript_93	226.115
NA_Locus_27_Transcript_74686	226.081
NA_Locus_4510_Transcript_50	225.514
NA_NM_001086133.1	225.392
NA_Locus_64_Transcript_57	225.297
NA_Locus_5132_Transcript_46	225.244
NA_Locus_4510_Transcript_49	225.068
NA_Locus_4510_Transcript_41	224.853
NA_Locus_7386_Transcript_12	224.802
NA_Locus_27_Transcript_84809	224.714
NA_Locus_27_Transcript_19933	224.422
NA_Locus_7874_Transcript_7	224.353
NA_Locus_4561_Transcript_52	224.233
NA_Locus_5701_Transcript_17	224.193
NA_Locus_4510_Transcript_90	224.12
NA_NM_001087797.1	223.806
NA_BC047981.1	223.091
NA_Locus_12074_Transcript_35	222.874
NA_Locus_27_Transcript_19945	222.15
NA_Locus_222_Transcript_5	222.096
NA_Locus_4071_Transcript_27	221.845
Plin2_AF184090.1	221.555
Csrp2_Locus_9623_Transcript_39	221.469
NA_Locus_6302_Transcript_54	221.457
NA_Locus_4510_Transcript_62	220.845
Rpl6_Locus_5825_Transcript_72	220.797
NA_Locus_1395_Transcript_155	220.765
NA_BC106317.1	220.119
NA_Locus_6717_Transcript_31	219.975
NA_M14455.1	219.78
Prdx2_NM_001091945.1	219.772
NA_Locus_27_Transcript_19125	219.567
NA_Locus_27_Transcript_47544	219.517
NA_Locus_27_Transcript_25911	219.504
NA_Locus_222_Transcript_24	219.405
NA_Locus_10698_Transcript_26	219.319
NA_Locus_6871_Transcript_11	219.044
NA_Locus_6302_Transcript_53	219.019
NA_Locus_8681_Transcript_5	218.91
NA_Locus_5921_Transcript_50	218.627
LOC101056328_NM_001091241.1	217.99
NA_Locus_9986_Transcript_79	217.963
NA_Locus_27_Transcript_93000	217.312
NA_Locus_27_Transcript_10560	217.304
NA_Locus_27_Transcript_25917	217.287
NA_Locus_27_Transcript_87515	216.901
NA_Locus_27_Transcript_73063	216.894
NA_Locus_27_Transcript_47549	216.581
NA_Locus_338_Transcript_18	216.138
NA_Locus_289_Transcript_1	216.109
NA_Locus_11641_Transcript_18	216.037
NA_Locus_8622_Transcript_34	215.664
NA_Locus_13329_Transcript_5	215.58
NA_Locus_27_Transcript_30744	215.562
NA_Locus_3670_Transcript_105	215.186
NA_NM_001092657.1	214.94
Snrpd3_NM_001091467.1	214.817
Gramd3_NM_001095481.1	214.519
NA_Locus_27_Transcript_69690	213.491
NA_Locus_8886_Transcript_83	213.407
NA_Locus_27_Transcript_63969	213.125
NA_BC068668.1	212.979
NA_Locus_27_Transcript_30825	212.889
Tpi1_NM_001087007.1	212.571
NA_Locus_475_Transcript_334	212.505
NA_Locus_12074_Transcript_47	212.272
NA_Locus_6462_Transcript_14	212.243
NA_Locus_802_Transcript_29	212.24
Mdh2_NM_001091857.1	212.153
NA_Locus_27_Transcript_73072	211.875
NA_NM_001096383.1	211.59
NA_X78454.1	210.795
NA_Locus_11205_Transcript_8	210.647
NA_Locus_4510_Transcript_69	210.324
NA_Locus_27_Transcript_9515	210.279
NA_NM_001095796.1	210.076
NA_Locus_27_Transcript_84816	209.984
NA_Locus_1221_Transcript_25	209.968
NA_NM_001087116.1	209.515
NA_Locus_6188_Transcript_57	208.796
NA_Locus_27_Transcript_39983	208.741
NA_Locus_27_Transcript_10526	208.178
NA_Locus_2370_Transcript_169	207.958
NA_Locus_475_Transcript_421	207.864
Rnf138_NM_001096505.1	207.599
NA_Locus_5773_Transcript_149	207.054
NA_Locus_27_Transcript_2208	206.67
NA_Locus_27_Transcript_37571	206.302
NA_Locus_11205_Transcript_14	206.301
NA_Locus_7235_Transcript_3	205.619
NA_Locus_83500_Transcript_1	205.531
Zdhhc20_NM_001091514.1	205.259
NA_Locus_27_Transcript_37567	205.228
NA_Locus_18773_Transcript_22	205.039
NA_Locus_27_Transcript_18211	204.95
NA_Locus_1523_Transcript_129	204.729
NA_Locus_4510_Transcript_71	204.63
NA_NM_001091979.1	204.325
NA_Locus_475_Transcript_381	204.028
NA_Locus_15499_Transcript_8	203.85
Rab11b_Locus_5130_Transcript_51	203.834
NA_Locus_27_Transcript_11036	203.804
NA_Locus_27_Transcript_10999	203.706
NA_Locus_1082_Transcript_62	203.529
NA_AB190316.1	203.521
NA_Locus_27_Transcript_62712	203.255
NA_Locus_27_Transcript_76439	203.16
NA_Locus_16591_Transcript_3	203.006
NA_Locus_18477_Transcript_60	202.874
NA_Locus_27_Transcript_90035	202.794
NA_Locus_5682_Transcript_47	202.313
NA_Locus_9448_Transcript_12	201.672
Cbx3_Locus_3018_Transcript_95	201.635
NA_Locus_10688_Transcript_13	201.083
NA_Locus_9448_Transcript_27	200.972
NA_Locus_27_Transcript_8143	200.711
NA_Locus_4510_Transcript_47	200.583
NA_Locus_27_Transcript_73089	200.56
NA_Locus_3803_Transcript_84	200.36
NA_Locus_27_Transcript_89856	200.259
NA_Locus_1221_Transcript_22	200.069
NA_Locus_27_Transcript_37467	200.069
NA_Locus_24107_Transcript_12	199.965
NA_Locus_27_Transcript_84821	199.905
NA_Locus_11560_Transcript_1	199.652
Ppp1cc_Locus_8236_Transcript_39	199.425
Myc_X14806.1	199.367
NA_Locus_27_Transcript_90147	199.349
NA_Locus_362_Transcript_15	199.346
NA_Locus_27_Transcript_69404	199.224
NA_Locus_1347_Transcript_69	199.159
NA_Locus_756_Transcript_57	198.869
NA_NM_001087396.1	198.738
NA_Locus_27_Transcript_74295	198.67
NA_Locus_12430_Transcript_32	198.662
NA_Locus_27_Transcript_37545	198.643
Tacstd2_Locus_8886_Transcript_47	198.447
NA_Locus_58_Transcript_183	198.438
NA_Locus_2740_Transcript_51	198.415
NA_Locus_5626_Transcript_13	198.39
NA_Locus_8392_Transcript_62	198.262
NA_Locus_3333_Transcript_25	198.134
NA_Locus_27_Transcript_70424	198.114
NA_Locus_27_Transcript_34544	197.844
NA_NM_001093133.1	197.792
NA_Locus_1792_Transcript_156	197.776
NA_BC044284.1	197.724
Rpl6_NM_001092921.1	197.642
Sod1_Locus_19903_Transcript_8	197.358
NA_Locus_11788_Transcript_94	197.294
NA_Locus_64_Transcript_126	196.975
NA_Locus_2261_Transcript_105	196.838
NA_Locus_17546_Transcript_17	196.793
NA_Locus_10983_Transcript_5	196.559
NA_Locus_27_Transcript_26797	196.39
NA_Locus_2858_Transcript_23	196.276
NA_Locus_27_Transcript_50946	196.132
NA_Locus_4208_Transcript_49	196.06
NA_Locus_6462_Transcript_47	195.986
NA_Locus_7696_Transcript_52	195.908
Rps19bp1_Locus_1348_Transcript_9	195.878
NA_Locus_27_Transcript_85530	195.515
NA_NM_001090213.1	195.512
NA_Locus_27_Transcript_2191	195.47
NA_Locus_5626_Transcript_15	195.407
NA_NM_001093830.1	195.287
NA_Locus_5111_Transcript_19	195.269
NA_NM_001086665.1	195.211
NA_Locus_2983_Transcript_33	194.95
NA_NM_001094487.1	194.825
NA_Locus_1775_Transcript_48	194.587
NA_NM_001093986.1	194.556
NA_Locus_5819_Transcript_27	194.529
NA_Locus_64_Transcript_243	194.227
NA_Locus_11995_Transcript_21	194.006
Znhit3_Locus_26107_Transcript_2	194.006
NA_Locus_12430_Transcript_86	193.351
NA_Locus_3018_Transcript_73	193.244
NA_NM_001087137.1	193.016
NA_Locus_4684_Transcript_63	192.87
NA_BC045097.1	192.67
Arl4a_Locus_9856_Transcript_55	192.384
NA_Locus_2403_Transcript_16	192.204
NA_Locus_83492_Transcript_1	191.915
NA_Locus_5701_Transcript_11	191.886
NA_NM_001090354.1	191.835
Ccna2_NM_001088110.1	191.484
NA_Locus_27_Transcript_19377	191.195
NA_AJ009294.1	191.01
Rbbp7_Locus_984_Transcript_110	190.877
NA_NM_001096438.1	190.697
NA_Locus_8035_Transcript_36	190.572
Shcbp1_Locus_6361_Transcript_51	190.55
Sri_Locus_9148_Transcript_60	190.51
Snrpd3_Locus_1082_Transcript_80	190.44
NA_Locus_6360_Transcript_10	190.359
Spdya_NM_001088507.1	190.033
NA_Locus_475_Transcript_432	189.964
NA_M16259.1	189.964
NA_Locus_4684_Transcript_70	189.926
Etf1_Locus_621_Transcript_153	189.855
NA_Locus_2264_Transcript_5	189.83
NA_Locus_27_Transcript_74337	189.829
Nasp_Locus_3900_Transcript_62	189.788
NA_Locus_475_Transcript_399	189.675
NA_Locus_14260_Transcript_17	188.863
NA_NM_001087554.1	188.78
NA_Locus_27_Transcript_58364	188.698
NA_Locus_460_Transcript_114	188.587
Rtp3_Locus_9054_Transcript_1	188.28
NA_Locus_1328_Transcript_343	188.053
NA_Locus_9638_Transcript_38	187.901
NA_Locus_13652_Transcript_8	187.772
NA_Locus_27_Transcript_90171	187.496
Prmt1_BC106275.1	187.429
NA_Locus_508_Transcript_10	187.17
NA_Locus_705_Transcript_9	187.077
NA_NM_001094995.1	187.007
NA_Locus_1064_Transcript_11	187.002
NA_NM_001092156.1	186.91
NA_Locus_2752_Transcript_195	186.817
NA_Locus_5713_Transcript_11	186.698
NA_Locus_5825_Transcript_58	186.592
NA_Locus_6174_Transcript_19	186.544
Fxr1_NM_001088317.1	186.486
NA_Locus_16166_Transcript_26	186.319
NA_Locus_27_Transcript_84811	186.272
NA_Locus_1534_Transcript_192	186.268
NA_Locus_15499_Transcript_1	186.132
NA_Locus_1347_Transcript_127	186.048
NA_Locus_5111_Transcript_37	186.013
NA_Locus_27_Transcript_39330	186.01
NA_Locus_2445_Transcript_57	185.942
NA_Locus_362_Transcript_10	185.916
NA_Locus_27_Transcript_69397	185.825
NA_NM_001093806.1	185.767
NA_Locus_27_Transcript_30824	185.672
NA_BC100175.1	185.662
NA_Locus_1347_Transcript_42	185.63
NA_Locus_335_Transcript_204	185.571
NA_Locus_27_Transcript_42127	185.474
NA_Locus_10003_Transcript_53	185.289
NA_NM_001095499.1	184.993
NA_Locus_5921_Transcript_1	184.931
NA_Locus_27_Transcript_37554	184.909
NA_Locus_1534_Transcript_193	184.763
NA_Locus_27_Transcript_69411	184.699
NA_NM_001086348.1	184.63
NA_Locus_27_Transcript_25926	184.575
NA_Locus_1367_Transcript_74	184.538
Rrm2_NM_001087303.1	184.279
NA_Locus_2898_Transcript_23	184.179
Ccna1_Locus_2295_Transcript_33	184.104
NA_Locus_27_Transcript_73052	183.684
NA_Locus_872_Transcript_69	183.107
NA_Locus_27_Transcript_74578	182.938
Pak2_Locus_241_Transcript_56	182.816
Mcts1_NM_001095568.1	182.737
NA_Locus_16630_Transcript_8	182.647
NA_NM_001096852.1	182.542
NA_Locus_5115_Transcript_11	182.275
Zmat2_Locus_8739_Transcript_13	182.223
NA_NM_001096478.1	182.213
NA_Locus_3900_Transcript_74	182.18
NA_Locus_11359_Transcript_11	181.975
NA_Locus_3130_Transcript_55	181.881
NA_NM_001086046.1	181.803
NA_AF419149.1	181.797
NA_Locus_5701_Transcript_32	181.785
NA_Locus_3230_Transcript_54	181.57
NA_NM_001086146.1	181.461
NA_Locus_8_Transcript_1202	181.255
NA_X04766.1	181.158
NA_Locus_27_Transcript_8086	181.156
NA_NM_001092596.1	181.057
NA_BC041279.1	180.952
NA_Locus_16123_Transcript_30	180.925
NA_Locus_58_Transcript_42	180.882
NA_Locus_27_Transcript_2165	180.853
NA_Locus_5701_Transcript_13	180.793
NA_NM_001095951.1	180.735
NA_Locus_27_Transcript_63968	180.699
NA_Locus_27_Transcript_66203	180.604
NA_Locus_8414_Transcript_55	180.568
Supt4a_Locus_419_Transcript_9	180.533
NA_Locus_27_Transcript_9412	180.456
NA_Locus_12074_Transcript_29	180.349
NA_NM_001087130.1	180.323
Atp5a1_Locus_2347_Transcript_7	180.322
NA_Locus_2370_Transcript_149	180.035
NA_Locus_27_Transcript_61659	180.031
NA_NM_001095438.1	179.977
NA_Locus_3421_Transcript_128	179.896
NA_Locus_27_Transcript_61701	179.86
Ppp1cc_NM_001087839.1	179.812
NA_Locus_17846_Transcript_4	179.789
NA_Locus_2359_Transcript_48	179.719
Denr_NM_001092717.1	179.69
NA_Locus_4552_Transcript_19	179.455
NA_NM_001094170.1	178.574
NA_Locus_6174_Transcript_57	178.543
NA_BC060385.1	178.508
NA_Locus_27_Transcript_90177	178.481
Zar1l_Locus_4071_Transcript_18	178.403
NA_Locus_3421_Transcript_121	178.36
Rpl7l1_Locus_2714_Transcript_25	178.23
NA_Locus_423_Transcript_94	178.141
NA_Locus_27_Transcript_92994	177.931
NA_Locus_6174_Transcript_34	177.839
NA_Locus_8462_Transcript_37	177.81
Actb_NM_001088953.1	177.809
NA_Locus_257_Transcript_82	177.644
NA_Locus_3421_Transcript_122	177.545
Txnl4a_NM_001095739.1	177.531
NA_Locus_27_Transcript_10922	177.459
NA_NM_001087813.1	177.444
NA_Locus_3900_Transcript_75	177.263
NA_Locus_1412_Transcript_11	177.188
NA_Locus_2898_Transcript_89	176.844
NA_Locus_5980_Transcript_2	176.726
NA_NM_001091579.1	176.697
Spdya_Locus_7272_Transcript_15	176.684
NA_Locus_1092_Transcript_28	176.6
NA_Locus_19439_Transcript_5	176.556
NA_Locus_1534_Transcript_322	176.265
NA_Locus_4901_Transcript_44	176.233
NA_Locus_27_Transcript_61653	176.228
NA_Locus_24244_Transcript_17	176.187
NA_Locus_16102_Transcript_9	176.175
LOC100042019_Locus_2285_Transcript_78	176.131
NA_Locus_3618_Transcript_22	176.117
NA_NM_001086109.1	175.923
Mbd3_Locus_247_Transcript_66	175.867
NA_Locus_12430_Transcript_41	175.647
NA_Locus_27_Transcript_46237	175.59
NA_BC080991.1	175.551
NA_Locus_16166_Transcript_10	175.464
Cbx3_Locus_3018_Transcript_84	175.307
Tpr_Locus_6937_Transcript_11	175.307
NA_Locus_27_Transcript_9471	175.109
NA_Locus_1221_Transcript_31	174.999
Csde1_NM_001096557.1	174.934
NA_Locus_7149_Transcript_37	174.833
NA_Locus_27_Transcript_64980	174.789
NA_Locus_1327_Transcript_16	174.605
NA_Locus_27_Transcript_2152	174.605
NA_Locus_3421_Transcript_120	174.516
NA_Locus_2403_Transcript_13	174.467
NA_Locus_27_Transcript_19938	174.459
Gm10166_NM_001093152.1	174.362
NA_Locus_27_Transcript_2149	174.264
Snrpd3_Locus_1082_Transcript_56	174.192
Mdh2_Locus_6424_Transcript_21	174.15
Prmt1_NM_001090324.1	174.143
NA_Locus_9448_Transcript_24	174.097
NA_Locus_14260_Transcript_15	173.889
NA_Locus_5701_Transcript_23	173.849
NA_Locus_423_Transcript_122	173.842
NA_BK001547.1	173.537
Trafd1_BC072794.1	173.528
NA_Locus_1019_Transcript_7	173.478
NA_Locus_27_Transcript_34135	173.13
NA_Locus_27_Transcript_19398	173.064
NA_NM_001088106.1	172.992
NA_Locus_1879_Transcript_62	172.813
NA_Locus_27_Transcript_74265	172.611
NA_Locus_10168_Transcript_46	172.595
Smox_Locus_4040_Transcript_28	172.41
NA_Locus_2714_Transcript_2	172.391
NA_Locus_4510_Transcript_81	172.292
NA_Locus_27_Transcript_84786	172.279
NA_NM_001088052.1	172.177
NA_NM_001093181.1	172.177
NA_Locus_27_Transcript_84808	172.106
NA_Locus_64_Transcript_118	172.035
NA_Locus_9448_Transcript_33	171.846
NA_BC157424.1	171.845
Mpc1_Locus_6947_Transcript_6	171.8
Fscn1_BC077847.1	171.605
NA_Locus_8068_Transcript_16	171.459
NA_BC157454.1	171.427
NA_Locus_1347_Transcript_18	171.264
NA_Locus_3861_Transcript_5	171.182
NA_Locus_27_Transcript_7385	171.168
NA_NM_001089212.1	170.868
Ddit4_NM_001086322.1	170.837
NA_Locus_17764_Transcript_5	170.783
NA_Locus_27_Transcript_10556	170.115
NA_Locus_802_Transcript_43	170.074
NA_Locus_4510_Transcript_98	169.922
NA_NM_001086310.1	169.819
NA_Locus_12430_Transcript_83	169.755
NA_Locus_18936_Transcript_12	169.688
NA_Locus_17546_Transcript_11	169.62
NA_Locus_8622_Transcript_29	169.52
NA_Locus_6302_Transcript_51	169.448
NA_NM_001086259.1	169.358
NA_Locus_27_Transcript_74260	168.973
NA_Locus_4442_Transcript_133	168.861
March7_NM_001122886.1	168.651
NA_Locus_4510_Transcript_80	168.61
NA_Locus_27_Transcript_69413	168.572
NA_Locus_784_Transcript_79	168.507
NA_Y12591.1	168.376
NA_Locus_335_Transcript_228	168.223
NA_Locus_17381_Transcript_27	168.208
NA_Locus_12430_Transcript_93	168.123
NA_Locus_455_Transcript_10	168.096
NA_Locus_27_Transcript_93016	167.798
NA_Locus_11205_Transcript_19	167.361
Snrpa1_NM_001094394.1	167.312
NA_Locus_1534_Transcript_313	167.213
NA_Locus_1183_Transcript_44	166.877
Cdk1_M60681.1	166.704
Rpl36a_Locus_7154_Transcript_20	166.68
NA_Locus_12430_Transcript_51	166.677
NA_Locus_10698_Transcript_13	166.585
NA_Locus_27_Transcript_9388	166.56
NA_Locus_9091_Transcript_88	166.491
NA_NM_001086168.1	166.403
NA_Locus_4075_Transcript_44	166.167
NA_Locus_27_Transcript_69410	166.024
NA_Locus_6442_Transcript_16	165.886
NA_Locus_1534_Transcript_338	165.849
Habp4_Locus_3618_Transcript_24	165.779
NA_Locus_58_Transcript_59	165.77
NA_Locus_3618_Transcript_67	165.734
NA_Locus_27_Transcript_50694	165.705
NA_Locus_27_Transcript_69371	165.699
Atp6v1g1_Locus_3596_Transcript_12	165.595
NA_Locus_27_Transcript_84813	165.544
NA_Locus_361_Transcript_217	165.503
NA_Locus_1523_Transcript_114	165.409
NA_Locus_2898_Transcript_78	165.136
NA_AJ514937.1	165.047
NA_Locus_27_Transcript_84822	165.04
NA_NM_001088548.1	164.924
Sfpq_Locus_958_Transcript_219	164.905
Rpl10_NM_001087197.1	164.66
NA_Locus_8622_Transcript_62	164.455
Cdt1_BC072771.1	164.383
NA_NM_001096946.1	164.291
NA_Locus_13546_Transcript_17	164.248
NA_Locus_6875_Transcript_2	164.242
NA_Locus_5952_Transcript_6	164.159
NA_Locus_6476_Transcript_51	164.159
NA_NM_001112849.1	164.152
NA_Locus_568_Transcript_28	163.792
NA_Locus_27_Transcript_73328	163.693
NA_Locus_27_Transcript_50996	163.465
NA_Locus_27_Transcript_25551	163.419
NA_Locus_1221_Transcript_2	163.249
NA_Locus_1901_Transcript_55	163.183
Snrpd2_Locus_5147_Transcript_11	163.065
Mycbp_Locus_28595_Transcript_2	163.061
NA_BC054261.1	163.042
NA_Z50155.1	162.994
Rpl12_NM_001086653.1	162.924
NA_NM_001112740.1	162.645
Id2_Locus_646_Transcript_52	162.511
NA_BC053781.1	162.492
NA_Locus_2845_Transcript_4	162.48
NA_Locus_64_Transcript_116	162.406
NA_Locus_64_Transcript_245	162.159
NA_Locus_3199_Transcript_6	161.711
NA_Locus_27_Transcript_65841	161.507
NA_Locus_4182_Transcript_6	161.498
NA_Locus_361_Transcript_240	161.385
NA_Locus_12430_Transcript_40	161.372
NA_Locus_27_Transcript_61693	161.338
NA_Locus_27_Transcript_90167	161.32
NA_Locus_11191_Transcript_43	161.137
NA_Locus_570_Transcript_49	161.128
NA_Locus_27_Transcript_74246	161.013
NA_Locus_103_Transcript_52	160.67
Eif2s3x_Locus_2357_Transcript_34	160.637
NA_Locus_6871_Transcript_15	160.331
Syf2_Locus_1724_Transcript_14	160.171
NA_Locus_3333_Transcript_61	160.168
Khdrbs1_Locus_27_Transcript_2179	159.944
Ttc1_Locus_5515_Transcript_9	159.915
NA_Locus_27_Transcript_37595	159.911
NA_NM_001088821.1	159.882
Hrsp12_Locus_4431_Transcript_13	159.797
NA_Locus_9148_Transcript_50	159.639
NA_Locus_58_Transcript_158	159.501
NA_NM_001092246.1	159.461
NA_Locus_568_Transcript_4	159.244
NA_Locus_1534_Transcript_317	159.079
Gm4312_NM_001095845.1	158.975
Cdo1_Locus_1242_Transcript_11	158.862
NA_BC129772.1	158.825
NA_Locus_27_Transcript_70494	158.814
NA_Locus_4623_Transcript_89	158.732
NA_Locus_1105_Transcript_58	158.574
2700029M09Rik_Locus_20164_Transcript_2	158.285
NA_Locus_5682_Transcript_37	158.268
NA_Locus_3239_Transcript_30	158.233
Rpn1_NM_001089035.1	158.088
NA_Locus_19050_Transcript_36	157.912
NA_Locus_2845_Transcript_71	157.885
Pdcd10_Locus_4788_Transcript_19	157.871
NA_Locus_2674_Transcript_39	157.869
NA_Locus_27_Transcript_25933	157.69
NA_Locus_27_Transcript_10534	157.63
NA_Locus_568_Transcript_8	157.502
NA_Locus_27_Transcript_8604	157.396
NA_Locus_4442_Transcript_180	157.302
LOC1000458_Locus_1412_Transcript_28	157.265
NA_NM_001087542.1	157.018
Tbl1xr1_Locus_3268_Transcript_72	156.96
NA_Locus_27_Transcript_74234	156.761
NA_BC106480.1	156.621
NA_Locus_1395_Transcript_151	156.479
Pttg1_Locus_7632_Transcript_22	156.405
NA_Locus_2752_Transcript_226	156.116
Ppp4c_Locus_8392_Transcript_9	156.111
NA_BC089124.1	156.009
NA_NM_001087220.1	155.886
NA_Locus_27_Transcript_84806	155.781
NA_Locus_27_Transcript_34549	155.551
NA_Locus_27_Transcript_88709	155.524
NA_Locus_3524_Transcript_24	155.205
NA_Locus_27_Transcript_64982	155.189
NA_Locus_27_Transcript_51036	155.159
Rpl35_NM_001096138.1	155.133
NA_Locus_19944_Transcript_12	155.046
NA_Locus_361_Transcript_226	154.811
NA_Locus_12074_Transcript_59	154.792
Eif1_NM_001087366.1	154.738
NA_Locus_15499_Transcript_23	154.622
NA_Locus_17846_Transcript_9	154.598
NA_Locus_1910_Transcript_81	154.598
NA_Locus_858_Transcript_297	154.598
NA_Locus_27_Transcript_59008	154.57
NA_Locus_27_Transcript_84827	154.553
NA_NM_001086991.1	154.52
Rbbp7_BC042283.1	154.186
NA_NM_001088325.1	154.093
NA_Locus_26929_Transcript_4	153.905
NA_Locus_335_Transcript_199	153.793
NA_Locus_338_Transcript_12	153.441
NA_Locus_27_Transcript_37578	153.432
NA_Locus_335_Transcript_19	153.431
NA_Locus_19903_Transcript_7	153.333
NA_Locus_2133_Transcript_162	153.163
NA_BC041543.1	153.065
Tpr_Locus_6937_Transcript_18	152.988
NA_Locus_9135_Transcript_93	152.966
NA_Locus_1534_Transcript_194	152.891
NA_AY280865.1	152.83
NA_Locus_2381_Transcript_21	152.78
NA_Locus_4071_Transcript_31	152.733
NA_Locus_475_Transcript_427	152.575
Akirin2_NM_001092015.1	152.491
NA_NM_001091906.1	152.455
Mpc1_Locus_6947_Transcript_12	152.32
NA_Locus_4510_Transcript_54	152.304
NA_NM_001088245.1	152.262
NA_Locus_646_Transcript_71	152.118
NA_Locus_4684_Transcript_15	151.992
Foxh1_Locus_2043_Transcript_79	151.892
Soat1_Locus_147_Transcript_69	151.831
NA_Locus_27_Transcript_63965	151.738
NA_BC128923.1	151.663
Ccdc9_NM_001094719.1	151.625
Nsun2_Locus_3194_Transcript_25	151.449
NA_Locus_27_Transcript_37558	151.411
NA_Locus_27_Transcript_73349	151.367
NA_NM_001087068.1	151.361
NA_Locus_1792_Transcript_158	151.113
NA_Locus_27_Transcript_34553	151.051
NA_NM_001093973.1	150.86
Pno1_Locus_32429_Transcript_3	150.789
NA_Locus_44243_Transcript_1	150.664
NA_Locus_6360_Transcript_129	150.494
Acsl1_Locus_313_Transcript_73	150.473
NA_NM_001087113.1	150.455
NA_Locus_528_Transcript_16	150.437
NA_Locus_1679_Transcript_48	150.368
NA_Locus_27_Transcript_37420	150.315
NA_Locus_6495_Transcript_57	150.311
NA_Locus_1610_Transcript_66	150.249
NA_NM_001087552.1	150.134
NA_BC092334.1	150.08
NA_Locus_17958_Transcript_56	150.075
NA_Locus_283_Transcript_130	150.005
Snrpd3_Locus_1082_Transcript_81	150
Rpl36a_Locus_7154_Transcript_29	149.826
NA_Locus_1328_Transcript_165	149.817
NA_Locus_1534_Transcript_111	149.639
NA_Locus_27_Transcript_73078	149.538
NA_Locus_3581_Transcript_47	149.531
NA_AB007597.1	149.409
Zdhhc20_Locus_132_Transcript_135	149.382
NA_Locus_3421_Transcript_110	149.321
NA_NM_001093459.1	149.276
NA_Locus_5115_Transcript_52	149.235
NA_Locus_27_Transcript_2150	149.142
NA_Locus_6544_Transcript_130	149.1
Eif1_BC044308.1	148.979
NA_Locus_5921_Transcript_62	148.939
NA_Locus_2370_Transcript_116	148.789
NA_Locus_1412_Transcript_12	148.638
Cct5_Locus_8462_Transcript_24	148.622
NA_NM_001095463.1	148.45
NA_Locus_361_Transcript_223	148.361
Vps29_NM_001092277.1	148.307
NA_Locus_11205_Transcript_20	148.216
Shcbp1_Locus_6361_Transcript_47	148.163
Pcmt1_Locus_7067_Transcript_7	148.145
Zp3_BC072326.1	148.09
NA_NM_001086735.1	148.013
Lnp_Locus_15160_Transcript_4	147.92
NA_Locus_27_Transcript_37605	147.781
NA_Locus_27_Transcript_21233	147.662
NA_NM_001085898.1	147.613
NA_Locus_1564_Transcript_99	147.563
NA_Locus_5980_Transcript_17	147.455
Znhit6_Locus_3463_Transcript_3	147.301
Rcc1_BC100247.1	147.102
Rps16_BC106273.1	147.063
NA_Locus_9673_Transcript_1	147.052
NA_Locus_28219_Transcript_17	146.99
NA_Locus_13757_Transcript_16	146.874
NA_Locus_51_Transcript_145	146.864
NA_Locus_1092_Transcript_42	146.861
NA_Locus_9135_Transcript_100	146.847
NA_Locus_27_Transcript_8127	146.822
NA_Locus_27_Transcript_58361	146.638
NA_Locus_1327_Transcript_30	146.522
Ppp1ca_NM_001086753.1	146.422
NA_Locus_4684_Transcript_25	146.387
NA_Locus_4144_Transcript_33	146.308
NA_Locus_969_Transcript_28	146.266
NA_X52243.1	146.215
NA_Locus_4884_Transcript_91	146.184
NA_Locus_4510_Transcript_92	146.157
NA_Locus_1092_Transcript_25	146.032
NA_Locus_11359_Transcript_7	145.952
Atp5c1_Locus_8142_Transcript_15	145.914
NA_Locus_1064_Transcript_58	145.504
NA_Locus_27_Transcript_73428	145.504
NA_Locus_460_Transcript_214	145.504
NA_Locus_5819_Transcript_20	145.504
NA_Locus_5952_Transcript_22	145.504
Tmem33_Locus_3024_Transcript_20	145.504
NA_Locus_8622_Transcript_26	145.357
NA_Locus_5921_Transcript_14	145.229
NA_NM_001093366.1	145.162
NA_Locus_1040_Transcript_25	145.026
NA_Locus_8_Transcript_940	144.915
NA_NM_001087817.1	144.758
NA_Locus_1347_Transcript_1	144.678
NA_Locus_11566_Transcript_14	144.45
NA_Locus_27_Transcript_37607	144.351
NA_Locus_390_Transcript_12	144.292
NA_Locus_27_Transcript_26048	144.237
NA_Locus_7309_Transcript_110	144.071
NA_Locus_8886_Transcript_103	144.027
Nme2_Locus_4182_Transcript_12	143.919
NA_NM_001085964.1	143.897
NA_NM_001087163.1	143.863
Rplp0_Locus_6103_Transcript_13	143.758
NA_NM_001087207.1	143.624
NA_Locus_27_Transcript_73073	143.596
NA_Locus_27_Transcript_37516	143.455
NA_Locus_19944_Transcript_16	143.426
NA_NM_001093221.1	143.423
NA_Locus_9638_Transcript_49	143.416
NA_Locus_11665_Transcript_26	143.369
NA_Locus_4442_Transcript_114	143.124
NA_Locus_64_Transcript_130	143.101
NA_Locus_19516_Transcript_12	142.878
NA_Locus_966_Transcript_78	142.821
NA_Locus_462_Transcript_99	142.807
NA_Locus_2381_Transcript_22	142.67
NA_Locus_8485_Transcript_14	142.616
NA_NM_001094950.1	142.452
NA_Locus_2858_Transcript_42	142.426
NA_Locus_958_Transcript_222	142.382
NA_Locus_1328_Transcript_167	142.364
NA_NM_001086720.1	142.358
NA_Locus_27_Transcript_58463	142.145
NA_Locus_16123_Transcript_20	142.089
NA_Locus_2109_Transcript_360	142.08
NA_Locus_27_Transcript_34557	141.998
NA_Locus_27_Transcript_69394	141.99
NA_NM_001094938.1	141.76
NA_Locus_9148_Transcript_56	141.695
NA_Locus_11155_Transcript_4	141.663
NA_NM_001087363.1	141.602
NA_Locus_3136_Transcript_20	141.513
NA_Locus_64_Transcript_244	141.335
NA_NM_001095856.1	141.074
Styx_NM_001096064.1	141.011
NA_Locus_1064_Transcript_55	141.004
NA_Locus_2445_Transcript_53	140.936
Nhp2l1_NM_001094930.1	140.922
NA_Locus_455_Transcript_3	140.91
NA_Locus_7391_Transcript_24	140.811
NA_Locus_3339_Transcript_21	140.805
Psmb2_NM_001092071.1	140.737
NA_Locus_27_Transcript_34541	140.618
NA_Locus_9129_Transcript_2	140.579
NA_Locus_27_Transcript_64083	140.447
NA_Locus_27_Transcript_90146	140.393
Fam46c_Locus_34_Transcript_110	140.386
LOC1000474_BC106284.1	140.229
NA_Locus_6871_Transcript_7	140.051
NA_NM_001095743.1	139.684
NA_Locus_10895_Transcript_2	139.661
NA_Locus_2858_Transcript_38	139.614
NA_Locus_1809_Transcript_100	139.607
NA_Locus_4144_Transcript_41	139.544
NA_Locus_802_Transcript_39	139.496
NA_Locus_16679_Transcript_18	139.414
NA_Locus_6360_Transcript_149	139.401
Haus8_NM_001096833.1	139.391
NA_Locus_27_Transcript_85527	139.375
NA_Locus_1610_Transcript_48	139.356
NA_Locus_2635_Transcript_120	139.356
NA_Locus_1581_Transcript_35	139.178
NA_Locus_10454_Transcript_12	139.155
NA_NM_001097778.1	139.129
NA_Locus_15796_Transcript_16	139.099
NA_Locus_5952_Transcript_3	139.02
NA_Locus_391_Transcript_196	139.001
NA_Locus_2941_Transcript_56	138.93
NA_Locus_27_Transcript_21381	138.891
NA_Locus_515_Transcript_2	138.83
NA_Locus_12510_Transcript_8	138.782
NA_Locus_1092_Transcript_78	138.714
NA_Locus_1347_Transcript_28	138.621
NA_Locus_27_Transcript_51045	138.548
NA_Locus_27_Transcript_26041	138.525
NA_Locus_1724_Transcript_43	138.504
NA_Locus_27_Transcript_33580	138.499
Mcm7_NM_001087253.1	138.483
NA_Locus_999_Transcript_74	138.348
NA_NM_001091839.1	138.301
NA_Locus_8886_Transcript_126	138.278
NA_NM_001088132.1	138.269
NA_Locus_8307_Transcript_67	138.153
NA_Locus_27_Transcript_30755	138.104
NA_BC078463.1	138.058
NA_Locus_10983_Transcript_16	138.019
Soat1_Locus_147_Transcript_62	137.991
Fkbp14_Locus_17585_Transcript_7	137.791
NA_Locus_1792_Transcript_126	137.649
NA_Locus_2898_Transcript_96	137.421
NA_Locus_3581_Transcript_52	137.204
NA_Locus_6360_Transcript_116	137.163
NA_Locus_7386_Transcript_18	137.012
NA_Locus_1347_Transcript_103	136.928
NA_Locus_11359_Transcript_12	136.904
NA_Locus_6302_Transcript_2	136.873
NA_Locus_27_Transcript_45911	136.539
Ccnj_NM_001093044.1	136.51
Cetn3_NM_001090405.1	136.504
Npm3-ps1_NM_001088231.1	136.499
NA_Locus_8415_Transcript_18	136.491
NA_Locus_1792_Transcript_116	136.459
NA_Locus_27_Transcript_90174	136.458
NA_Locus_1720_Transcript_112	136.347
NA_Locus_4442_Transcript_99	136.317
NA_BC084786.1	136.234
NA_Locus_13176_Transcript_4	136.208
NA_Locus_4136_Transcript_56	136.147
Taf9_Locus_1965_Transcript_7	136.13
Chp1_Locus_4713_Transcript_15	136.065
NA_Locus_27_Transcript_90802	136.025
NA_Locus_11191_Transcript_41	135.985
NA_Locus_3746_Transcript_16	135.967
Rplp1_NM_001090161.1	135.903
NA_Locus_1347_Transcript_109	135.891
Nutf2-ps1_NM_001087291.1	135.872
Cox5a_NM_001091923.1	135.872
NA_Locus_969_Transcript_20	135.727
Tstd3_Locus_5110_Transcript_8	135.635
NA_Locus_1150_Transcript_39	135.623
NA_Locus_3179_Transcript_41	135.584
Cdc37_NM_001086807.1	135.57
NA_Locus_10760_Transcript_91	135.538
NA_Locus_6360_Transcript_95	135.538
NA_Locus_2285_Transcript_79	135.496
NA_Locus_16036_Transcript_16	135.47
NA_BC155362.1	135.438
NA_Locus_3900_Transcript_77	135.438
NA_Locus_27_Transcript_50701	135.297
NA_Locus_18936_Transcript_13	135.173
NA_Locus_526_Transcript_89	134.87
NA_Locus_4223_Transcript_35	134.673
NA_Locus_27_Transcript_85642	134.672
NA_Locus_999_Transcript_56	134.669
NA_NM_001085936.1	134.637
NA_Locus_1057_Transcript_8	134.5
Fth1_Locus_5921_Transcript_20	134.377
NA_NM_001086894.1	134.35
NA_Locus_1327_Transcript_26	134.249
NA_NM_001088114.1	134.232
NA_Locus_27_Transcript_32232	134.222
NA_Locus_9013_Transcript_69	133.995
NA_Locus_27_Transcript_36890	133.828
NA_BC097825.1	133.657
NA_Locus_5664_Transcript_44	133.643
NA_NM_001086217.1	133.57
NA_Locus_5640_Transcript_21	133.41
NA_Locus_1328_Transcript_342	133.287
Uqcrfs1_Locus_5980_Transcript_18	133.254
NA_Locus_265_Transcript_457	133.237
NA_Locus_3061_Transcript_56	133.174
Srp14_Locus_2910_Transcript_32	133.065
NA_Locus_6302_Transcript_27	133.02
NA_Locus_27_Transcript_25495	132.963
NA_Locus_4553_Transcript_6	132.809
NA_Locus_2370_Transcript_82	132.654
NA_NM_001100939.1	132.532
NA_Locus_784_Transcript_116	132.494
Gemin8_NM_001097695.1	132.48
Smox_Locus_4040_Transcript_23	132.419
NA_Locus_646_Transcript_64	132.361
Ptp4a2_Locus_475_Transcript_340	132.343
NA_Locus_27_Transcript_65011	132.111
NA_Locus_1105_Transcript_133	132.108
Ndufaf4_BC087413.1	132.098
NA_Locus_7696_Transcript_39	131.969
NA_BC073560.1	131.924
Thap4_Locus_48543_Transcript_1	131.924
NA_Locus_718_Transcript_83	131.812
Mapk10_NM_001086715.1	131.808
NA_Locus_7095_Transcript_61	131.782
Atp5b_Locus_568_Transcript_10	131.755
NA_Locus_11452_Transcript_17	131.748
NA_Locus_27_Transcript_45810	131.739
NA_Locus_27_Transcript_51042	131.717
NA_Locus_27_Transcript_51031	131.707
NA_Locus_6253_Transcript_23	131.642
NA_Locus_12145_Transcript_17	131.559
NA_Locus_1610_Transcript_23	131.474
NA_Locus_27_Transcript_24708	131.458
Zc3h10_NM_001092404.1	131.352
NA_Locus_3811_Transcript_47	131.321
NA_Locus_27_Transcript_51041	131.282
NA_Locus_2990_Transcript_10	131.279
NA_Locus_27_Transcript_69399	131.199
NA_Locus_804_Transcript_16	131.044
NA_Locus_3333_Transcript_15	131.023
NA_Locus_6360_Transcript_128	130.845
Ddx5_NM_001090761.1	130.793
NA_Locus_1610_Transcript_64	130.791
NA_Locus_802_Transcript_30	130.757
NA_Locus_5115_Transcript_57	130.731
NA_Locus_166_Transcript_88	130.717
NA_Locus_13346_Transcript_23	130.618
NA_Locus_3179_Transcript_20	130.618
NA_Locus_16036_Transcript_13	130.529
NA_Locus_257_Transcript_33	130.472
NA_Locus_1833_Transcript_25	130.425
NA_Locus_27_Transcript_73050	130.418
Notch1_NM_001087605.1	130.325
NA_Locus_1534_Transcript_123	130.291
Ccna1_NM_001094201.1	130.278
NA_BC088824.1	130.141
NA_Locus_1328_Transcript_332	130.115
NA_BC092155.1	130.076
NA_Locus_2371_Transcript_2	129.978
Rpl27a_Locus_390_Transcript_14	129.973
NA_Locus_1523_Transcript_143	129.753
NA_NM_001088196.1	129.719
NA_Locus_756_Transcript_55	129.623
NA_Locus_5576_Transcript_81	129.536
NA_Locus_14703_Transcript_4	129.476
NA_BC160736.1	129.337
NA_NM_001094543.1	129.302
NA_Locus_10454_Transcript_24	129.279
NA_Locus_6462_Transcript_51	129.211
NA_Locus_27_Transcript_61692	129.209
NA_Locus_2898_Transcript_101	129.176
NA_Locus_27_Transcript_58461	129.111
NA_Locus_27_Transcript_37568	129.101
NA_Locus_27_Transcript_65032	129.082
Paip2b_NM_001094925.1	128.967
NA_Locus_27_Transcript_73075	128.875
Ndufa5_Locus_4438_Transcript_5	128.86
Ctsl_BC060335.1	128.36
NA_Locus_3596_Transcript_40	128.325
NA_Locus_1720_Transcript_101	128.259
Psmd7_Locus_2591_Transcript_17	128.207
NA_NM_001096135.1	128.157
NA_Locus_27_Transcript_34554	128.151
NA_Locus_2394_Transcript_112	127.958
NA_Locus_1328_Transcript_229	127.955
NA_Locus_1217_Transcript_445	127.915
NA_Locus_7358_Transcript_3	127.868
NA_Locus_27_Transcript_61669	127.734
NA_Locus_1355_Transcript_164	127.684
NA_Locus_8_Transcript_218	127.668
Sla2_Locus_2765_Transcript_20	127.574
NA_Locus_1679_Transcript_154	127.566
Nudt4_NM_001094367.1	127.405
NA_Locus_1792_Transcript_20	127.296
NA_Locus_1375_Transcript_13	127.212
NA_Locus_1327_Transcript_23	127.202
NA_Locus_18230_Transcript_26	127.091
NA_Locus_1523_Transcript_94	126.689
NA_Locus_528_Transcript_20	126.649
NA_Locus_27_Transcript_84828	126.587
NA_Locus_27_Transcript_51030	126.555
NA_NM_001090675.1	126.526
NA_Locus_27_Transcript_10934	126.403
NA_Locus_30920_Transcript_18	126.338
NA_Locus_11995_Transcript_14	126.262
NA_Locus_103_Transcript_67	126.247
NA_Locus_9779_Transcript_19	126.215
NA_Locus_4623_Transcript_57	126.165
Zfand6_Locus_12_Transcript_55	126.141
NA_NM_001171729.1	126.039
NA_Locus_27_Transcript_74617	125.842
NA_NM_001090613.1	125.826
NA_NM_001088604.1	125.797
NA_Locus_8_Transcript_226	125.795
NA_Locus_7346_Transcript_1	125.794
NA_Locus_27_Transcript_66209	125.775
NA_BC130185.1	125.716
NA_Locus_64_Transcript_135	125.66
NA_Locus_460_Transcript_110	125.612
NA_NM_001091587.1	125.394
NA_Locus_3746_Transcript_4	125.295
NA_Locus_27_Transcript_74699	125.277
Spag7_Locus_1546_Transcript_27	125.262
NA_Locus_874_Transcript_11	125.222
LOC1000451_Locus_999_Transcript_158	125.123
NA_Locus_17733_Transcript_45	125.12
NA_Locus_1962_Transcript_62	125.075
NA_Locus_1874_Transcript_67	124.889
NA_NM_001086964.1	124.804
NA_Locus_12752_Transcript_6	124.718
NA_Locus_17381_Transcript_20	124.718
NA_Locus_475_Transcript_433	124.718
NA_Locus_7994_Transcript_9	124.718
NA_Locus_3378_Transcript_139	124.675
NA_Locus_4071_Transcript_9	124.657
NA_Locus_27_Transcript_37563	124.567
NA_Locus_27_Transcript_16004	124.552
NA_Locus_1565_Transcript_85	124.498
NA_Locus_1092_Transcript_59	124.478
NA_Locus_1327_Transcript_21	124.478
NA_Locus_4623_Transcript_84	124.378
Cdh1_BC068940.1	124.353
Ddx3x_BC044972.1	124.232
NA_Locus_18888_Transcript_26	124.14
NA_Locus_4277_Transcript_39	124.118
NA_Locus_4208_Transcript_9	124.043
NA_Locus_27_Transcript_25914	124.029
NA_Locus_1792_Transcript_25	123.993
NA_Locus_12074_Transcript_22	123.972
NA_Locus_969_Transcript_165	123.966
NA_Locus_969_Transcript_163	123.731
NA_Locus_1327_Transcript_43	123.692
NA_NM_001087024.1	123.517
NA_Locus_3900_Transcript_76	123.458
NA_Locus_13609_Transcript_7	123.418
NA_NM_001086464.1	123.408
Cox16_Locus_22284_Transcript_2	123.358
Gm10224_Locus_28219_Transcript_3	123.309
NA_Locus_27_Transcript_48903	123.29
NA_Locus_27_Transcript_48919	123.151
NA_Locus_12226_Transcript_9	123.119
NA_Locus_223_Transcript_608	123.053
NA_Locus_3333_Transcript_24	123.024
NA_Locus_1610_Transcript_67	122.94
NA_Locus_568_Transcript_24	122.934
NA_Locus_27_Transcript_92746	122.87
NA_Locus_27_Transcript_51032	122.849
NA_Locus_3803_Transcript_57	122.804
AI597468_Locus_117_Transcript_57	122.789
NA_Locus_1355_Transcript_166	122.786
NA_Locus_8280_Transcript_15	122.758
NA_Locus_27_Transcript_59022	122.728
Atp5l_Locus_39500_Transcript_7	122.709
NA_Locus_27_Transcript_88963	122.54
Ran_Locus_1564_Transcript_79	122.331
Csnk2b_Locus_2048_Transcript_39	122.295
NA_BC045211.1	122.216
Banf1_BC133759.1	122.195
NA_Locus_1347_Transcript_91	122.129
NA_Locus_363_Transcript_193	122.125
Rgcc_NM_001093976.1	122.071
NA_Locus_27_Transcript_2153	122.004
NA_Locus_2768_Transcript_108	121.964
NA_Locus_27_Transcript_44408	121.854
NA_Locus_16630_Transcript_20	121.796
NA_Locus_27_Transcript_8614	121.754
NA_Locus_9091_Transcript_50	121.731
NA_Locus_10605_Transcript_18	121.695
Rps6_NM_001087120.1	121.544
NA_Locus_7580_Transcript_5	121.465
Rps13_Locus_3803_Transcript_64	121.454
Haus1_Locus_50344_Transcript_3	121.323
NA_Locus_4554_Transcript_15	121.288
Arpc5_Locus_4336_Transcript_37	121.287
NA_Locus_5839_Transcript_12	121.254
NA_BC045037.1	121.181
Kpna2_Locus_784_Transcript_117	121.13
NA_Locus_27_Transcript_73120	121.064
Pim3_NM_001096696.1	121.009
NA_Locus_16630_Transcript_12	120.943
Frg1_Locus_54083_Transcript_5	120.816
NA_Locus_6037_Transcript_67	120.771
NA_Locus_5819_Transcript_22	120.611
NA_Locus_802_Transcript_26	120.573
NA_Locus_1191_Transcript_9	120.536
NA_Locus_27_Transcript_9389	120.519
NA_Locus_9623_Transcript_48	120.381
Dusp11_NM_001174039.1	120.359
NA_Locus_27_Transcript_26047	120.271
NA_NM_001094016.1	120.184
NA_Locus_5107_Transcript_7	120.159
NA_Locus_4442_Transcript_183	120.099
NA_Locus_1720_Transcript_103	119.958
NA_Locus_7580_Transcript_15	119.746
NA_Locus_335_Transcript_217	119.729
NA_Locus_27_Transcript_88614	119.719
NA_Locus_3513_Transcript_31	119.686
NA_Locus_11987_Transcript_27	119.671
NA_Locus_7309_Transcript_112	119.628
NA_Locus_20970_Transcript_3	119.615
NA_Locus_23918_Transcript_6	119.56
NA_Locus_27_Transcript_2469	119.398
Supt4a_NM_001095737.1	119.382
NA_Locus_27_Transcript_11026	119.378
NA_Locus_323_Transcript_3	119.352
NA_Locus_4131_Transcript_53	119.331
NA_Locus_11500_Transcript_5	119.243
NA_Locus_4554_Transcript_39	119.179
NA_Locus_27_Transcript_51048	119.165
NA_Locus_361_Transcript_182	119.11
NA_Locus_3811_Transcript_23	119.06
NA_Locus_27_Transcript_74292	119.037
NA_Locus_1217_Transcript_381	118.96
NA_Locus_4728_Transcript_10	118.845
NA_NM_001095783.1	118.779
NA_Locus_1039_Transcript_29	118.754
Usp10_Locus_729_Transcript_77	118.734
NA_Locus_12752_Transcript_8	118.634
NA_Locus_3746_Transcript_89	118.559
NA_Locus_3665_Transcript_31	118.543
NA_Locus_15182_Transcript_3	118.159
Snrpd3_Locus_1082_Transcript_83	118.132
NA_NM_001095164.1	118.028
NA_Locus_999_Transcript_184	117.996
NA_Locus_1259_Transcript_242	117.957
NA_Locus_1064_Transcript_48	117.921
4933427G23Rik_Locus_5003_Transcript_22	117.852
NA_Locus_223_Transcript_516	117.847
Soat1_NM_001093559.1	117.795
NA_Locus_11639_Transcript_10	117.782
NA_Locus_5130_Transcript_57	117.674
NA_Locus_27_Transcript_16006	117.632
NA_Locus_2133_Transcript_212	117.629
NA_NM_001092762.1	117.606
NA_Locus_27_Transcript_9297	117.431
NA_Locus_5115_Transcript_58	117.379
NA_AY112700.1	117.203
NA_Locus_4683_Transcript_41	117.143
NA_NM_001094931.1	117.069
NA_Locus_8886_Transcript_110	117.027
NA_Locus_8405_Transcript_16	117.025
NA_NM_001087051.1	116.929
NA_Locus_7529_Transcript_23	116.846
NA_Locus_3803_Transcript_71	116.749
NA_NM_001088072.1	116.657
NA_Locus_20888_Transcript_5	116.617
NA_Locus_7358_Transcript_18	116.581
Arl2bp_Locus_19877_Transcript_3	116.465
NA_Locus_2642_Transcript_378	116.404
NA_Locus_7149_Transcript_43	116.404
NA_NM_001095516.1	116.404
Uba52_NM_001091987.1	116.404
NA_Locus_11976_Transcript_13	116.344
Ssu72_NM_001091395.1	116.272
NA_NM_001092340.1	116.065
Mpc2_Locus_705_Transcript_30	116.021
NA_Locus_9013_Transcript_30	115.904
NA_Locus_6462_Transcript_37	115.82
NA_NM_001093435.1	115.742
NA_Locus_3170_Transcript_4	115.711
Cdc42_Locus_9061_Transcript_54	115.655
NA_Locus_79_Transcript_5	115.592
NA_BC099004.1	115.524
LOC674321_Locus_2327_Transcript_27	115.512
Znhit3_BC077758.1	115.512
NA_NM_001092162.1	115.498
NA_Locus_6188_Transcript_36	115.367
NA_NM_001091712.1	115.355
NA_BC084849.1	115.265
NA_Locus_1328_Transcript_217	115.191
NA_Locus_969_Transcript_116	115.077
LOC674321_Locus_2327_Transcript_37	115.01
NA_Locus_7067_Transcript_1	114.949
NA_Locus_3421_Transcript_111	114.846
NA_Locus_27_Transcript_59202	114.812
NA_Locus_3421_Transcript_119	114.784
Snrpb_Locus_4684_Transcript_49	114.769
Rilp_NM_001096885.1	114.745
NA_Locus_27_Transcript_9423	114.725
Hpgds_Locus_515_Transcript_7	114.715
NA_Locus_18858_Transcript_26	114.694
NA_Locus_1279_Transcript_65	114.6
NA_NM_001094944.1	114.597
NA_Locus_27_Transcript_66207	114.495
NA_Locus_27_Transcript_50361	114.442
NA_Locus_3246_Transcript_6	114.181
Cdo1_Locus_1242_Transcript_63	114.109
NA_Locus_10933_Transcript_11	114.089
NA_Locus_6125_Transcript_76	113.909
NA_Locus_27_Transcript_73427	113.838
NA_Locus_5701_Transcript_20	113.81
NA_J00986.1	113.585
NA_Locus_526_Transcript_119	113.564
NA_Locus_27_Transcript_73069	113.472
NA_Locus_1395_Transcript_143	113.318
Tacstd2_Locus_8886_Transcript_48	113.281
Mcm4_Locus_637_Transcript_42	113.238
NA_Locus_3128_Transcript_22	113.238
Aldoc_Locus_16978_Transcript_3	113.229
NA_Locus_11130_Transcript_144	113.193
NA_Locus_991_Transcript_35	113.135
NA_Locus_27_Transcript_8179	112.992
NA_Locus_16015_Transcript_14	112.972
NA_Locus_3777_Transcript_18	112.957
NA_Locus_16846_Transcript_5	112.939
Tmem171_NM_001093105.1	112.916
NA_Locus_460_Transcript_210	112.916
Ube2a_Locus_2491_Transcript_33	112.881
NA_Locus_3746_Transcript_32	112.858
NA_Locus_1259_Transcript_264	112.79
NA_Locus_1581_Transcript_24	112.774
NA_Locus_17733_Transcript_48	112.766
Vps28_Locus_3522_Transcript_19	112.753
NA_Locus_9091_Transcript_65	112.733
NA_NM_001094215.1	112.729
NA_Locus_2106_Transcript_15	112.686
Ube2j2_NM_001095081.1	112.574
NA_Locus_7149_Transcript_59	112.484
NA_NM_001096225.1	112.409
NA_Locus_7580_Transcript_22	112.364
NA_Locus_27_Transcript_74304	112.356
NA_BC041509.1	112.328
NA_Locus_475_Transcript_391	112.319
NA_NM_001171619.1	112.262
Soat1_Locus_147_Transcript_68	112.015
NA_Locus_47114_Transcript_1	111.965
NA_Locus_1092_Transcript_40	111.872
NA_Locus_6298_Transcript_23	111.872
NA_BC073696.1	111.794
NA_NM_001093346.1	111.675
NA_Locus_1347_Transcript_71	111.666
Cyc1_Locus_2210_Transcript_30	111.566
NA_Locus_4684_Transcript_64	111.481
NA_Locus_38299_Transcript_11	111.45
NA_Locus_784_Transcript_137	111.45
Srp14_BC097767.1	111.45
Nutf2-ps1_AF023911.1	111.352
NA_Locus_4182_Transcript_5	111.351
NA_Locus_27_Transcript_84788	111.333
NA_Locus_13652_Transcript_3	111.243
NA_NM_001086016.1	111.235
NA_Locus_857_Transcript_73	111.152
NA_Locus_27_Transcript_66194	111.117
NA_Locus_361_Transcript_191	111.11
NA_Locus_27_Transcript_84797	111.069
NA_Locus_9267_Transcript_10	111.033
NA_NM_001085921.1	110.963
NA_Locus_1792_Transcript_220	110.861
NA_Locus_4442_Transcript_111	110.605
NA_Locus_2917_Transcript_51	110.6
NA_Locus_1259_Transcript_209	110.554
NA_Locus_1073_Transcript_33	110.478
NA_Locus_1221_Transcript_9	110.469
NA_Locus_24820_Transcript_3	110.456
Ndufb2_Locus_25026_Transcript_5	110.383
Rps5_Locus_13692_Transcript_1	110.357
Atp5l_NM_001093722.1	110.349
NA_Locus_423_Transcript_85	110.302
NA_NM_001093865.2	110.133
NA_Locus_1610_Transcript_28	110.008
NA_Locus_12429_Transcript_40	109.994
NA_NM_001086700.1	109.979
Rps8_Locus_1504_Transcript_71	109.959
NA_Locus_12430_Transcript_99	109.937
NA_Locus_27_Transcript_10567	109.937
NA_Locus_3230_Transcript_17	109.919
Gm6415_Locus_17511_Transcript_7	109.884
NA_Locus_4131_Transcript_19	109.83
NA_Locus_27_Transcript_73339	109.8
NA_Locus_10279_Transcript_42	109.742
NA_Locus_419_Transcript_10	109.737
NA_Locus_64_Transcript_684	109.718
NA_BC085030.1	109.62
NA_Locus_361_Transcript_230	109.584
NA_BC088696.1	109.389
NA_Locus_27_Transcript_59019	109.356
NA_NM_001086668.1	109.332
NA_Locus_27_Transcript_19931	109.299
Rpl36_NM_001093854.1	109.261
Cbr4_NM_001091248.1	109.211
Cox5a_Locus_8969_Transcript_17	109.17
NA_Locus_2813_Transcript_20	109.168
NA_Locus_784_Transcript_78	109.154
NA_Locus_19439_Transcript_8	109.128
NA_Locus_27_Transcript_73118	109.128
NA_Locus_5453_Transcript_108	109.084
Tmem33_Locus_3024_Transcript_18	109.04
Taldo1_Locus_43863_Transcript_4	108.903
NA_Locus_14230_Transcript_1	108.885
NA_Locus_20684_Transcript_3	108.837
NA_Locus_4442_Transcript_37	108.823
NA_NM_001092017.1	108.788
NA_Locus_1610_Transcript_41	108.643
NA_Locus_27_Transcript_9395	108.559
Rpl21_Locus_1689_Transcript_6	108.549
Psmd7_Locus_2591_Transcript_11	108.474
NA_Locus_1679_Transcript_85	108.44
NA_Locus_6544_Transcript_137	108.399
NA_Locus_3656_Transcript_161	108.382
NA_Locus_626_Transcript_31	108.354
NA_Locus_5705_Transcript_39	108.294
NA_Locus_6495_Transcript_60	108.226
Gm3141_NM_001087046.1	108.173
Rpf1_Locus_9564_Transcript_20	108.112
NA_Locus_4684_Transcript_17	108.014
NA_NM_001087152.1	107.976
NA_Locus_44646_Transcript_1	107.738
Bsg_NM_001097761.1	107.72
NA_Locus_13692_Transcript_20	107.613
Krr1_Locus_8415_Transcript_23	107.573
Ndufb2_Locus_25026_Transcript_3	107.547
NA_NM_001093682.1	107.54
NA_Locus_27_Transcript_45842	107.349
NA_Locus_10487_Transcript_20	107.238
NA_Locus_12510_Transcript_16	107.116
NA_Locus_27_Transcript_25907	107.098
NA_Locus_1327_Transcript_29	107.091
NA_Locus_999_Transcript_205	107.069
NA_Locus_8886_Transcript_101	107.001
Etfb_Locus_16346_Transcript_5	106.834
NA_Locus_2403_Transcript_15	106.731
NA_Locus_1879_Transcript_66	106.686
NA_NM_001093881.2	106.494
NA_BC068712.1	106.332
NA_Locus_1724_Transcript_22	106.32
NA_Locus_984_Transcript_23	106.227
Gtf2f2_Locus_7046_Transcript_6	106.219
NA_Locus_12074_Transcript_65	105.987
NA_Locus_5664_Transcript_13	105.921
NA_Locus_1191_Transcript_56	105.821
NA_Locus_25118_Transcript_7	105.821
Slc20a1_Locus_2458_Transcript_87	105.724
Hs3st1_Locus_23453_Transcript_9	105.643
NA_X75938.1	105.532
NA_Locus_3385_Transcript_87	105.477
NA_Locus_27_Transcript_64941	105.428
Nutf2-ps1_Locus_13593_Transcript_7	105.392
Sar1a_Locus_5432_Transcript_11	105.353
NA_Locus_3128_Transcript_21	105.328
NA_Locus_27_Transcript_65297	105.314
NA_Locus_2714_Transcript_27	105.259
NA_Locus_13106_Transcript_16	105.194
NA_Locus_2990_Transcript_29	105.174
NA_Locus_27_Transcript_7753	105.164
NA_NM_001091744.1	105.146
NA_Locus_10698_Transcript_16	105.125
NA_Locus_568_Transcript_15	105.05
Pold2_Locus_8416_Transcript_7	105.048
NA_Locus_27_Transcript_10546	104.934
NA_Locus_21562_Transcript_4	104.899
NA_Locus_2536_Transcript_9	104.892
Mkrn1_Locus_2368_Transcript_28	104.821
NA_BC079787.1	104.809
NA_NM_001095888.1	104.804
NA_Locus_6103_Transcript_24	104.715
Anp32b_Locus_64_Transcript_187	104.642
NA_Locus_2210_Transcript_19	104.611
NA_Locus_7369_Transcript_19	104.59
Hadh_Locus_49264_Transcript_2	104.574
NA_Locus_1327_Transcript_25	104.537
NA_NM_001086766.1	104.39
NA_Locus_9448_Transcript_32	104.249
NA_Locus_1941_Transcript_14	104.242
NA_Locus_27_Transcript_93842	104.242
NA_Locus_8480_Transcript_15	104.165
NA_Locus_27_Transcript_2895	104.107
NA_Locus_41716_Transcript_2	104.105
NA_Locus_27_Transcript_54710	103.932
NA_Locus_2814_Transcript_61	103.901
NA_Locus_431_Transcript_520	103.868
NA_Locus_10619_Transcript_5	103.83
Ankrd28_Locus_1972_Transcript_80	103.749
NA_BC074437.1	103.711
NA_Locus_4623_Transcript_60	103.711
Hspe1_Locus_9478_Transcript_2	103.621
NA_Locus_5132_Transcript_38	103.611
NA_Locus_27_Transcript_71052	103.589
NA_Locus_27_Transcript_63707	103.573
NA_Locus_969_Transcript_166	103.522
NA_Locus_3900_Transcript_37	103.503
NA_Locus_27_Transcript_2213	103.45
NA_Locus_27_Transcript_6163	103.406
NA_Locus_3246_Transcript_12	103.385
NA_Locus_2591_Transcript_47	103.32
NA_Locus_3524_Transcript_6	103.312
Dhfr_NM_001095037.1	103.291
NA_Locus_1163_Transcript_28	103.261
Arl3_BC087495.1	103.176
NA_Locus_27_Transcript_9507	103.13
Tspan1_NM_001095473.1	102.914
NA_Locus_705_Transcript_17	102.864
NA_Locus_27_Transcript_2537	102.836
NA_Locus_1610_Transcript_14	102.808
NA_BC073551.1	102.685
NA_Locus_2048_Transcript_32	102.657
NA_Locus_991_Transcript_26	102.653
NA_Locus_27_Transcript_8616	102.65
Dpy30_Locus_2270_Transcript_37	102.606
NA_Locus_784_Transcript_59	102.593
NA_Locus_3618_Transcript_43	102.546
NA_Locus_27_Transcript_8129	102.505
Vps29_Locus_1068_Transcript_12	102.493
NA_Locus_2714_Transcript_20	102.472
NA_Locus_8886_Transcript_127	102.445
NA_Locus_3746_Transcript_30	102.425
Psma2_Locus_3300_Transcript_11	102.374
NA_Locus_25833_Transcript_12	102.354
Fam96b_Locus_21647_Transcript_2	102.337
NA_Locus_27_Transcript_17619	102.289
NA_Locus_5911_Transcript_5	102.274
NA_Locus_27_Transcript_66892	102.246
NA_AF550006.1	102.203
Aurka_Locus_2462_Transcript_54	102.124
Vbp1_Locus_5_Transcript_198	102.096
Zic2_NM_001085959.1	102.078
NA_Locus_1095_Transcript_87	102.011
NA_Locus_16036_Transcript_40	101.997
NA_Locus_64_Transcript_648	101.758
NA_Locus_9065_Transcript_32	101.725
NA_Locus_7095_Transcript_41	101.723
NA_Locus_2048_Transcript_31	101.654
Txndc9_BC045061.1	101.638
NA_Locus_64_Transcript_686	101.416
NA_Locus_1217_Transcript_433	101.302
NA_BC077185.1	101.273
NA_Locus_718_Transcript_39	101.239
NA_Locus_2813_Transcript_23	101.22
NA_Locus_6193_Transcript_44	101.22
NA_Locus_27_Transcript_51061	101.184
Bcas2_Locus_1901_Transcript_5	101.143
NA_Locus_17546_Transcript_30	100.962
NA_Locus_9065_Transcript_41	100.847
Dbi_NM_001097111.1	100.841
NA_Locus_874_Transcript_20	100.808
NA_Locus_6193_Transcript_3	100.767
NA_Locus_12430_Transcript_72	100.716
NA_NM_001088373.1	100.695
NA_Locus_11130_Transcript_37	100.677
NA_Locus_2536_Transcript_33	100.629
NA_Locus_1546_Transcript_31	100.567
NA_Locus_5111_Transcript_2	100.543
NA_Locus_6322_Transcript_13	100.403
NA_Locus_4208_Transcript_13	100.264
Vbp1_Locus_5_Transcript_192	100.261
NA_Locus_27_Transcript_25432	100.227
NA_BC075124.1	100.203
NA_Locus_27_Transcript_66457	99.9649
Stag1_NM_001090395.1	99.9258
Ndufa2_Locus_8_Transcript_466	99.8283
NA_Locus_5682_Transcript_32	99.7745
NA_Locus_29530_Transcript_5	99.7624
Fkbp2_BC043844.1	99.7163
Sarnp_Locus_3746_Transcript_98	99.6146
Cct6a_Locus_11641_Transcript_9	99.6118
NA_AF061983.1	99.6106
NA_Locus_5093_Transcript_44	99.5557
Mgst3_NM_001092866.1	99.5461
NA_NM_001086562.1	99.5393
NA_Locus_13198_Transcript_39	99.4951
NA_Locus_361_Transcript_159	99.435
NA_Locus_2573_Transcript_32	99.4246
NA_Locus_3333_Transcript_21	99.3404
Srp19_NM_001094752.1	99.2694
NA_Locus_3018_Transcript_72	99.2076
Zfand6_Locus_12_Transcript_32	99.1971
NA_Locus_39_Transcript_280	99.1349
NA_Locus_999_Transcript_185	99.1003
NA_Locus_1792_Transcript_157	99.0669
NA_Locus_5593_Transcript_115	99.0669
Casc4_Locus_1975_Transcript_76	99.0174
NA_Locus_38299_Transcript_3	98.9889
NA_Locus_969_Transcript_99	98.9826
NA_Locus_27_Transcript_49156	98.9286
Hrsp12_Locus_4431_Transcript_14	98.905
NA_Locus_11639_Transcript_5	98.9003
NA_NM_001114798.1	98.8278
Rpl21_Locus_1689_Transcript_8	98.8168
Psmd13_Locus_22331_Transcript_2	98.7724
NA_Locus_9148_Transcript_30	98.6646
NA_NM_001114797.1	98.4185
NA_Locus_1792_Transcript_35	98.3565
Sri_Locus_9148_Transcript_42	98.3138
NA_NM_001086180.1	98.2878
NA_NM_001092776.1	98.2692
Cdc25c_NM_001088449.1	98.1397
Rpl36_Locus_7335_Transcript_11	98.1133
[truncated: 39,839 more rows]
