# Supplementary material for: Hierarchical Molecular Events Driven by Oocyte-Specific Factors Lead to Rapid and Extensive Reprogramming
Source: Mol Cell. 2014 Aug 21;55(4):524–36. doi: 10.1016/j.molcel.2014.06.024 (PMC4156308; doi:10.1016/j.molcel.2014.06.024)
Supplement: Table S3. Proportion of MEF Nuclei Showing Histone B4 Loading, Pol II Recruitment, Ser5P Pol II (Initiation), and Ser2P Pol II (Elongation) after NT to Xenopus OocytesRelated to Figure 2. The number and proportion of nuclei stained by antibodies against histone B4, Pol IIA, Ser5P Pol II, and Ser2P P [file mmc4.xls]

## Sheet: Sheet1
Hours after NT	Number of nuclei showing histone B4 staining	Number of nuclei stained with Pol IIA	Number of nuclei stained with Ser5P Pol II	Number of DAPI stained nuclei	Hours after NT	Number of nuclei stained with Ser2P Pol II	Number of DAPI stained nuclei*
1-2h	5 (11%)	5 (11%)	1 (2%)	46 (100%)	1-2h	0 (0%)	60 (100%)
6h	44 (66%)	42 (63%)	24 (36%)	67 (100%)	6h	12 (33%)	36 (100%)
24h	54 (86%)	40 (64%)	38 (60%)	63 (100%)	24h	28 (42%)	66 (100%)
48h	49 (100%)	49 (100%)	39 (80%)	49 (100%)	48h	39 (76%)	51 (100%)
